# Supplementary material for: ﻿Six new species of Aspidophorodon Verma, 1967 (Hemiptera, Aphididae, Aphidinae) from China
Source: Zookeys. 2022 Jun 16;1106:1–55. doi: 10.3897/zookeys.1106.77912 (PMC9848890; doi:10.3897/zookeys.1106.77912)
Supplement: XML Treatment for Aspidophorodon [file zookeys.1106.77912-treatment1.xml]

<!DOCTYPE tp:taxon-treatment
  PUBLIC "-//TaxonX//DTD Taxonomic Treatment Publishing DTD v0 20100105//EN" "tax-treatment-NSO.dtd">
<tp:taxon-treatment xmlns:tp="http://www.plazi.org/taxpub"><tp:treatment-meta><kwd-group><label>Taxon classification</label><kwd>
              <named-content content-type="kingdom">Animalia</named-content>
            </kwd><kwd>
              <named-content content-type="order">Hemiptera</named-content>
            </kwd><kwd>
              <named-content content-type="family">Aphididae</named-content>
            </kwd></kwd-group><mixed-citation publication-type="journal"><person-group><name><surname>Xu</surname><given-names>Ying</given-names></name><name><surname>Jiang</surname><given-names>Li-Yun</given-names></name><name><surname>Chen</surname><given-names>Jing</given-names></name><name><surname>Kholmatov</surname><given-names>Bakhtiyor Rustamovich</given-names></name><name><surname>Qiao</surname><given-names>Ge-Xia</given-names></name></person-group><article-title>﻿Six new species of <italic><tp:taxon-name><tp:taxon-name-part taxon-name-part-type="genus" reg="Aspidophorodon">Aspidophorodon</tp:taxon-name-part></tp:taxon-name></italic> Verma, 1967 (<tp:taxon-name><tp:taxon-name-part taxon-name-part-type="order">Hemiptera</tp:taxon-name-part></tp:taxon-name>, <tp:taxon-name><tp:taxon-name-part taxon-name-part-type="family">Aphididae</tp:taxon-name-part></tp:taxon-name>, <tp:taxon-name><tp:taxon-name-part taxon-name-part-type="subfamily">Aphidinae</tp:taxon-name-part></tp:taxon-name>) from China</article-title><source>Zookeys</source><day>16</day><month>06</month><year>2022</year><volume>1106</volume><fpage>1</fpage><lpage>55</lpage><pub-id pub-id-type="doi">10.3897/zookeys.1106.77912</pub-id></mixed-citation></tp:treatment-meta><tp:nomenclature><label>﻿</label><tp:taxon-name>
            <object-id xmlns:xlink="http://www.w3.org/1999/xlink" content-type="arpha" xlink:type="simple">FED1D191-7309-5C9D-9B37-74598C94DDD1</object-id>
            <tp:taxon-name-part taxon-name-part-type="genus" reg="Aspidophorodon">Aspidophorodon</tp:taxon-name-part>
          </tp:taxon-name><tp:taxon-authority>Verma, 1967</tp:taxon-authority><tp:nomenclature-citation-list><tp:nomenclature-citation><tp:taxon-name>
                <tp:taxon-name-part taxon-name-part-type="genus" reg="Aspidophorodon">Aspidophorodon</tp:taxon-name-part>
              </tp:taxon-name><comment><xref ref-type="bibr" rid="B18">Verma 1967</xref>: 507. Type species: <tp:taxon-name><tp:taxon-name-part taxon-name-part-type="genus" reg="Aspidophorodon">Aspidophorodon</tp:taxon-name-part><tp:taxon-name-part taxon-name-part-type="species" reg="harvense">harvense</tp:taxon-name-part></tp:taxon-name><xref ref-type="bibr" rid="B18">Verma 1967</xref>; by original designation. <xref ref-type="bibr" rid="B12">Miyazaki 1971</xref>: 183; <xref ref-type="bibr" rid="B8">Eastop and Hille Ris Lambers 1976</xref>: 95; <xref ref-type="bibr" rid="B14">Remaudière and Remaudière 1997</xref>: 73; Zhang et al. 1999: 349; <xref ref-type="bibr" rid="B2">Blackman and Eastop 2006</xref>: 1098; <xref ref-type="bibr" rid="B16">Stekolshchikov and Novgorodova 2010</xref>: 44; <xref ref-type="bibr" rid="B13">Nieto Nafría et al. 2011</xref>: 145; <xref ref-type="bibr" rid="B6">Chen et al. 2015</xref>: 557.</comment></tp:nomenclature-citation><tp:nomenclature-citation><tp:taxon-name>
                <tp:taxon-name-part taxon-name-part-type="genus" reg="Indotuberoaphis">Indotuberoaphis</tp:taxon-name-part>
              </tp:taxon-name><comment>Chakrabarti &amp; Maity 1984: 198. Type species: <tp:taxon-name><tp:taxon-name-part taxon-name-part-type="genus" reg="Indotuberoaphis">Indotuberoaphis</tp:taxon-name-part><tp:taxon-name-part taxon-name-part-type="species" reg="sorbi">sorbi</tp:taxon-name-part></tp:taxon-name> Chakrabarti &amp; Maity 1984; by original designation.</comment></tp:nomenclature-citation><tp:nomenclature-citation><tp:taxon-name>
                <tp:taxon-name-part taxon-name-part-type="genus" reg="Margituberculatus">Margituberculatus</tp:taxon-name-part>
              </tp:taxon-name><comment>Zhang, Zhong &amp; Zhang 1992: 381. Type species: <tp:taxon-name><tp:taxon-name-part taxon-name-part-type="genus" reg="Margituberculatus">Margituberculatus</tp:taxon-name-part><tp:taxon-name-part taxon-name-part-type="species" reg="longituberculatum">longituberculatum</tp:taxon-name-part></tp:taxon-name> Zhang, Zhong &amp; Zhang 1992; by original designation.</comment></tp:nomenclature-citation><tp:nomenclature-citation><tp:taxon-name>
                <tp:taxon-name-part taxon-name-part-type="genus" reg="Raychaudhuriella">Raychaudhuriella</tp:taxon-name-part>
              </tp:taxon-name><comment><xref ref-type="bibr" rid="B3">Chakrabarti 1978</xref>: 355. Type species: <tp:taxon-name><tp:taxon-name-part taxon-name-part-type="genus" reg="Raychaudhuriella">Raychaudhuriella</tp:taxon-name-part><tp:taxon-name-part taxon-name-part-type="species" reg="myzaphoides">myzaphoides</tp:taxon-name-part></tp:taxon-name><xref ref-type="bibr" rid="B3">Chakrabarti 1978</xref>: 357; by original designation.</comment></tp:nomenclature-citation></tp:nomenclature-citation-list></tp:nomenclature><tp:treatment-sec sec-type="Generic diagnosis" id="SECID0ESDAG"><title>Generic diagnosis.</title><p>Head with three processes on frons; median frontal tubercle in apterae distinctly protuberant, hemispherical, rectangular, or forked, sometimes with a depression at the middle; antennal tubercles undeveloped, but each with a cylindrical, finger-shaped, or long horn-shaped process at inner apex, the process higher or lower than median frontal tubercle in apterae. Body dorsum with various markings in apterous viviparous females: wrinkles, irregular polygonal reticulations, oval or semicircular sculptures, or small papillate tubercles. Antennae 4- or 5-segmented (rarely 6-segmented) in apterae, 5- or 6-segmented in alatae. Ant. I usually rounded or projected to short cylindrical at inner apex. Secondary rhinaria present on antennal segments III–V in alatae. <abbrev xmlns:xlink="http://www.w3.org/1999/xlink" xlink:title="siphunculus" id="ABBRID0EYDAG" xlink:type="simple">SIPH</abbrev> spoon-shaped, broad at base, thin at the middle, slightly swollen distally, obliquely truncated at tip, without flange. Cauda tongue-shaped or elongate conical, slightly constricted near the middle, sometimes with a constriction at base, with 4–5 setae, rarely 6–11.</p></tp:treatment-sec><tp:treatment-sec sec-type="distribution" id="SECID0E3DAG"><title>Distribution.</title><p>Canada, China, India, Japan, Russia (Sakhalin, the Altai Republic, and the Kuril Islands), and Kashmir region.</p></tp:treatment-sec><tp:treatment-sec sec-type="host" id="SECID0EBEAG"><title>Host plants.</title><p><tp:taxon-name><tp:taxon-name-part taxon-name-part-type="family">Rosaceae</tp:taxon-name-part></tp:taxon-name> (<italic><tp:taxon-name><tp:taxon-name-part taxon-name-part-type="genus" reg="Cotoneaster">Cotoneaster</tp:taxon-name-part></tp:taxon-name></italic>, <italic><tp:taxon-name><tp:taxon-name-part taxon-name-part-type="genus" reg="Potentilla">Potentilla</tp:taxon-name-part></tp:taxon-name></italic>, <italic><tp:taxon-name><tp:taxon-name-part taxon-name-part-type="genus" reg="Sorbus">Sorbus</tp:taxon-name-part></tp:taxon-name></italic>, <italic><tp:taxon-name><tp:taxon-name-part taxon-name-part-type="genus" reg="Spiraea">Spiraea</tp:taxon-name-part></tp:taxon-name></italic>), and <tp:taxon-name><tp:taxon-name-part taxon-name-part-type="family">Salicaceae</tp:taxon-name-part></tp:taxon-name> (<italic><tp:taxon-name><tp:taxon-name-part taxon-name-part-type="genus" reg="Salix">Salix</tp:taxon-name-part></tp:taxon-name></italic>), rarely on <tp:taxon-name><tp:taxon-name-part taxon-name-part-type="family">Polygonaceae</tp:taxon-name-part></tp:taxon-name> (<italic><tp:taxon-name><tp:taxon-name-part taxon-name-part-type="genus" reg="Polygonum">Polygonum</tp:taxon-name-part></tp:taxon-name></italic>).</p></tp:treatment-sec><tp:treatment-sec sec-type="comments" id="SECID0EAGAG"><title>Comments.</title><p>The genus <tp:taxon-name><tp:taxon-name-part taxon-name-part-type="genus" reg="Aspidophorodon">Aspidophorodon</tp:taxon-name-part></tp:taxon-name> includes two subgenera, the nominate subgenus and subgenus <tp:taxon-name><tp:taxon-name-part taxon-name-part-type="genus" reg="Aspidophorodon"/><tp:taxon-name-part taxon-name-part-type="subgenus" reg="Eoessigia">Eoessigia</tp:taxon-name-part></tp:taxon-name>. The most important difference between the two subgenera is the presence of at least one spinal process on abdominal tergite VIII in <tp:taxon-name><tp:taxon-name-part taxon-name-part-type="genus" reg="Aspidophorodon">Aspidophorodon</tp:taxon-name-part> (<tp:taxon-name-part taxon-name-part-type="subgenus" reg="Eoessigia">Eoessigia</tp:taxon-name-part>)</tp:taxon-name>, whereas no such spinal process is found on members of the nominate subgenus. See <xref ref-type="bibr" rid="B6">Chen et al. (2015)</xref> for a key to subgenera.</p></tp:treatment-sec><ref-list><ref id="B18"><mixed-citation xmlns:xlink="http://www.w3.org/1999/xlink" xlink:type="simple"><person-group><name name-style="western"><surname>Verma</surname><given-names>KD</given-names></name></person-group> (<year>1967</year>) <article-title>A new aphid genus from north-western India (<tp:taxon-name><tp:taxon-name-part taxon-name-part-type="suborder">Homoptera</tp:taxon-name-part></tp:taxon-name>: <tp:taxon-name><tp:taxon-name-part taxon-name-part-type="family">Aphididae</tp:taxon-name-part></tp:taxon-name>).</article-title><source>Indian Journal of Entomology</source><volume>28</volume>(<issue>4</issue>): <fpage>507</fpage>–<lpage>509</lpage>.</mixed-citation></ref><ref id="B12"><mixed-citation xmlns:xlink="http://www.w3.org/1999/xlink" xlink:type="simple"><person-group><name name-style="western"><surname>Miyazaki</surname><given-names>M</given-names></name></person-group> (<year>1971</year>) <article-title>A revision of the tribe <tp:taxon-name><tp:taxon-name-part taxon-name-part-type="tribe">Macrosiphini</tp:taxon-name-part></tp:taxon-name> of Japan (<tp:taxon-name><tp:taxon-name-part taxon-name-part-type="suborder">Homoptera</tp:taxon-name-part></tp:taxon-name>: <tp:taxon-name><tp:taxon-name-part taxon-name-part-type="family">Aphididae</tp:taxon-name-part></tp:taxon-name>, <tp:taxon-name><tp:taxon-name-part taxon-name-part-type="subfamily">Aphidinae</tp:taxon-name-part></tp:taxon-name>).</article-title><source><tp:taxon-name><tp:taxon-name-part taxon-name-part-type="class">Insecta</tp:taxon-name-part></tp:taxon-name> Matsumurana</source><volume>34</volume>(<issue>1</issue>): <fpage>1</fpage>–<lpage>247</lpage>.</mixed-citation></ref><ref id="B8"><mixed-citation xmlns:xlink="http://www.w3.org/1999/xlink" xlink:type="simple"><person-group><name name-style="western"><surname>Eastop</surname><given-names>VF</given-names></name><name name-style="western"><surname>Hille Ris Lambers</surname><given-names>D</given-names></name></person-group> (<year>1976</year>) <source>Survey of the World’s Aphids. Dr.</source><publisher-name>W Junk BV</publisher-name>, <publisher-loc>Publishers, The Hague</publisher-loc>, <size units="page">573 pp</size>.</mixed-citation></ref><ref id="B14"><mixed-citation xmlns:xlink="http://www.w3.org/1999/xlink" xlink:type="simple"><person-group><name name-style="western"><surname>Remaudière</surname><given-names>G</given-names></name><name name-style="western"><surname>Remaudière</surname><given-names>M</given-names></name></person-group> (<year>1997</year>) <source>Catalogue of the World’s <tp:taxon-name><tp:taxon-name-part taxon-name-part-type="family">Aphididae</tp:taxon-name-part></tp:taxon-name>. <tp:taxon-name><tp:taxon-name-part taxon-name-part-type="suborder">Homoptera</tp:taxon-name-part></tp:taxon-name><tp:taxon-name><tp:taxon-name-part taxon-name-part-type="superfamily">Aphidoidea</tp:taxon-name-part></tp:taxon-name>.</source><publisher-name>Institut National de la Recherche Agronomique</publisher-name>, <publisher-loc>Paris</publisher-loc>, <size units="page">473 pp</size>.</mixed-citation></ref><ref id="B2"><mixed-citation xmlns:xlink="http://www.w3.org/1999/xlink" xlink:type="simple"><person-group><name name-style="western"><surname>Blackman</surname><given-names>RL</given-names></name><name name-style="western"><surname>Eastop</surname><given-names>VF</given-names></name></person-group> (<year>2006</year>) <source>Aphids on the World’s Herbaceous Plants and Shrubs.</source><publisher-name>John Wiley and Sons Ltd.</publisher-name>, <publisher-loc>Chichester</publisher-loc>, <size units="page">1439 pp</size>.</mixed-citation></ref><ref id="B16"><mixed-citation xmlns:xlink="http://www.w3.org/1999/xlink" xlink:type="simple"><person-group><name name-style="western"><surname>Stekolshchikov</surname><given-names>AV</given-names></name><name name-style="western"><surname>Novgorodova</surname><given-names>TA</given-names></name></person-group> (<year>2010</year>) <article-title>A new species of <italic><tp:taxon-name><tp:taxon-name-part taxon-name-part-type="genus">Aspidophorodon</tp:taxon-name-part></tp:taxon-name></italic> Verma (<tp:taxon-name><tp:taxon-name-part taxon-name-part-type="order">Hemiptera</tp:taxon-name-part></tp:taxon-name>, <tp:taxon-name><tp:taxon-name-part taxon-name-part-type="family">Aphididae</tp:taxon-name-part></tp:taxon-name>) from the Altai Republic.</article-title><source>Zootaxa</source><volume>2566</volume>(<issue>1</issue>): <fpage>39</fpage>–<lpage>44</lpage>. <ext-link xlink:type="simple" ext-link-type="doi" xlink:href="10.11646/zootaxa.2566.1.3">https://doi.org/10.11646/zootaxa.2566.1.3</ext-link></mixed-citation></ref><ref id="B13"><mixed-citation xmlns:xlink="http://www.w3.org/1999/xlink" xlink:type="simple"><person-group><name name-style="western"><surname>Nieto Nafría</surname><given-names>JM</given-names></name><name name-style="western"><surname>Favret</surname><given-names>C</given-names></name><name name-style="western"><surname>Akimoto</surname><given-names>S</given-names></name><name name-style="western"><surname>Barbagallo</surname><given-names>S</given-names></name><name name-style="western"><surname>Chakrabarti</surname><given-names>S</given-names></name><name name-style="western"><surname>Mier Durante</surname><given-names>MP</given-names></name><name name-style="western"><surname>Miller</surname><given-names>GL</given-names></name><name name-style="western"><surname>Qiao</surname><given-names>GX</given-names></name><name name-style="western"><surname>Sano</surname><given-names>M</given-names></name><name name-style="western"><surname>Pérez Hidalgo</surname><given-names>N</given-names></name><name name-style="western"><surname>Stekolshchikov</surname><given-names>AV</given-names></name><name name-style="western"><surname>Wegierek</surname><given-names>P</given-names></name></person-group> (<year>2011</year>) <article-title>Register of genus-group taxa of <tp:taxon-name><tp:taxon-name-part taxon-name-part-type="superfamily">Aphidoidea</tp:taxon-name-part></tp:taxon-name>.</article-title> In: <person-group><name name-style="western"><surname>Nieto Nafría</surname><given-names>JM</given-names></name><name name-style="western"><surname>Favret</surname><given-names>C</given-names></name></person-group> (<role>Eds</role>) <issue-title>Registers of Family-Group and Genus-Group Taxa of Aphidoidea (HemipteraSternorrhyncha).</issue-title><source>Universidad der León, Área de Publicaciones, León</source>, <fpage>81</fpage>–<lpage>404</lpage>.</mixed-citation></ref><ref id="B6"><mixed-citation xmlns:xlink="http://www.w3.org/1999/xlink" xlink:type="simple"><person-group><name name-style="western"><surname>Chen</surname><given-names>J</given-names></name><name name-style="western"><surname>Zhang</surname><given-names>B</given-names></name><name name-style="western"><surname>Zhu</surname><given-names>XC</given-names></name><name name-style="western"><surname>Jiang</surname><given-names>LY</given-names></name><name name-style="western"><surname>Qiao</surname><given-names>GX</given-names></name></person-group> (<year>2015</year>) <article-title>Review of the aphid genus <italic><tp:taxon-name><tp:taxon-name-part taxon-name-part-type="genus">Aspidophorodon</tp:taxon-name-part></tp:taxon-name></italic> Verma, 1967 with descriptions of three new species from China (<tp:taxon-name><tp:taxon-name-part taxon-name-part-type="order">Hemiptera</tp:taxon-name-part></tp:taxon-name>: <tp:taxon-name><tp:taxon-name-part taxon-name-part-type="family">Aphididae</tp:taxon-name-part></tp:taxon-name>: <tp:taxon-name><tp:taxon-name-part taxon-name-part-type="subfamily">Aphidinae</tp:taxon-name-part></tp:taxon-name>).</article-title><source>Zootaxa</source><volume>4028</volume>(<issue>4</issue>): <fpage>551</fpage>–<lpage>576</lpage>. <ext-link xlink:type="simple" ext-link-type="doi" xlink:href="10.11646/zootaxa.4028.4.6">https://doi.org/10.11646/zootaxa.4028.4.6</ext-link></mixed-citation></ref><ref id="B3"><mixed-citation xmlns:xlink="http://www.w3.org/1999/xlink" xlink:type="simple"><person-group><name name-style="western"><surname>Chakrabarti</surname><given-names>S</given-names></name></person-group> (<year>1978</year>) <article-title>A new genus and two new species of aphids (<tp:taxon-name><tp:taxon-name-part taxon-name-part-type="suborder">Homoptera</tp:taxon-name-part></tp:taxon-name>: <tp:taxon-name><tp:taxon-name-part taxon-name-part-type="family">Aphididae</tp:taxon-name-part></tp:taxon-name>) from north-west India.</article-title><source>Zoological Journal of the Linnean Society</source><volume>62</volume>(<issue>4</issue>): <fpage>355</fpage>–<lpage>363</lpage>. <ext-link xlink:type="simple" ext-link-type="doi" xlink:href="10.1111/j.1096-3642.1978.tb01046.x">https://doi.org/10.1111/j.1096-3642.1978.tb01046.x</ext-link></mixed-citation></ref></ref-list></tp:taxon-treatment>
