# Supplementary material for: ﻿Six new species of Aspidophorodon Verma, 1967 (Hemiptera, Aphididae, Aphidinae) from China
Source: Zookeys. 2022 Jun 16;1106:1–55. doi: 10.3897/zookeys.1106.77912 (PMC9848890; doi:10.3897/zookeys.1106.77912)
Supplement: XML Treatment for Aspidophorodon capitatum [file zookeys.1106.77912-treatment3.xml]

<!DOCTYPE tp:taxon-treatment
  PUBLIC "-//TaxonX//DTD Taxonomic Treatment Publishing DTD v0 20100105//EN" "tax-treatment-NSO.dtd">
<tp:taxon-treatment xmlns:tp="http://www.plazi.org/taxpub"><tp:treatment-meta><kwd-group><label>Taxon classification</label><kwd>
              <named-content content-type="kingdom">Animalia</named-content>
            </kwd><kwd>
              <named-content content-type="order">Hemiptera</named-content>
            </kwd><kwd>
              <named-content content-type="family">Aphididae</named-content>
            </kwd></kwd-group><mixed-citation publication-type="journal"><person-group><name><surname>Xu</surname><given-names>Ying</given-names></name><name><surname>Jiang</surname><given-names>Li-Yun</given-names></name><name><surname>Chen</surname><given-names>Jing</given-names></name><name><surname>Kholmatov</surname><given-names>Bakhtiyor Rustamovich</given-names></name><name><surname>Qiao</surname><given-names>Ge-Xia</given-names></name></person-group><article-title>﻿Six new species of <italic><tp:taxon-name><tp:taxon-name-part taxon-name-part-type="genus" reg="Aspidophorodon">Aspidophorodon</tp:taxon-name-part></tp:taxon-name></italic> Verma, 1967 (<tp:taxon-name><tp:taxon-name-part taxon-name-part-type="order">Hemiptera</tp:taxon-name-part></tp:taxon-name>, <tp:taxon-name><tp:taxon-name-part taxon-name-part-type="family">Aphididae</tp:taxon-name-part></tp:taxon-name>, <tp:taxon-name><tp:taxon-name-part taxon-name-part-type="subfamily">Aphidinae</tp:taxon-name-part></tp:taxon-name>) from China</article-title><source>Zookeys</source><day>16</day><month>06</month><year>2022</year><volume>1106</volume><fpage>1</fpage><lpage>55</lpage><pub-id pub-id-type="doi">10.3897/zookeys.1106.77912</pub-id></mixed-citation></tp:treatment-meta><tp:nomenclature><label>﻿</label><tp:taxon-name>
            <object-id xmlns:xlink="http://www.w3.org/1999/xlink" content-type="arpha" xlink:type="simple">34A1EF54-6C8B-5D19-825F-95AF84266B2C</object-id>
            <tp:taxon-name-part taxon-name-part-type="genus" reg="Aspidophorodon">Aspidophorodon</tp:taxon-name-part>
            <tp:taxon-name-part taxon-name-part-type="species" reg="capitatum">capitatum</tp:taxon-name-part>
            <object-id xmlns:xlink="http://www.w3.org/1999/xlink" content-type="zoobank" xlink:type="simple">http://zoobank.org/101581BE-83AD-4F7B-9C28-BEB8F727838F</object-id>
          </tp:taxon-name><tp:taxon-authority>Qiao &amp; Xu</tp:taxon-authority><tp:taxon-status xmlns:xlink="http://www.w3.org/1999/xlink" xlink:type="simple">sp. nov.</tp:taxon-status><xref ref-type="fig" rid="F1">Figs 1</xref><xref ref-type="fig" rid="F2">, 2</xref><xref ref-type="fig" rid="F21">, 21A</xref><xref ref-type="table" rid="T2">, Table 2</xref></tp:nomenclature><tp:treatment-sec sec-type="material" id="SECID0EVUAG"><title>Specimens examined.</title><p><bold><italic>Holotype</italic></bold>: apterous viviparous female, China, Tibet (Bomi County, <named-content xmlns:xlink="http://www.w3.org/1999/xlink" content-type="dwc:verbatimCoordinates" xlink:type="simple"><named-content content-type="geo-json" specific-use="{&#34;type&#34;:&#34;Point&#34;,&#34;coordinates&#34;:[94.990000,30.150000]}" id="NCID0EDVAG" xlink:type="simple">30.15°N, 94.99°E</named-content></named-content>, altitude 2160 m), 01.IX.2020, No. 49120-1-1-2, on <italic><tp:taxon-name><tp:taxon-name-part taxon-name-part-type="genus" reg="Salix">Salix</tp:taxon-name-part></tp:taxon-name></italic> sp., coll. Y. Xu. <bold><italic>Paratypes</italic></bold>: one apterous viviparous female (slide), No. 49120-1-1-1, one apterous viviparous female (COI: <ext-link xmlns:xlink="http://www.w3.org/1999/xlink" ext-link-type="gen" xlink:href="OK668442" xlink:type="simple">OK668442</ext-link>), and four fourth instar apterous nymphs, with the same collection data as holotype; one apterous viviparous female, 26.VI.2021, No. 51696-1-1, on <italic><tp:taxon-name><tp:taxon-name-part taxon-name-part-type="genus" reg="Salix">Salix</tp:taxon-name-part></tp:taxon-name></italic> sp., coll. Y. Xu; one apterous viviparous female (slide) and one apterous viviparous female (COI: <ext-link xmlns:xlink="http://www.w3.org/1999/xlink" ext-link-type="gen" xlink:href="OK668446" xlink:type="simple">OK668446</ext-link>), 29.VI.2021, No. 51730-1-2, on <italic><tp:taxon-name><tp:taxon-name-part taxon-name-part-type="genus" reg="Salix">Salix</tp:taxon-name-part></tp:taxon-name></italic> sp., coll. Y. Xu; one apterous viviparous female, No. 49120-1-2 (<named-content xmlns:xlink="http://www.w3.org/1999/xlink" content-type="dwc:institutional_code" xlink:title="Natural History Museum, London, UK" xlink:href="http://grbio.org/institution/natural-history-museum-london" xlink:type="simple">NHMUK</named-content>), with the same collection data as holotype.</p></tp:treatment-sec><tp:treatment-sec sec-type="diagnosis" id="SECID0EEWAG"><title>Diagnosis.</title><p>Dorsum of body densely covered with small papillate tubercles; median frontal tubercle moderately protuberant, with a shallow depression at the middle; antennal tubercles each with an inconspicuous process at inner apex lower than median frontal tubercle; dorsal setae of body distinctly long, thick, capitate, on swollen setal tubercles.</p></tp:treatment-sec><tp:treatment-sec sec-type="description" id="SECID0EJWAG"><title>Description.</title><p>Apterous viviparous females: body elongated oval (Fig. <xref ref-type="fig" rid="F2">2A</xref>), yellowish white in life (Fig. <xref ref-type="fig" rid="F21">21A</xref>).</p><p><bold>Mounted specimens.</bold> Body pale; head, compound eyes, Ant. IV, distal part of rostrum, legs, setal tubercles, distal part of <abbrev xmlns:xlink="http://www.w3.org/1999/xlink" xlink:title="siphunculus" id="ABBRID0E2WAG" xlink:type="simple">SIPH</abbrev>, cauda and anal plate pale brown; tarsi brown. Thoracic nota and abdominal tergites I–IV each with one pair of spinal and one pair of pleural sclerites, tergites V–VII each with one pair of spinal sclerites, those sclerites pale brown in color; tergite VIII with a pale brown band (Figs <xref ref-type="fig" rid="F1">1C</xref>, <xref ref-type="fig" rid="F2">2A</xref>); other parts pale in color. See Table <xref ref-type="table" rid="T2">2</xref> for general measurements.</p><table-wrap id="T2" position="float" orientation="portrait"><label>Table 2.</label><caption><p>Morphometric data about species of the nominate subgenus (in mm).</p></caption><table id="TID0ETMBI" rules="all"><tbody><tr><th rowspan="2" colspan="2">Parts</th><th rowspan="1" colspan="2"><italic><tp:taxon-name><tp:taxon-name-part taxon-name-part-type="genus" reg="Aspidophorodon">A.</tp:taxon-name-part><tp:taxon-name-part taxon-name-part-type="species" reg="capitatum">capitatum</tp:taxon-name-part></tp:taxon-name></italic> Qiao &amp; Xu, sp. nov.</th><th rowspan="1" colspan="2"><italic><tp:taxon-name><tp:taxon-name-part taxon-name-part-type="genus" reg="Aspidophorodon">A.</tp:taxon-name-part><tp:taxon-name-part taxon-name-part-type="species" reg="harvense">harvense</tp:taxon-name-part></tp:taxon-name></italic> Verma</th><th rowspan="1" colspan="1"><italic><tp:taxon-name><tp:taxon-name-part taxon-name-part-type="genus" reg="Aspidophorodon">A.</tp:taxon-name-part><tp:taxon-name-part taxon-name-part-type="species" reg="longicornutum">longicornutum</tp:taxon-name-part></tp:taxon-name></italic> Qiao &amp; Xu, sp. nov.</th><th rowspan="1" colspan="1"><italic><tp:taxon-name><tp:taxon-name-part taxon-name-part-type="genus" reg="Aspidophorodon">A.</tp:taxon-name-part><tp:taxon-name-part taxon-name-part-type="species" reg="reticulatum">reticulatum</tp:taxon-name-part></tp:taxon-name></italic> Qiao &amp; Xu, sp. nov.</th></tr><tr><th rowspan="1" colspan="1">Apterous viviparous female (n = 4)</th><th rowspan="1" colspan="1">4<sup>th</sup> apterous nymph (n = 4)</th><th rowspan="1" colspan="1">Apterous viviparous female (n = 2)</th><th rowspan="1" colspan="1">Alate viviparous female (n = 1)</th><th rowspan="1" colspan="1">Apterous viviparous female (n = 7)</th><th rowspan="1" colspan="1">Apterous viviparous female (n = 2)</th></tr><tr><td rowspan="30" colspan="1">Length (mm)</td><td rowspan="1" colspan="1">Body length</td><td rowspan="1" colspan="1">1.001–1.104</td><td rowspan="1" colspan="1">0.817–0.894</td><td rowspan="1" colspan="1">2.147–2.238</td><td rowspan="1" colspan="1">1.884</td><td rowspan="1" colspan="1">0.899–1.079</td><td rowspan="1" colspan="1">1.743–1.753</td></tr><tr><td rowspan="1" colspan="1">Body width</td><td rowspan="1" colspan="1">0.448–0.540</td><td rowspan="1" colspan="1">0.408–0.497</td><td rowspan="1" colspan="1">0.966–1.091</td><td rowspan="1" colspan="1">0.741</td><td rowspan="1" colspan="1">0.382–0.467</td><td rowspan="1" colspan="1">0.908–0.940</td></tr><tr><td rowspan="1" colspan="1">Antennae</td><td rowspan="1" colspan="1">0.362–0.374</td><td rowspan="1" colspan="1">0.324–0.338</td><td rowspan="1" colspan="1">0.806–0.828</td><td rowspan="1" colspan="1">1.034</td><td rowspan="1" colspan="1">0.330–0.422</td><td rowspan="1" colspan="1">0.569–0.537</td></tr><tr><td rowspan="1" colspan="1">Ant. I</td><td rowspan="1" colspan="1">0.051–0.053</td><td rowspan="1" colspan="1">0.048–0.051</td><td rowspan="1" colspan="1">0.086–0.088</td><td rowspan="1" colspan="1">0.080</td><td rowspan="1" colspan="1">0.046–0.055</td><td rowspan="1" colspan="1">0.062–0.067</td></tr><tr><td rowspan="1" colspan="1">Ant. II</td><td rowspan="1" colspan="1">0.036–0.038</td><td rowspan="1" colspan="1">0.032–0.038</td><td rowspan="1" colspan="1">0.062–0.070</td><td rowspan="1" colspan="1">0.067</td><td rowspan="1" colspan="1">0.033–0.039</td><td rowspan="1" colspan="1">0.044–0.048</td></tr><tr><td rowspan="1" colspan="1">Ant. III</td><td rowspan="1" colspan="1">0.130–0.144</td><td rowspan="1" colspan="1">0.102–0.119</td><td rowspan="1" colspan="1">0.293–0.324</td><td rowspan="1" colspan="1">0.326</td><td rowspan="1" colspan="1">0.125–0.178</td><td rowspan="1" colspan="1">0.170–0.181</td></tr><tr><td rowspan="1" colspan="1">Ant. IV</td><td rowspan="1" colspan="1">/</td><td rowspan="1" colspan="1">/</td><td rowspan="1" colspan="1">0.145–0.161</td><td rowspan="1" colspan="1">0.152</td><td rowspan="1" colspan="1">/</td><td rowspan="1" colspan="1">0.101–0.103</td></tr><tr><td rowspan="1" colspan="1">Ant. IVb</td><td rowspan="1" colspan="1">0.060–0.067</td><td rowspan="1" colspan="1">0.057–0.066</td><td rowspan="1" colspan="1">/</td><td rowspan="1" colspan="1">/</td><td rowspan="1" colspan="1">0.061–0.081</td><td rowspan="1" colspan="1">/</td></tr><tr><td rowspan="1" colspan="1">Ant. V</td><td rowspan="1" colspan="1">/</td><td rowspan="1" colspan="1">/</td><td rowspan="1" colspan="1">/</td><td rowspan="1" colspan="1">0.188</td><td rowspan="1" colspan="1">/</td><td rowspan="1" colspan="1">/</td></tr><tr><td rowspan="1" colspan="1">Ant. Vb</td><td rowspan="1" colspan="1">/</td><td rowspan="1" colspan="1">/</td><td rowspan="1" colspan="1">0.107</td><td rowspan="1" colspan="1">/</td><td rowspan="1" colspan="1">/</td><td rowspan="1" colspan="1">0.082–0.084</td></tr><tr><td rowspan="1" colspan="1">Ant. VIb</td><td rowspan="1" colspan="1">/</td><td rowspan="1" colspan="1">/</td><td rowspan="1" colspan="1">/</td><td rowspan="1" colspan="1">0.113</td><td rowspan="1" colspan="1">/</td><td rowspan="1" colspan="1">/</td></tr><tr><td rowspan="1" colspan="1">
                    <abbrev xmlns:xlink="http://www.w3.org/1999/xlink" xlink:title="processus terminalis" id="ABBRID0EHCBG" xlink:type="simple">PT</abbrev>
                  </td><td rowspan="1" colspan="1">0.081–0.084</td><td rowspan="1" colspan="1">0.071–0.083</td><td rowspan="1" colspan="1">0.094–0.097</td><td rowspan="1" colspan="1">0.108</td><td rowspan="1" colspan="1">0.064–0.075</td><td rowspan="1" colspan="1">0.097–0.104</td></tr><tr><td rowspan="1" colspan="1">
                    <abbrev xmlns:xlink="http://www.w3.org/1999/xlink" xlink:title="ultimate rostral segment" id="ABBRID0ECDBG" xlink:type="simple">URS</abbrev>
                  </td><td rowspan="1" colspan="1">0.076–0.079</td><td rowspan="1" colspan="1">0.074–0.083</td><td rowspan="1" colspan="1">0.082–0.092</td><td rowspan="1" colspan="1">0.082</td><td rowspan="1" colspan="1">0.084–0.095</td><td rowspan="1" colspan="1">0.124–0.128</td></tr><tr><td rowspan="1" colspan="1">Hind femur</td><td rowspan="1" colspan="1">0.164–0.170</td><td rowspan="1" colspan="1">0.123–0.145</td><td rowspan="1" colspan="1">0.394–0.410</td><td rowspan="1" colspan="1">0.48</td><td rowspan="1" colspan="1">0.144–0.178</td><td rowspan="1" colspan="1">0.288–0.290</td></tr><tr><td rowspan="1" colspan="1">Hind tibia</td><td rowspan="1" colspan="1">0.327–0.334</td><td rowspan="1" colspan="1">0.272–0.299</td><td rowspan="1" colspan="1">0.724–0.765</td><td rowspan="1" colspan="1">0.974</td><td rowspan="1" colspan="1">0.255–0.315</td><td rowspan="1" colspan="1">0.540–0.560</td></tr><tr><td rowspan="1" colspan="1">
                    <abbrev xmlns:xlink="http://www.w3.org/1999/xlink" xlink:title="second hind tarsal segment" id="ABBRID0EJFBG" xlink:type="simple">2HT</abbrev>
                  </td><td rowspan="1" colspan="1">0.058–0.061</td><td rowspan="1" colspan="1">0.059–0.065</td><td rowspan="1" colspan="1">0.114–0.119</td><td rowspan="1" colspan="1">0.122</td><td rowspan="1" colspan="1">0.056–0.067</td><td rowspan="1" colspan="1">0.080–0.082</td></tr><tr><td rowspan="1" colspan="1">
                    <abbrev xmlns:xlink="http://www.w3.org/1999/xlink" xlink:title="siphunculus" id="ABBRID0EEGBG" xlink:type="simple">SIPH</abbrev>
                  </td><td rowspan="1" colspan="1">0.226–0.257</td><td rowspan="1" colspan="1">0.175–0.203</td><td rowspan="1" colspan="1">0.362–0.381</td><td rowspan="1" colspan="1">0.269</td><td rowspan="1" colspan="1">0.244–0.331</td><td rowspan="1" colspan="1">0.256–0.263</td></tr><tr><td rowspan="1" colspan="1">
                    <abbrev xmlns:xlink="http://www.w3.org/1999/xlink" xlink:title="basal width of siphunculus" id="ABBRID0E6GBG" xlink:type="simple">BW SIPH</abbrev>
                  </td><td rowspan="1" colspan="1">0.029–0.031</td><td rowspan="1" colspan="1">0.032–0.044</td><td rowspan="1" colspan="1">0.064–0.069</td><td rowspan="1" colspan="1">0.036</td><td rowspan="1" colspan="1">0.036–0.049</td><td rowspan="1" colspan="1">0.047–0.049</td></tr><tr><td rowspan="1" colspan="1">
                    <abbrev xmlns:xlink="http://www.w3.org/1999/xlink" xlink:title="mid-width of siphunculus" id="ABBRID0E1HBG" xlink:type="simple">MW SIPH</abbrev>
                  </td><td rowspan="1" colspan="1">0.014–0.015</td><td rowspan="1" colspan="1">0.014–0.016</td><td rowspan="1" colspan="1">0.042–0.049</td><td rowspan="1" colspan="1">0.026</td><td rowspan="1" colspan="1">0.012–0.014</td><td rowspan="1" colspan="1">0.028–0.030</td></tr><tr><td rowspan="1" colspan="1">
                    <abbrev xmlns:xlink="http://www.w3.org/1999/xlink" xlink:title="distal width of siphunculus" id="ABBRID0EVIBG" xlink:type="simple">DW SIPH</abbrev>
                  </td><td rowspan="1" colspan="1">0.019–0.020</td><td rowspan="1" colspan="1">0.017–0.018</td><td rowspan="1" colspan="1">0.031–0.035</td><td rowspan="1" colspan="1">0.035</td><td rowspan="1" colspan="1">0.016–0.018</td><td rowspan="1" colspan="1">0.028–0.032</td></tr><tr><td rowspan="1" colspan="1">Cauda</td><td rowspan="1" colspan="1">0.126–0.136</td><td rowspan="1" colspan="1">/</td><td rowspan="1" colspan="1">0.190</td><td rowspan="1" colspan="1">0.134</td><td rowspan="1" colspan="1">0.086–0.112</td><td rowspan="1" colspan="1">0.149–0.162</td></tr><tr><td rowspan="1" colspan="1">
                    <abbrev xmlns:xlink="http://www.w3.org/1999/xlink" xlink:title="basal width of cauda" id="ABBRID0EGKBG" xlink:type="simple">BW Cauda</abbrev>
                  </td><td rowspan="1" colspan="1">0.071–0.078</td><td rowspan="1" colspan="1">/</td><td rowspan="1" colspan="1">0.110–0.117</td><td rowspan="1" colspan="1">0.090</td><td rowspan="1" colspan="1">0.045–0.057</td><td rowspan="1" colspan="1">0.097–0.103</td></tr><tr><td rowspan="1" colspan="1">MW Cauda</td><td rowspan="1" colspan="1">/</td><td rowspan="1" colspan="1">/</td><td rowspan="1" colspan="1">0.082–0.086</td><td rowspan="1" colspan="1">0.046</td><td rowspan="1" colspan="1">0.032–0.037</td><td rowspan="1" colspan="1">0.062–0.063</td></tr><tr><td rowspan="1" colspan="1">Ant. IIIBD</td><td rowspan="1" colspan="1">0.018–0.020</td><td rowspan="1" colspan="1">0.021</td><td rowspan="1" colspan="1">0.033–0.037</td><td rowspan="1" colspan="1">0.033</td><td rowspan="1" colspan="1">0.017–0.022</td><td rowspan="1" colspan="1">0.025–0.026</td></tr><tr><td rowspan="1" colspan="1">Widest width of hind femur</td><td rowspan="1" colspan="1">0.045–0.048</td><td rowspan="1" colspan="1">0.044–0.050</td><td rowspan="1" colspan="1">0.076–0.078</td><td rowspan="1" colspan="1">0.067</td><td rowspan="1" colspan="1">0.036–0.045</td><td rowspan="1" colspan="1">0.062–0.068</td></tr><tr><td rowspan="1" colspan="1">
                    <abbrev xmlns:xlink="http://www.w3.org/1999/xlink" xlink:title="mid-width of hind tibia" id="ABBRID0EDNBG" xlink:type="simple">MW hind tibia</abbrev>
                  </td><td rowspan="1" colspan="1">0.022–0.024</td><td rowspan="1" colspan="1">0.028–0.032</td><td rowspan="1" colspan="1">0.039–0.041</td><td rowspan="1" colspan="1">0.034</td><td rowspan="1" colspan="1">0.019–0.021</td><td rowspan="1" colspan="1">0.036</td></tr><tr><td rowspan="1" colspan="1">Cephalic setae</td><td rowspan="1" colspan="1">0.124–0.132</td><td rowspan="1" colspan="1">0.075–0.084</td><td rowspan="1" colspan="1">0.020–0.023</td><td rowspan="1" colspan="1">0.023</td><td rowspan="1" colspan="1">0.022–0.033</td><td rowspan="1" colspan="1">0.024</td></tr><tr><td rowspan="1" colspan="1">Dorsal setae of head</td><td rowspan="1" colspan="1">/</td><td rowspan="1" colspan="1">/</td><td rowspan="1" colspan="1">0.006–0.008</td><td rowspan="1" colspan="1">0.013</td><td rowspan="1" colspan="1">/</td><td rowspan="1" colspan="1">0.023–0.024</td></tr><tr><td rowspan="1" colspan="1">Dorsal setae of head between antenna</td><td rowspan="1" colspan="1">0.157–0.161</td><td rowspan="1" colspan="1">0.105–0.119</td><td rowspan="1" colspan="1">/</td><td rowspan="1" colspan="1">/</td><td rowspan="1" colspan="1">0.021–0.030</td><td rowspan="1" colspan="1">/</td></tr><tr><td rowspan="1" colspan="1">Dorsal setae of head between compound eyes</td><td rowspan="1" colspan="1">0.139–0.175</td><td rowspan="1" colspan="1">0.076–0.111</td><td rowspan="1" colspan="1">/</td><td rowspan="1" colspan="1">/</td><td rowspan="1" colspan="1">0.029–0.034</td><td rowspan="1" colspan="1">/</td></tr><tr><td rowspan="11" colspan="1">Length (mm)</td><td rowspan="1" colspan="1">Marginal setae on Tergite I</td><td rowspan="1" colspan="1">0.193–0.198</td><td rowspan="1" colspan="1">0.118–0.129</td><td rowspan="1" colspan="1">0.006–0.010</td><td rowspan="1" colspan="1">0.014</td><td rowspan="1" colspan="1">0.026–0.033</td><td rowspan="1" colspan="1">0.014–0.016</td></tr><tr><td rowspan="1" colspan="1">Spinal setae on Tergite VIII</td><td rowspan="1" colspan="1">0.018–0.021</td><td rowspan="1" colspan="1">0.013–0.019</td><td rowspan="1" colspan="1">0.019–0.025</td><td rowspan="1" colspan="1">0.031</td><td rowspan="1" colspan="1">0.027–0.035</td><td rowspan="1" colspan="1">0.025–0.028</td></tr><tr><td rowspan="1" colspan="1">Setae on Ant. III</td><td rowspan="1" colspan="1">0.008–0.010</td><td rowspan="1" colspan="1">0.005–0.007</td><td rowspan="1" colspan="1">0.006–0.007</td><td rowspan="1" colspan="1">0.011</td><td rowspan="1" colspan="1">/</td><td rowspan="1" colspan="1">0.010–0.012</td></tr><tr><td rowspan="1" colspan="1">Setae on hind tibia</td><td rowspan="1" colspan="1">0.017–0.019</td><td rowspan="1" colspan="1">0.028–0.036</td><td rowspan="1" colspan="1">0.016–0.017</td><td rowspan="1" colspan="1">0.021</td><td rowspan="1" colspan="1">0.014–0.02</td><td rowspan="1" colspan="1">0.054–0.056</td></tr><tr><td rowspan="1" colspan="1">Processes on antennal tubercle</td><td rowspan="1" colspan="1">/</td><td rowspan="1" colspan="1">/</td><td rowspan="1" colspan="1">0.110–0.120</td><td rowspan="1" colspan="1">0.019</td><td rowspan="1" colspan="1">0.015–0.026</td><td rowspan="1" colspan="1">0.051–0.056</td></tr><tr><td rowspan="1" colspan="1">Marginal process on mesonotum</td><td rowspan="1" colspan="1">/</td><td rowspan="1" colspan="1">/</td><td rowspan="1" colspan="1">/</td><td rowspan="1" colspan="1">/</td><td rowspan="1" colspan="1">0.268–0.325</td><td rowspan="1" colspan="1">/</td></tr><tr><td rowspan="1" colspan="1">Marginal process on metanotum</td><td rowspan="1" colspan="1">/</td><td rowspan="1" colspan="1">/</td><td rowspan="1" colspan="1">/</td><td rowspan="1" colspan="1">/</td><td rowspan="1" colspan="1">0.244–0.286</td><td rowspan="1" colspan="1">/</td></tr><tr><td rowspan="1" colspan="1">Marginal process on Tergite I</td><td rowspan="1" colspan="1">/</td><td rowspan="1" colspan="1">/</td><td rowspan="1" colspan="1">/</td><td rowspan="1" colspan="1">/</td><td rowspan="1" colspan="1">0.211–0.26</td><td rowspan="1" colspan="1">/</td></tr><tr><td rowspan="1" colspan="1">Marginal process on Tergite II</td><td rowspan="1" colspan="1">/</td><td rowspan="1" colspan="1">/</td><td rowspan="1" colspan="1">/</td><td rowspan="1" colspan="1">/</td><td rowspan="1" colspan="1">0.224–0.265</td><td rowspan="1" colspan="1">/</td></tr><tr><td rowspan="1" colspan="1">Marginal process on Tergite III</td><td rowspan="1" colspan="1">/</td><td rowspan="1" colspan="1">/</td><td rowspan="1" colspan="1">/</td><td rowspan="1" colspan="1">/</td><td rowspan="1" colspan="1">0.233–0.288</td><td rowspan="1" colspan="1">/</td></tr><tr><td rowspan="1" colspan="1">Marginal process on Tergite IV</td><td rowspan="1" colspan="1">/</td><td rowspan="1" colspan="1">/</td><td rowspan="1" colspan="1">/</td><td rowspan="1" colspan="1">/</td><td rowspan="1" colspan="1">0.234–0.309</td><td rowspan="1" colspan="1">/</td></tr><tr><td rowspan="21" colspan="1">Ratio (times)</td><td rowspan="1" colspan="1">Body length / Body width</td><td rowspan="1" colspan="1">2.00–2.23</td><td rowspan="1" colspan="1">1.80–2.08</td><td rowspan="1" colspan="1">2.05–2.22</td><td rowspan="1" colspan="1">2.54</td><td rowspan="1" colspan="1">2.23–2.81</td><td rowspan="1" colspan="1">1.85–1.93</td></tr><tr><td rowspan="1" colspan="1">Whole antennae / Body</td><td rowspan="1" colspan="1">0.33–0.37</td><td rowspan="1" colspan="1">0.37–0.41</td><td rowspan="1" colspan="1">0.36–0.39</td><td rowspan="1" colspan="1">0.55</td><td rowspan="1" colspan="1">0.34–0.40</td><td rowspan="1" colspan="1">0.33</td></tr><tr><td rowspan="1" colspan="1">Hind femur / Ant. III</td><td rowspan="1" colspan="1">1.18–1.27</td><td rowspan="1" colspan="1">1.10–1.42</td><td rowspan="1" colspan="1">1.22–1.40</td><td rowspan="1" colspan="1">1.47</td><td rowspan="1" colspan="1">1.00–1.21</td><td rowspan="1" colspan="1">1.60–1.69</td></tr><tr><td rowspan="1" colspan="1">Hind tibia / Body</td><td rowspan="1" colspan="1">0.30–0.33</td><td rowspan="1" colspan="1">0.30–0.37</td><td rowspan="1" colspan="1">0.32–0.36</td><td rowspan="1" colspan="1">0.52</td><td rowspan="1" colspan="1">0.28–0.30</td><td rowspan="1" colspan="1">0.31–0.32</td></tr><tr><td rowspan="1" colspan="1">Ant. I / Ant. III</td><td rowspan="1" colspan="1">0.35–0.41</td><td rowspan="1" colspan="1">0.43–0.50</td><td rowspan="1" colspan="1">0.27–0.29</td><td rowspan="1" colspan="1">0.25</td><td rowspan="1" colspan="1">0.29–0.38</td><td rowspan="1" colspan="1">0.37</td></tr><tr><td rowspan="1" colspan="1">Ant. II / Ant. III</td><td rowspan="1" colspan="1">0.26–0.29</td><td rowspan="1" colspan="1">0.27–0.36</td><td rowspan="1" colspan="1">0.21–0.22</td><td rowspan="1" colspan="1">0.21</td><td rowspan="1" colspan="1">0.21–0.27</td><td rowspan="1" colspan="1">0.24–0.28</td></tr><tr><td rowspan="1" colspan="1">Ant. IV / Ant. III</td><td rowspan="1" colspan="1">/</td><td rowspan="1" colspan="1">/</td><td rowspan="1" colspan="1">0.45–0.55</td><td rowspan="1" colspan="1">0.47</td><td rowspan="1" colspan="1">/</td><td rowspan="1" colspan="1">0.56–0.61</td></tr><tr><td rowspan="1" colspan="1">Ant. V/ Ant. III</td><td rowspan="1" colspan="1">/</td><td rowspan="1" colspan="1">/</td><td rowspan="1" colspan="1">/</td><td rowspan="1" colspan="1">0.58</td><td rowspan="1" colspan="1">/</td><td rowspan="1" colspan="1">/</td></tr><tr><td rowspan="1" colspan="1">Ant. IVb, Vb or VIb / Ant. III</td><td rowspan="1" colspan="1">0.42–0.52</td><td rowspan="1" colspan="1">0.52–0.59</td><td rowspan="1" colspan="1">0.33–0.37</td><td rowspan="1" colspan="1">0.35</td><td rowspan="1" colspan="1">0.43–0.49</td><td rowspan="1" colspan="1">0.46–0.48</td></tr><tr><td rowspan="1" colspan="1"><abbrev xmlns:xlink="http://www.w3.org/1999/xlink" xlink:title="processus terminalis" id="ABBRID0EU5BG" xlink:type="simple">PT</abbrev> / Ant. III</td><td rowspan="1" colspan="1">0.56–0.65</td><td rowspan="1" colspan="1">0.62–0.81</td><td rowspan="1" colspan="1">0.29–0.33</td><td rowspan="1" colspan="1">0.33</td><td rowspan="1" colspan="1">0.40–0.52</td><td rowspan="1" colspan="1">0.54–0.61</td></tr><tr><td rowspan="1" colspan="1"><abbrev xmlns:xlink="http://www.w3.org/1999/xlink" xlink:title="processus terminalis" id="ABBRID0EP6BG" xlink:type="simple">PT</abbrev> / Ant. IVb, Vb or VIb</td><td rowspan="1" colspan="1">1.25–1.38</td><td rowspan="1" colspan="1">1.08–1.43</td><td rowspan="1" colspan="1">0.88–0.91</td><td rowspan="1" colspan="1">0.96</td><td rowspan="1" colspan="1">0.88–1.09</td><td rowspan="1" colspan="1">1.16–1.27</td></tr><tr><td rowspan="1" colspan="1"><abbrev xmlns:xlink="http://www.w3.org/1999/xlink" xlink:title="ultimate rostral segment" id="ABBRID0ELAAI" xlink:type="simple">URS</abbrev> / <abbrev xmlns:xlink="http://www.w3.org/1999/xlink" xlink:title="asal width of ultimate rostral segment" id="ABBRID0EPAAI" xlink:type="simple">BW URS</abbrev></td><td rowspan="1" colspan="1">2.03–2.05</td><td rowspan="1" colspan="1">1.95–2.36</td><td rowspan="1" colspan="1">1.39–1.63</td><td rowspan="1" colspan="1">1.55</td><td rowspan="1" colspan="1">2.37–2.85</td><td rowspan="1" colspan="1">2.70–2.72</td></tr><tr><td rowspan="1" colspan="1"><abbrev xmlns:xlink="http://www.w3.org/1999/xlink" xlink:title="ultimate rostral segment" id="ABBRID0EJBAI" xlink:type="simple">URS</abbrev> / <abbrev xmlns:xlink="http://www.w3.org/1999/xlink" xlink:title="second hind tarsal segment" id="ABBRID0ENBAI" xlink:type="simple">2HT</abbrev></td><td rowspan="1" colspan="1">1.28–1.32</td><td rowspan="1" colspan="1">1.20–1.41</td><td rowspan="1" colspan="1">0.69–0.81</td><td rowspan="1" colspan="1">0.67</td><td rowspan="1" colspan="1">1.31–1.59</td><td rowspan="1" colspan="1">1.51–1.61</td></tr><tr><td rowspan="1" colspan="1"><abbrev xmlns:xlink="http://www.w3.org/1999/xlink" xlink:title="siphunculus" id="ABBRID0EHCAI" xlink:type="simple">SIPH</abbrev> / Body</td><td rowspan="1" colspan="1">0.22–0.26</td><td rowspan="1" colspan="1">0.21–0.24</td><td rowspan="1" colspan="1">0.16–0.17</td><td rowspan="1" colspan="1">0.14</td><td rowspan="1" colspan="1">0.27–0.31</td><td rowspan="1" colspan="1">0.15</td></tr><tr><td rowspan="1" colspan="1"><abbrev xmlns:xlink="http://www.w3.org/1999/xlink" xlink:title="siphunculus" id="ABBRID0ECDAI" xlink:type="simple">SIPH</abbrev> / Cauda</td><td rowspan="1" colspan="1">1.66–1.88</td><td rowspan="1" colspan="1">/</td><td rowspan="1" colspan="1">1.91–2.01</td><td rowspan="1" colspan="1">2.01</td><td rowspan="1" colspan="1">2.64–3.07</td><td rowspan="1" colspan="1">1.58–1.77</td></tr><tr><td rowspan="1" colspan="1"><abbrev xmlns:xlink="http://www.w3.org/1999/xlink" xlink:title="siphunculus" id="ABBRID0E4DAI" xlink:type="simple">SIPH</abbrev> / <abbrev xmlns:xlink="http://www.w3.org/1999/xlink" xlink:title="basal width of siphunculus" id="ABBRID0EBEAI" xlink:type="simple">BW SIPH</abbrev></td><td rowspan="1" colspan="1">7.29–8.86</td><td rowspan="1" colspan="1">3.98–5.88</td><td rowspan="1" colspan="1">5.22–5.66</td><td rowspan="1" colspan="1">7.47</td><td rowspan="1" colspan="1">6.10–7.15</td><td rowspan="1" colspan="1">5.22–5.66</td></tr><tr><td rowspan="1" colspan="1"><abbrev xmlns:xlink="http://www.w3.org/1999/xlink" xlink:title="siphunculus" id="ABBRID0E2EAI" xlink:type="simple">SIPH</abbrev> / <abbrev xmlns:xlink="http://www.w3.org/1999/xlink" xlink:title="mid-width of siphunculus" id="ABBRID0E6EAI" xlink:type="simple">MW SIPH</abbrev></td><td rowspan="1" colspan="1">16.14–17.13</td><td rowspan="1" colspan="1">11.67–12.69</td><td rowspan="1" colspan="1">7.78–8.62</td><td rowspan="1" colspan="1">10.35</td><td rowspan="1" colspan="1">20.00–24.31</td><td rowspan="1" colspan="1">8.74–9.14</td></tr><tr><td rowspan="1" colspan="1"><abbrev xmlns:xlink="http://www.w3.org/1999/xlink" xlink:title="siphunculus" id="ABBRID0EZFAI" xlink:type="simple">SIPH</abbrev> / <abbrev xmlns:xlink="http://www.w3.org/1999/xlink" xlink:title="distal width of siphunculus" id="ABBRID0E4FAI" xlink:type="simple">DW SIPH</abbrev></td><td rowspan="1" colspan="1">11.85–12.85</td><td rowspan="1" colspan="1">10.29–11.29</td><td rowspan="1" colspan="1">10.34–12.29</td><td rowspan="1" colspan="1">7.69</td><td rowspan="1" colspan="1">13.56–19.47</td><td rowspan="1" colspan="1">8.23–9.14</td></tr><tr><td rowspan="1" colspan="1">Cauda / <abbrev xmlns:xlink="http://www.w3.org/1999/xlink" xlink:title="basal width of cauda" id="ABBRID0EXGAI" xlink:type="simple">BW Cauda</abbrev></td><td rowspan="1" colspan="1">1.75–1.92</td><td rowspan="1" colspan="1">/</td><td rowspan="1" colspan="1">1.62–1.73</td><td rowspan="1" colspan="1">1.49</td><td rowspan="1" colspan="1">1.78–2.24</td><td rowspan="1" colspan="1">1.53–1.57</td></tr><tr><td rowspan="1" colspan="1">Cephalic setae / Ant. IIIBD</td><td rowspan="1" colspan="1">6.30–6.89</td><td rowspan="1" colspan="1">3.75–4.00</td><td rowspan="1" colspan="1">0.61–0.62</td><td rowspan="1" colspan="1">0.7</td><td rowspan="1" colspan="1">1.22–1.71</td><td rowspan="1" colspan="1">0.92–0.98</td></tr><tr><td rowspan="1" colspan="1">Marginal setae on Tergite I / Ant. III BD</td><td rowspan="1" colspan="1">9.76–10.78</td><td rowspan="1" colspan="1">5.62–6.40</td><td rowspan="1" colspan="1">0.18–0.27</td><td rowspan="1" colspan="1">0.42</td><td rowspan="1" colspan="1">1.24–1.29</td><td rowspan="1" colspan="1">0.54–0.66</td></tr><tr><td rowspan="16" colspan="1">Ratio (times)</td><td rowspan="1" colspan="1">Spinal setae on Tergite VIII / Ant. III BD</td><td rowspan="1" colspan="1">2.50–3.11</td><td rowspan="1" colspan="1">1.62–2.00</td><td rowspan="1" colspan="1">0.51–0.76</td><td rowspan="1" colspan="1">0.94</td><td rowspan="1" colspan="1">1.50–1.82</td><td rowspan="1" colspan="1">0.96–1.14</td></tr><tr><td rowspan="1" colspan="1">Setae on Ant. III / Ant. IIIBD</td><td rowspan="1" colspan="1">0.40–0.50</td><td rowspan="1" colspan="1">0.24–0.33</td><td rowspan="1" colspan="1">0.18–0.19</td><td rowspan="1" colspan="1">0.33</td><td rowspan="1" colspan="1">/</td><td rowspan="1" colspan="1">0.43–0.46</td></tr><tr><td rowspan="1" colspan="1">Setae on hind tibia / <abbrev xmlns:xlink="http://www.w3.org/1999/xlink" xlink:title="mid-width of hind tibia" id="ABBRID0EMKAI" xlink:type="simple">MW hind tibia</abbrev></td><td rowspan="1" colspan="1">0.77–0.79</td><td rowspan="1" colspan="1">1.00–1.29</td><td rowspan="1" colspan="1">0.41–0.42</td><td rowspan="1" colspan="1">0.62</td><td rowspan="1" colspan="1">0.74–0.95</td><td rowspan="1" colspan="1">0.60–0.67</td></tr><tr><td rowspan="1" colspan="1">Length of processes on antennal tubercle / its basal width</td><td rowspan="1" colspan="1">/</td><td rowspan="1" colspan="1">/</td><td rowspan="1" colspan="1">2.40–2.50</td><td rowspan="1" colspan="1">0.61</td><td rowspan="1" colspan="1">0.89–1.73</td><td rowspan="1" colspan="1">1.82–2.04</td></tr><tr><td rowspan="1" colspan="1">Length of marginal process on mesonotum / its basal width</td><td rowspan="1" colspan="1">/</td><td rowspan="1" colspan="1">/</td><td rowspan="1" colspan="1">/</td><td rowspan="1" colspan="1">/</td><td rowspan="1" colspan="1">7.05–10.48</td><td rowspan="1" colspan="1">/</td></tr><tr><td rowspan="1" colspan="1">Length of marginal process on mesonotum / <abbrev xmlns:xlink="http://www.w3.org/1999/xlink" xlink:title="siphunculus" id="ABBRID0ESMAI" xlink:type="simple">SIPH</abbrev></td><td rowspan="1" colspan="1">/</td><td rowspan="1" colspan="1">/</td><td rowspan="1" colspan="1">/</td><td rowspan="1" colspan="1">/</td><td rowspan="1" colspan="1">0.86–1.11</td><td rowspan="1" colspan="1">/</td></tr><tr><td rowspan="1" colspan="1">Length of marginal process on metanotum / its basal width</td><td rowspan="1" colspan="1">/</td><td rowspan="1" colspan="1">/</td><td rowspan="1" colspan="1">/</td><td rowspan="1" colspan="1">/</td><td rowspan="1" colspan="1">6.95–9.53</td><td rowspan="1" colspan="1">/</td></tr><tr><td rowspan="1" colspan="1">Length of marginal process on metanotum / <abbrev xmlns:xlink="http://www.w3.org/1999/xlink" xlink:title="siphunculus" id="ABBRID0ECOAI" xlink:type="simple">SIPH</abbrev></td><td rowspan="1" colspan="1">/</td><td rowspan="1" colspan="1">/</td><td rowspan="1" colspan="1">/</td><td rowspan="1" colspan="1">/</td><td rowspan="1" colspan="1">0.81–1.00</td><td rowspan="1" colspan="1">/</td></tr><tr><td rowspan="1" colspan="1">Length of marginal process on Tergite I / its basal width</td><td rowspan="1" colspan="1">/</td><td rowspan="1" colspan="1">/</td><td rowspan="1" colspan="1">/</td><td rowspan="1" colspan="1">/</td><td rowspan="1" colspan="1">5.90–6.89</td><td rowspan="1" colspan="1">/</td></tr><tr><td rowspan="1" colspan="1">Length of marginal process on Tergite I / <abbrev xmlns:xlink="http://www.w3.org/1999/xlink" xlink:title="siphunculus" id="ABBRID0ESPAI" xlink:type="simple">SIPH</abbrev></td><td rowspan="1" colspan="1">/</td><td rowspan="1" colspan="1">/</td><td rowspan="1" colspan="1">/</td><td rowspan="1" colspan="1">/</td><td rowspan="1" colspan="1">0.74–0.88</td><td rowspan="1" colspan="1">/</td></tr><tr><td rowspan="1" colspan="1">Length of marginal process on Tergite II / its basal width</td><td rowspan="1" colspan="1">/</td><td rowspan="1" colspan="1">/</td><td rowspan="1" colspan="1">/</td><td rowspan="1" colspan="1">/</td><td rowspan="1" colspan="1">5.88–8.55</td><td rowspan="1" colspan="1">/</td></tr><tr><td rowspan="1" colspan="1">Length of marginal process on Tergite II / <abbrev xmlns:xlink="http://www.w3.org/1999/xlink" xlink:title="siphunculus" id="ABBRID0ECRAI" xlink:type="simple">SIPH</abbrev></td><td rowspan="1" colspan="1">/</td><td rowspan="1" colspan="1">/</td><td rowspan="1" colspan="1">/</td><td rowspan="1" colspan="1">/</td><td rowspan="1" colspan="1">0.79–0.96</td><td rowspan="1" colspan="1">/</td></tr><tr><td rowspan="1" colspan="1">Length of marginal process on Tergite III / its basal width</td><td rowspan="1" colspan="1">/</td><td rowspan="1" colspan="1">/</td><td rowspan="1" colspan="1">/</td><td rowspan="1" colspan="1">/</td><td rowspan="1" colspan="1">6.68–9.32</td><td rowspan="1" colspan="1">/</td></tr><tr><td rowspan="1" colspan="1">Length of marginal process on Tergite III / <abbrev xmlns:xlink="http://www.w3.org/1999/xlink" xlink:title="siphunculus" id="ABBRID0ESSAI" xlink:type="simple">SIPH</abbrev></td><td rowspan="1" colspan="1">/</td><td rowspan="1" colspan="1">/</td><td rowspan="1" colspan="1">/</td><td rowspan="1" colspan="1">/</td><td rowspan="1" colspan="1">0.87–1.02</td><td rowspan="1" colspan="1">/</td></tr><tr><td rowspan="1" colspan="1">Length of marginal process on Tergite IV / its basal width</td><td rowspan="1" colspan="1">/</td><td rowspan="1" colspan="1">/</td><td rowspan="1" colspan="1">/</td><td rowspan="1" colspan="1">/</td><td rowspan="1" colspan="1">6.58–8.36</td><td rowspan="1" colspan="1">/</td></tr><tr><td rowspan="1" colspan="1">Length of marginal process on Tergite IV / <abbrev xmlns:xlink="http://www.w3.org/1999/xlink" xlink:title="siphunculus" id="ABBRID0ECUAI" xlink:type="simple">SIPH</abbrev></td><td rowspan="1" colspan="1">/</td><td rowspan="1" colspan="1">/</td><td rowspan="1" colspan="1">/</td><td rowspan="1" colspan="1">/</td><td rowspan="1" colspan="1">0.90–0.96</td><td rowspan="1" colspan="1">/</td></tr></tbody></table></table-wrap><fig id="F1" position="float" orientation="portrait"><object-id xmlns:xlink="http://www.w3.org/1999/xlink" content-type="doi" xlink:type="simple">10.3897/zookeys.1106.77912.figure1</object-id><object-id xmlns:xlink="http://www.w3.org/1999/xlink" content-type="arpha" xlink:type="simple">A93FBB84-64F4-506E-A755-9E68BBCEA487</object-id><label>Figure 1.</label><caption><p><italic><tp:taxon-name><tp:taxon-name-part taxon-name-part-type="genus" reg="Aspidophorodon">Aspidophorodon</tp:taxon-name-part><tp:taxon-name-part taxon-name-part-type="species" reg="capitatum">capitatum</tp:taxon-name-part></tp:taxon-name></italic> Qiao &amp; Xu, sp. nov. Apterous viviparous female <bold>A</bold> dorsal view of head <bold>B</bold> antenna <bold>C</bold> dorsal view of thorax and abdomen <bold>D</bold> ultimate rostral segment <bold>E</bold> hind tibia and tarsi <bold>F</bold> marginal seta of abdominal tergite I <bold>G</bold> siphunculus <bold>H</bold> marginal seta of abdominal tergite V <bold>I</bold> spinal setae of abdominal tergite VII <bold>J</bold> spinal seta of abdominal tergite VIII <bold>K</bold> cauda <bold>L</bold> anal plate <bold>M</bold> genital plate. Scale bars: 0.10 mm.</p></caption><graphic xmlns:xlink="http://www.w3.org/1999/xlink" xlink:href="zookeys-1106-001_article-77912__-g001.jpg" position="float" orientation="portrait" xlink:type="simple" id="oo_702336.jpg"><uri content-type="original_file" xlink:type="simple">https://binary.pensoft.net/fig/702336</uri></graphic></fig><p><bold><italic>Head</italic>.</bold> Ocular tubercles small. Dorsum of head densely covered with small papillate tubercles (Figs <xref ref-type="fig" rid="F1">1A</xref>, <xref ref-type="fig" rid="F2">2B</xref>), venter with wrinkles and sparse small papillate tubercles. Median frontal tubercle moderately protuberant, with a shallow depression at the middle (Figs <xref ref-type="fig" rid="F1">1A</xref>, <xref ref-type="fig" rid="F2">2B</xref>), with one pair of long capitate setae on venter. Antennal tubercles undeveloped, each with an inconspicuous process at inner apex, lower than median frontal tubercle, each process with a long capitate seta at apex (Figs <xref ref-type="fig" rid="F1">1A</xref>, <xref ref-type="fig" rid="F2">2B</xref>). Dorsal setae of head extremely long, thick, capitate, on swollen setal tubercles which are covered with sparsely small papillae. Head with one pair of cephalic setae, one pair of dorsal setae between antennae, and two pairs of dorsal setae between compound eyes arranged transversely (Figs <xref ref-type="fig" rid="F1">1A</xref>, <xref ref-type="fig" rid="F2">2B</xref>). Antennae 4-segmented, Ant. I–II with wrinkles, Ant. III–IV slightly imbricated; Ant. I rounded at inner apex (Figs <xref ref-type="fig" rid="F1">1B</xref>, <xref ref-type="fig" rid="F2">2C</xref>). Antennal setae long, thick and capitate on Ant. I–II, short and blunt on Ant. III–IV; Ant. I–IV with 3, 1-2, 1-2, 2 (base) +0-1 (<abbrev xmlns:xlink="http://www.w3.org/1999/xlink" xlink:title="processus terminalis" id="ABBRID0EYXAI" xlink:type="simple">PT</abbrev>) setae, respectively; apex of <abbrev xmlns:xlink="http://www.w3.org/1999/xlink" xlink:title="processus terminalis" id="ABBRID0E3XAI" xlink:type="simple">PT</abbrev> with two or three setae. Primary rhinaria not ciliated. Rostrum reaching mid-coxae, <abbrev xmlns:xlink="http://www.w3.org/1999/xlink" xlink:title="ultimate rostral segment" id="ABBRID0EAYAI" xlink:type="simple">URS</abbrev> wedge-shaped (Figs <xref ref-type="fig" rid="F1">1D</xref>, <xref ref-type="fig" rid="F2">2D</xref>), with three pairs of primary setae, without accessory setae.</p><fig id="F2" position="float" orientation="portrait"><object-id xmlns:xlink="http://www.w3.org/1999/xlink" content-type="doi" xlink:type="simple">10.3897/zookeys.1106.77912.figure2</object-id><object-id xmlns:xlink="http://www.w3.org/1999/xlink" content-type="arpha" xlink:type="simple">BDF6A86A-EE2F-5651-8791-88C4542F9481</object-id><label>Figure 2.</label><caption><p><italic><tp:taxon-name><tp:taxon-name-part taxon-name-part-type="genus" reg="Aspidophorodon">Aspidophorodon</tp:taxon-name-part><tp:taxon-name-part taxon-name-part-type="species" reg="capitatum">capitatum</tp:taxon-name-part></tp:taxon-name></italic> Qiao &amp; Xu, sp. nov. Apterous viviparous female <bold>A</bold> dorsal view of body <bold>B</bold> dorsal view of head <bold>C</bold> antenna <bold>D</bold> ultimate rostral segment <bold>E</bold> hind tibia and tarsi <bold>F</bold> papillated tubercles at seta-basal of abdominal tergites <bold>G</bold> marginal setae of metanotum and abdominal tergites I–IV <bold>H</bold> dorsal view of abdominal tergites VI–VIII <bold>I</bold> siphunculus <bold>J</bold> cauda <bold>K</bold> anal plate <bold>L</bold> genital plate. Scale bars: 0.10 mm.</p></caption><graphic xmlns:xlink="http://www.w3.org/1999/xlink" xlink:href="zookeys-1106-001_article-77912__-g002.jpg" position="float" orientation="portrait" xlink:type="simple" id="oo_702337.jpg"><uri content-type="original_file" xlink:type="simple">https://binary.pensoft.net/fig/702337</uri></graphic></fig><p><bold><italic>Thorax</italic>.</bold> Pronotum densely covered with small papillate tubercles, meso- and metanotum with small papillate tubercles, distinctly developed on marginal area. Dorsal setae of thorax extremely long, thick, capitate, on swollen setal tubercles which are covered with sparsely small papillae; pronotum with two pairs of spinal setae, arranged anteriorly and posteriorly, one pair of pleural and one pair of marginal setae; meso-, and metanotum with two pairs of spinal, pleural, and marginal setae, respectively (Figs <xref ref-type="fig" rid="F1">1C</xref>, <xref ref-type="fig" rid="F2">2A</xref>). Legs normal. Distal parts of femora and tibiae slightly imbricated. Setae on 2/3 distal part of femora and hind tibiae short, blunt ventrally and capitate dorsally (Figs <xref ref-type="fig" rid="F1">1E</xref>, <xref ref-type="fig" rid="F2">2E</xref>). First tarsal chaetotaxy: 3, 2, 2. Second tarsal segments with imbrications.</p><p><bold><italic>Abdomen</italic>.</bold> Abdominal tergites with small papillate tubercles (Fig. <xref ref-type="fig" rid="F2">2F</xref>), distinctly developed on marginal area. Venter of abdominal tergites III–VIII with fine spinules arranged in rows. Dorsal setae of abdomen extremely long, thick, capitate, on swollen setal tubercles which are covered with small papillae (Figs <xref ref-type="fig" rid="F1">1C</xref>, <xref ref-type="fig" rid="F1">1F</xref>, <xref ref-type="fig" rid="F1">1I</xref>, <xref ref-type="fig" rid="F2">2G</xref>); the marginal setae of tergites V–VII short, thin, and capitate (Fig. <xref ref-type="fig" rid="F1">1H</xref>), the setae on tergite VIII long and pointed (Fig. <xref ref-type="fig" rid="F1">1J</xref>); ventral setae short and pointed. Abdominal tergite I with two pairs of spinal, one pair of pleural and one pair of marginal setae, tergites II–IV each with one pair of spinal, pleural and marginal setae, tergite V with one pair of pleural and one pair of marginal setae, tergites VI–VIII with one pair of spinal and one pair of marginal setae (Figs <xref ref-type="fig" rid="F1">1C</xref>, <xref ref-type="fig" rid="F2">2A</xref>). Length of marginal setae on abdominal tergites I–IV, marginal setae on abdominal tergites V–VII, spinal and marginal setae on abdominal tergite VIII 9.65–10.78, 0.60–0.67, 2.50–3.11, 0.90–1.17 × as long as Ant. IIIBD, respectively. Spiracles reniform and open. <abbrev xmlns:xlink="http://www.w3.org/1999/xlink" xlink:title="siphunculus" id="ABBRID0E52AI" xlink:type="simple">SIPH</abbrev> long, spoon-shaped, broad at base, thin at the middle, slightly swollen distally; basal part with small papillate tubercles, other parts with imbrications, obliquely truncated at tip, without flange (Figs <xref ref-type="fig" rid="F1">1G</xref>, <xref ref-type="fig" rid="F2">2I</xref>). Cauda elongate, conical, slightly constricted at the middle, with spinulose imbrications (Figs <xref ref-type="fig" rid="F1">1K</xref>, <xref ref-type="fig" rid="F2">2J</xref>) and four setae. Anal plate semicircular, hind margin slightly protruding backwards, spinulose (Figs <xref ref-type="fig" rid="F1">1L</xref>, <xref ref-type="fig" rid="F3">3K</xref>), with 6–9 setae. Genital plate broadly round with sparse spinules in transverse rows, hind margin slightly protruding backwards (Figs <xref ref-type="fig" rid="F1">1M</xref>, <xref ref-type="fig" rid="F2">2L</xref>); with two anterior setae and two setae along the posterior margin.</p><p><bold>Fourth instar apterous nymph.</bold> As in apterous viviparous females, except setae on legs long and pointed, and with a row of short and blunt setae dorsally on middle of hind tibiae.</p></tp:treatment-sec><tp:treatment-sec sec-type="etymology" id="SECID0EG4AI"><title>Etymology.</title><p>The species is named for its extremely long, thick and capitate setae, <italic><tp:taxon-name><tp:taxon-name-part taxon-name-part-type="genus" reg="Aspidophorodon"/><tp:taxon-name-part taxon-name-part-type="species" reg="capitatum">capitatum</tp:taxon-name-part></tp:taxon-name></italic> being the neuter form of the adjective.</p></tp:treatment-sec><tp:treatment-sec sec-type="Taxonomic notes" id="SECID0EW4AI"><title>Taxonomic notes.</title><p>The new species resembles <italic><tp:taxon-name><tp:taxon-name-part taxon-name-part-type="genus" reg="Aspidophorodon">A.</tp:taxon-name-part><tp:taxon-name-part taxon-name-part-type="species" reg="harvense">harvense</tp:taxon-name-part></tp:taxon-name></italic> Verma, but differs from it as follows: dorsum of body scabrous, with densely distributed, small, papillate tubercles (the latter: dorsum of body with irregular polygonal markings); median frontal tubercle moderately protuberant, with a shallow depression at middle, antennal tubercles each with an inconspicuous process at inner apex, lower than median frontal tubercle (the latter: median frontal tubercle hemispherical, without a depression at middle, antennal tubercles each with a long horn-shaped process at inner apex, higher than median frontal tubercle); dorsal setae of body extremely long, thick, and capitate, with swollen bases (dorsal setae of body short, thin, and blunt, with normal bases).</p></tp:treatment-sec><tp:treatment-sec sec-type="host" id="SECID0EH5AI"><title>Host plant.</title><p><italic><tp:taxon-name><tp:taxon-name-part taxon-name-part-type="genus" reg="Salix">Salix</tp:taxon-name-part></tp:taxon-name></italic> sp.</p></tp:treatment-sec><tp:treatment-sec sec-type="distribution" id="SECID0EU5AI"><title>Distribution.</title><p>China (Tibet).</p></tp:treatment-sec><tp:treatment-sec sec-type="biology" id="SECID0EZ5AI"><title>Biology.</title><p>The species dispersedly feeds on the undersides of leaves (Fig. <xref ref-type="fig" rid="F21">21A</xref>).</p></tp:treatment-sec><tp:treatment-sec><!--Section generated to contain objects referenced in tp:taxon-treatment.--><fig id="F21" position="float" orientation="portrait"><object-id xmlns:xlink="http://www.w3.org/1999/xlink" content-type="doi" xlink:type="simple">10.3897/zookeys.1106.77912.figure21</object-id><object-id xmlns:xlink="http://www.w3.org/1999/xlink" content-type="arpha" xlink:type="simple">A22806F4-3851-53DC-B926-20739E67B5FC</object-id><label>Figure 21.</label><caption><p>The ecological photos of <italic><tp:taxon-name><tp:taxon-name-part taxon-name-part-type="genus" reg="Aspidophorodon">Aspidophorodon</tp:taxon-name-part></tp:taxon-name></italic> in the field <bold>A</bold> an aptera of <italic><tp:taxon-name><tp:taxon-name-part taxon-name-part-type="genus" reg="Aspidophorodon">Aspidophorodon</tp:taxon-name-part><tp:taxon-name-part taxon-name-part-type="species" reg="capitatum">capitatum</tp:taxon-name-part></tp:taxon-name></italic> Qiao &amp; Xu, sp. nov. on underside of leaf <bold>B, C</bold> the apterae and nymphs of <italic><tp:taxon-name><tp:taxon-name-part taxon-name-part-type="genus" reg="Aspidophorodon">Aspidophorodon</tp:taxon-name-part><tp:taxon-name-part taxon-name-part-type="species" reg="longituberculatum">longituberculatum</tp:taxon-name-part></tp:taxon-name></italic> (Zhang, Zhong &amp; Zhang) on main veins and part lateral veins of underside of leaf <bold>D, E</bold> the apterae, alatae and nymphs of <italic><tp:taxon-name><tp:taxon-name-part taxon-name-part-type="genus" reg="Aspidophorodon">Aspidophorodon</tp:taxon-name-part><tp:taxon-name-part taxon-name-part-type="species" reg="longituberculatum">longituberculatum</tp:taxon-name-part></tp:taxon-name></italic> (Zhang, Zhong &amp; Zhang) on main veins and part lateral veins of underside of leaves <bold>F</bold> an aptera and a nymph of <italic><tp:taxon-name><tp:taxon-name-part taxon-name-part-type="genus" reg="Aspidophorodon">Aspidophorodon</tp:taxon-name-part><tp:taxon-name-part taxon-name-part-type="species" reg="harvense">harvense</tp:taxon-name-part></tp:taxon-name></italic> Verma on a twig <bold>G</bold> the apterae of <italic><tp:taxon-name><tp:taxon-name-part taxon-name-part-type="genus" reg="Aspidophorodon">Aspidophorodon</tp:taxon-name-part><tp:taxon-name-part taxon-name-part-type="species" reg="obtusum">obtusum</tp:taxon-name-part></tp:taxon-name></italic> Qiao on underside of leaf <bold>H–J</bold> the apterae and nymphs of <italic><tp:taxon-name><tp:taxon-name-part taxon-name-part-type="genus" reg="Aspidophorodon">Aspidophorodon</tp:taxon-name-part><tp:taxon-name-part taxon-name-part-type="species" reg="salicis">salicis</tp:taxon-name-part></tp:taxon-name></italic> Miyazaki on underside of leaf.</p></caption><graphic xmlns:xlink="http://www.w3.org/1999/xlink" xlink:href="zookeys-1106-001_article-77912__-g021.jpg" position="float" orientation="portrait" xlink:type="simple" id="oo_702356.jpg"><uri content-type="original_file" xlink:type="simple">https://binary.pensoft.net/fig/702356</uri></graphic></fig><fig id="F3" position="float" orientation="portrait"><object-id xmlns:xlink="http://www.w3.org/1999/xlink" content-type="doi" xlink:type="simple">10.3897/zookeys.1106.77912.figure3</object-id><object-id xmlns:xlink="http://www.w3.org/1999/xlink" content-type="arpha" xlink:type="simple">2FA914CD-4603-5764-9913-BFDA55E453B1</object-id><label>Figure 3.</label><caption><p><italic><tp:taxon-name><tp:taxon-name-part taxon-name-part-type="genus" reg="Aspidophorodon">Aspidophorodon</tp:taxon-name-part><tp:taxon-name-part taxon-name-part-type="species" reg="harvense">harvense</tp:taxon-name-part></tp:taxon-name></italic> Verma. Apterous viviparous female <bold>A</bold> dorsal view of head <bold>B</bold> antenna <bold>C</bold> ultimate rostral segment <bold>D</bold> irregular polygonal markings on abdominal tergites <bold>E</bold> siphunculus <bold>F</bold> cauda <bold>G</bold> anal plate <bold>H</bold> genital plate. Alate viviparous female <bold>I</bold> dorsal view of head <bold>J</bold> antenna <bold>K</bold> siphunculus <bold>L</bold> cauda. Scale bar: 0.10 mm.</p></caption><graphic xmlns:xlink="http://www.w3.org/1999/xlink" xlink:href="zookeys-1106-001_article-77912__-g003.jpg" position="float" orientation="portrait" xlink:type="simple" id="oo_702338.jpg"><uri content-type="original_file" xlink:type="simple">https://binary.pensoft.net/fig/702338</uri></graphic></fig></tp:treatment-sec></tp:taxon-treatment>
