# Supplementary material for: ﻿Six new species of Aspidophorodon Verma, 1967 (Hemiptera, Aphididae, Aphidinae) from China
Source: Zookeys. 2022 Jun 16;1106:1–55. doi: 10.3897/zookeys.1106.77912 (PMC9848890; doi:10.3897/zookeys.1106.77912)
Supplement: XML Treatment for Aspidophorodon harvense [file zookeys.1106.77912-treatment4.xml]

<!DOCTYPE tp:taxon-treatment
  PUBLIC "-//TaxonX//DTD Taxonomic Treatment Publishing DTD v0 20100105//EN" "tax-treatment-NSO.dtd">
<tp:taxon-treatment xmlns:tp="http://www.plazi.org/taxpub"><tp:treatment-meta><kwd-group><label>Taxon classification</label><kwd>
              <named-content content-type="kingdom">Animalia</named-content>
            </kwd><kwd>
              <named-content content-type="order">Hemiptera</named-content>
            </kwd><kwd>
              <named-content content-type="family">Aphididae</named-content>
            </kwd></kwd-group><mixed-citation publication-type="journal"><person-group><name><surname>Xu</surname><given-names>Ying</given-names></name><name><surname>Jiang</surname><given-names>Li-Yun</given-names></name><name><surname>Chen</surname><given-names>Jing</given-names></name><name><surname>Kholmatov</surname><given-names>Bakhtiyor Rustamovich</given-names></name><name><surname>Qiao</surname><given-names>Ge-Xia</given-names></name></person-group><article-title>﻿Six new species of <italic><tp:taxon-name><tp:taxon-name-part taxon-name-part-type="genus" reg="Aspidophorodon">Aspidophorodon</tp:taxon-name-part></tp:taxon-name></italic> Verma, 1967 (<tp:taxon-name><tp:taxon-name-part taxon-name-part-type="order">Hemiptera</tp:taxon-name-part></tp:taxon-name>, <tp:taxon-name><tp:taxon-name-part taxon-name-part-type="family">Aphididae</tp:taxon-name-part></tp:taxon-name>, <tp:taxon-name><tp:taxon-name-part taxon-name-part-type="subfamily">Aphidinae</tp:taxon-name-part></tp:taxon-name>) from China</article-title><source>Zookeys</source><day>16</day><month>06</month><year>2022</year><volume>1106</volume><fpage>1</fpage><lpage>55</lpage><pub-id pub-id-type="doi">10.3897/zookeys.1106.77912</pub-id></mixed-citation></tp:treatment-meta><tp:nomenclature><label>﻿</label><tp:taxon-name>
            <object-id xmlns:xlink="http://www.w3.org/1999/xlink" content-type="arpha" xlink:type="simple">5CFFF1BA-D732-57D0-9465-688CBACF4F73</object-id>
            <tp:taxon-name-part taxon-name-part-type="genus" reg="Aspidophorodon">Aspidophorodon</tp:taxon-name-part>
            <tp:taxon-name-part taxon-name-part-type="species" reg="harvense">harvense</tp:taxon-name-part>
          </tp:taxon-name><tp:taxon-authority>Verma, 1967</tp:taxon-authority><xref ref-type="fig" rid="F3">Figs 3</xref><xref ref-type="fig" rid="F4">, 4</xref><xref ref-type="fig" rid="F5">, 5</xref><xref ref-type="fig" rid="F21">, 21F</xref><xref ref-type="table" rid="T2">, Table 2</xref><tp:nomenclature-citation-list><tp:nomenclature-citation><tp:taxon-name>
                <tp:taxon-name-part taxon-name-part-type="genus" reg="Aspidophorodon">Aspidophorodon</tp:taxon-name-part>
                <tp:taxon-name-part taxon-name-part-type="species" reg="harvense">harvense</tp:taxon-name-part>
              </tp:taxon-name><comment><xref ref-type="bibr" rid="B18">Verma 1967</xref>: 507; <xref ref-type="bibr" rid="B8">Eastop and Hille Ris Lambers 1976</xref>: 96; <xref ref-type="bibr" rid="B1">Blackman and Eastop 1994</xref>: 569.</comment></tp:nomenclature-citation><tp:nomenclature-citation><tp:taxon-name><tp:taxon-name-part taxon-name-part-type="genus" reg="Aspidophorodon">Aspidophorodon</tp:taxon-name-part> (<tp:taxon-name-part taxon-name-part-type="subgenus" reg="Aspidophorodon">Aspidophorodon</tp:taxon-name-part>) <tp:taxon-name-part taxon-name-part-type="species" reg="harvense">harvense</tp:taxon-name-part></tp:taxon-name><comment>Verma: <xref ref-type="bibr" rid="B14">Remaudière and Remaudière 1997</xref>: 73; <xref ref-type="bibr" rid="B16">Stekolshchikov and Novgorodova 2010</xref>: 44; <xref ref-type="bibr" rid="B6">Chen et al. 2015</xref>: 558.</comment></tp:nomenclature-citation></tp:nomenclature-citation-list></tp:nomenclature><tp:treatment-sec sec-type="material" id="SECID0ESCBI"><title>Specimens examined.</title><p>Two apterous viviparous females (slides) and one apterous viviparous female (COI: <ext-link xmlns:xlink="http://www.w3.org/1999/xlink" ext-link-type="gen" xlink:href="OK668440" xlink:type="simple">OK668440</ext-link>), China: Sichuan (Ganzi City, Minya Konka, <named-content xmlns:xlink="http://www.w3.org/1999/xlink" content-type="dwc:verbatimCoordinates" xlink:type="simple"><named-content content-type="geo-json" specific-use="{&#34;type&#34;:&#34;Point&#34;,&#34;coordinates&#34;:[102.030000,29.900000]}" id="NCID0E2CBI" xlink:type="simple">29.90°N, 102.03°E</named-content></named-content>, altitude 4031 m), 30.VII.2019, No. 45939-1-1, No. 45942-1-1-2, on <italic><tp:taxon-name><tp:taxon-name-part taxon-name-part-type="genus" reg="Spiraea">Spiraea</tp:taxon-name-part></tp:taxon-name></italic> sp., coll. J.F. Ji; one alate viviparous female, No. 45942-1-1-1, with the same collection data as apterous viviparous females.</p><fig id="F3" position="float" orientation="portrait"><object-id xmlns:xlink="http://www.w3.org/1999/xlink" content-type="doi" xlink:type="simple">10.3897/zookeys.1106.77912.figure3</object-id><object-id xmlns:xlink="http://www.w3.org/1999/xlink" content-type="arpha" xlink:type="simple">2FA914CD-4603-5764-9913-BFDA55E453B1</object-id><label>Figure 3.</label><caption><p><italic><tp:taxon-name><tp:taxon-name-part taxon-name-part-type="genus" reg="Aspidophorodon">Aspidophorodon</tp:taxon-name-part><tp:taxon-name-part taxon-name-part-type="species" reg="harvense">harvense</tp:taxon-name-part></tp:taxon-name></italic> Verma. Apterous viviparous female <bold>A</bold> dorsal view of head <bold>B</bold> antenna <bold>C</bold> ultimate rostral segment <bold>D</bold> irregular polygonal markings on abdominal tergites <bold>E</bold> siphunculus <bold>F</bold> cauda <bold>G</bold> anal plate <bold>H</bold> genital plate. Alate viviparous female <bold>I</bold> dorsal view of head <bold>J</bold> antenna <bold>K</bold> siphunculus <bold>L</bold> cauda. Scale bar: 0.10 mm.</p></caption><graphic xmlns:xlink="http://www.w3.org/1999/xlink" xlink:href="zookeys-1106-001_article-77912__-g003.jpg" position="float" orientation="portrait" xlink:type="simple" id="oo_702338.jpg"><uri content-type="original_file" xlink:type="simple">https://binary.pensoft.net/fig/702338</uri></graphic></fig></tp:treatment-sec><tp:treatment-sec sec-type="comments" id="SECID0EXEBI"><title>Comment.</title><p><italic><tp:taxon-name><tp:taxon-name-part taxon-name-part-type="genus" reg="Aspidophoron">Aspidophoron</tp:taxon-name-part></tp:taxon-name></italic> being neuter, the adjectival specific epithet is also neuter, so <italic>harvensis</italic> is revised as <italic><tp:taxon-name><tp:taxon-name-part taxon-name-part-type="genus" reg="Aspidophoron"/><tp:taxon-name-part taxon-name-part-type="species" reg="harvense">harvense</tp:taxon-name-part></tp:taxon-name></italic>.</p><fig id="F4" position="float" orientation="portrait"><object-id xmlns:xlink="http://www.w3.org/1999/xlink" content-type="doi" xlink:type="simple">10.3897/zookeys.1106.77912.figure4</object-id><object-id xmlns:xlink="http://www.w3.org/1999/xlink" content-type="arpha" xlink:type="simple">0DE870BE-3A08-5434-839D-10A431B4A667</object-id><label>Figure 4.</label><caption><p><italic><tp:taxon-name><tp:taxon-name-part taxon-name-part-type="genus" reg="Aspidophorodon">Aspidophorodon</tp:taxon-name-part><tp:taxon-name-part taxon-name-part-type="species" reg="harvense">harvense</tp:taxon-name-part></tp:taxon-name></italic> Verma <bold>A</bold> dorsal view of apterous viviparous female <bold>B</bold> dorsal view of alate viviparous female. Scale bar: 0.10 mm.</p></caption><graphic xmlns:xlink="http://www.w3.org/1999/xlink" xlink:href="zookeys-1106-001_article-77912__-g004.jpg" position="float" orientation="portrait" xlink:type="simple" id="oo_702339.jpg"><uri content-type="original_file" xlink:type="simple">https://binary.pensoft.net/fig/702339</uri></graphic></fig></tp:treatment-sec><tp:treatment-sec sec-type="host" id="SECID0EMGBI"><title>Host plant.</title><p><italic><tp:taxon-name><tp:taxon-name-part taxon-name-part-type="genus" reg="Spiraea">Spiraea</tp:taxon-name-part></tp:taxon-name></italic> sp. (<tp:taxon-name><tp:taxon-name-part taxon-name-part-type="family">Rosaceae</tp:taxon-name-part></tp:taxon-name>) (Fig. <xref ref-type="fig" rid="F21">21F</xref>), however, this species was collected from <italic><tp:taxon-name><tp:taxon-name-part taxon-name-part-type="genus" reg="Salix">Salix</tp:taxon-name-part></tp:taxon-name></italic> sp. in Kashmir in May (<xref ref-type="bibr" rid="B18">Verma 1967</xref>).</p><fig id="F5" position="float" orientation="portrait"><object-id xmlns:xlink="http://www.w3.org/1999/xlink" content-type="doi" xlink:type="simple">10.3897/zookeys.1106.77912.figure5</object-id><object-id xmlns:xlink="http://www.w3.org/1999/xlink" content-type="arpha" xlink:type="simple">8DA17F86-B2E6-5430-8D7C-3E09C0328263</object-id><label>Figure 5.</label><caption><p><italic><tp:taxon-name><tp:taxon-name-part taxon-name-part-type="genus" reg="Aspidophorodon">Aspidophorodon</tp:taxon-name-part><tp:taxon-name-part taxon-name-part-type="species" reg="harvense">harvense</tp:taxon-name-part></tp:taxon-name></italic> Verma. Apterous viviparous female <bold>A</bold> dorsal view of head <bold>B</bold> antenna <bold>C</bold> ultimate rostral segment <bold>D</bold> irregular polygonal markings on abdominal tergites <bold>E</bold> siphunculus <bold>F</bold> cauda <bold>G</bold> anal plate <bold>H</bold> genital plate. Alate viviparous female <bold>I</bold> dorsal view of head <bold>J</bold> antenna <bold>K</bold> siphunculus <bold>L</bold> cauda. Scale bars: 0.10 mm.</p></caption><graphic xmlns:xlink="http://www.w3.org/1999/xlink" xlink:href="zookeys-1106-001_article-77912__-g005.jpg" position="float" orientation="portrait" xlink:type="simple" id="oo_702340.jpg"><uri content-type="original_file" xlink:type="simple">https://binary.pensoft.net/fig/702340</uri></graphic></fig></tp:treatment-sec><tp:treatment-sec sec-type="distribution" id="SECID0E4IBI"><title>Distribution.</title><p>China (Sichuan), Kashmir.</p></tp:treatment-sec><tp:treatment-sec sec-type="biology" id="SECID0ECJBI"><title>Biology.</title><p>The species mostly colonizes along veins on the undersides of leaves (<xref ref-type="bibr" rid="B18">Verma 1967</xref>).</p></tp:treatment-sec><tp:treatment-sec><!--Section generated to contain objects referenced in tp:taxon-treatment.--><fig id="F21" position="float" orientation="portrait"><object-id xmlns:xlink="http://www.w3.org/1999/xlink" content-type="doi" xlink:type="simple">10.3897/zookeys.1106.77912.figure21</object-id><object-id xmlns:xlink="http://www.w3.org/1999/xlink" content-type="arpha" xlink:type="simple">A22806F4-3851-53DC-B926-20739E67B5FC</object-id><label>Figure 21.</label><caption><p>The ecological photos of <italic><tp:taxon-name><tp:taxon-name-part taxon-name-part-type="genus" reg="Aspidophorodon">Aspidophorodon</tp:taxon-name-part></tp:taxon-name></italic> in the field <bold>A</bold> an aptera of <italic><tp:taxon-name><tp:taxon-name-part taxon-name-part-type="genus" reg="Aspidophorodon">Aspidophorodon</tp:taxon-name-part><tp:taxon-name-part taxon-name-part-type="species" reg="capitatum">capitatum</tp:taxon-name-part></tp:taxon-name></italic> Qiao &amp; Xu, sp. nov. on underside of leaf <bold>B, C</bold> the apterae and nymphs of <italic><tp:taxon-name><tp:taxon-name-part taxon-name-part-type="genus" reg="Aspidophorodon">Aspidophorodon</tp:taxon-name-part><tp:taxon-name-part taxon-name-part-type="species" reg="longituberculatum">longituberculatum</tp:taxon-name-part></tp:taxon-name></italic> (Zhang, Zhong &amp; Zhang) on main veins and part lateral veins of underside of leaf <bold>D, E</bold> the apterae, alatae and nymphs of <italic><tp:taxon-name><tp:taxon-name-part taxon-name-part-type="genus" reg="Aspidophorodon">Aspidophorodon</tp:taxon-name-part><tp:taxon-name-part taxon-name-part-type="species" reg="longituberculatum">longituberculatum</tp:taxon-name-part></tp:taxon-name></italic> (Zhang, Zhong &amp; Zhang) on main veins and part lateral veins of underside of leaves <bold>F</bold> an aptera and a nymph of <italic><tp:taxon-name><tp:taxon-name-part taxon-name-part-type="genus" reg="Aspidophorodon">Aspidophorodon</tp:taxon-name-part><tp:taxon-name-part taxon-name-part-type="species" reg="harvense">harvense</tp:taxon-name-part></tp:taxon-name></italic> Verma on a twig <bold>G</bold> the apterae of <italic><tp:taxon-name><tp:taxon-name-part taxon-name-part-type="genus" reg="Aspidophorodon">Aspidophorodon</tp:taxon-name-part><tp:taxon-name-part taxon-name-part-type="species" reg="obtusum">obtusum</tp:taxon-name-part></tp:taxon-name></italic> Qiao on underside of leaf <bold>H–J</bold> the apterae and nymphs of <italic><tp:taxon-name><tp:taxon-name-part taxon-name-part-type="genus" reg="Aspidophorodon">Aspidophorodon</tp:taxon-name-part><tp:taxon-name-part taxon-name-part-type="species" reg="salicis">salicis</tp:taxon-name-part></tp:taxon-name></italic> Miyazaki on underside of leaf.</p></caption><graphic xmlns:xlink="http://www.w3.org/1999/xlink" xlink:href="zookeys-1106-001_article-77912__-g021.jpg" position="float" orientation="portrait" xlink:type="simple" id="oo_702356.jpg"><uri content-type="original_file" xlink:type="simple">https://binary.pensoft.net/fig/702356</uri></graphic></fig><table-wrap id="T2" position="float" orientation="portrait"><label>Table 2.</label><caption><p>Morphometric data about species of the nominate subgenus (in mm).</p></caption><table id="TID0ETMBI" rules="all"><tbody><tr><th rowspan="2" colspan="2">Parts</th><th rowspan="1" colspan="2"><italic><tp:taxon-name><tp:taxon-name-part taxon-name-part-type="genus" reg="Aspidophorodon">A.</tp:taxon-name-part><tp:taxon-name-part taxon-name-part-type="species" reg="capitatum">capitatum</tp:taxon-name-part></tp:taxon-name></italic> Qiao &amp; Xu, sp. nov.</th><th rowspan="1" colspan="2"><italic><tp:taxon-name><tp:taxon-name-part taxon-name-part-type="genus" reg="Aspidophorodon">A.</tp:taxon-name-part><tp:taxon-name-part taxon-name-part-type="species" reg="harvense">harvense</tp:taxon-name-part></tp:taxon-name></italic> Verma</th><th rowspan="1" colspan="1"><italic><tp:taxon-name><tp:taxon-name-part taxon-name-part-type="genus" reg="Aspidophorodon">A.</tp:taxon-name-part><tp:taxon-name-part taxon-name-part-type="species" reg="longicornutum">longicornutum</tp:taxon-name-part></tp:taxon-name></italic> Qiao &amp; Xu, sp. nov.</th><th rowspan="1" colspan="1"><italic><tp:taxon-name><tp:taxon-name-part taxon-name-part-type="genus" reg="Aspidophorodon">A.</tp:taxon-name-part><tp:taxon-name-part taxon-name-part-type="species" reg="reticulatum">reticulatum</tp:taxon-name-part></tp:taxon-name></italic> Qiao &amp; Xu, sp. nov.</th></tr><tr><th rowspan="1" colspan="1">Apterous viviparous female (n = 4)</th><th rowspan="1" colspan="1">4<sup>th</sup> apterous nymph (n = 4)</th><th rowspan="1" colspan="1">Apterous viviparous female (n = 2)</th><th rowspan="1" colspan="1">Alate viviparous female (n = 1)</th><th rowspan="1" colspan="1">Apterous viviparous female (n = 7)</th><th rowspan="1" colspan="1">Apterous viviparous female (n = 2)</th></tr><tr><td rowspan="30" colspan="1">Length (mm)</td><td rowspan="1" colspan="1">Body length</td><td rowspan="1" colspan="1">1.001–1.104</td><td rowspan="1" colspan="1">0.817–0.894</td><td rowspan="1" colspan="1">2.147–2.238</td><td rowspan="1" colspan="1">1.884</td><td rowspan="1" colspan="1">0.899–1.079</td><td rowspan="1" colspan="1">1.743–1.753</td></tr><tr><td rowspan="1" colspan="1">Body width</td><td rowspan="1" colspan="1">0.448–0.540</td><td rowspan="1" colspan="1">0.408–0.497</td><td rowspan="1" colspan="1">0.966–1.091</td><td rowspan="1" colspan="1">0.741</td><td rowspan="1" colspan="1">0.382–0.467</td><td rowspan="1" colspan="1">0.908–0.940</td></tr><tr><td rowspan="1" colspan="1">Antennae</td><td rowspan="1" colspan="1">0.362–0.374</td><td rowspan="1" colspan="1">0.324–0.338</td><td rowspan="1" colspan="1">0.806–0.828</td><td rowspan="1" colspan="1">1.034</td><td rowspan="1" colspan="1">0.330–0.422</td><td rowspan="1" colspan="1">0.569–0.537</td></tr><tr><td rowspan="1" colspan="1">Ant. I</td><td rowspan="1" colspan="1">0.051–0.053</td><td rowspan="1" colspan="1">0.048–0.051</td><td rowspan="1" colspan="1">0.086–0.088</td><td rowspan="1" colspan="1">0.080</td><td rowspan="1" colspan="1">0.046–0.055</td><td rowspan="1" colspan="1">0.062–0.067</td></tr><tr><td rowspan="1" colspan="1">Ant. II</td><td rowspan="1" colspan="1">0.036–0.038</td><td rowspan="1" colspan="1">0.032–0.038</td><td rowspan="1" colspan="1">0.062–0.070</td><td rowspan="1" colspan="1">0.067</td><td rowspan="1" colspan="1">0.033–0.039</td><td rowspan="1" colspan="1">0.044–0.048</td></tr><tr><td rowspan="1" colspan="1">Ant. III</td><td rowspan="1" colspan="1">0.130–0.144</td><td rowspan="1" colspan="1">0.102–0.119</td><td rowspan="1" colspan="1">0.293–0.324</td><td rowspan="1" colspan="1">0.326</td><td rowspan="1" colspan="1">0.125–0.178</td><td rowspan="1" colspan="1">0.170–0.181</td></tr><tr><td rowspan="1" colspan="1">Ant. IV</td><td rowspan="1" colspan="1">/</td><td rowspan="1" colspan="1">/</td><td rowspan="1" colspan="1">0.145–0.161</td><td rowspan="1" colspan="1">0.152</td><td rowspan="1" colspan="1">/</td><td rowspan="1" colspan="1">0.101–0.103</td></tr><tr><td rowspan="1" colspan="1">Ant. IVb</td><td rowspan="1" colspan="1">0.060–0.067</td><td rowspan="1" colspan="1">0.057–0.066</td><td rowspan="1" colspan="1">/</td><td rowspan="1" colspan="1">/</td><td rowspan="1" colspan="1">0.061–0.081</td><td rowspan="1" colspan="1">/</td></tr><tr><td rowspan="1" colspan="1">Ant. V</td><td rowspan="1" colspan="1">/</td><td rowspan="1" colspan="1">/</td><td rowspan="1" colspan="1">/</td><td rowspan="1" colspan="1">0.188</td><td rowspan="1" colspan="1">/</td><td rowspan="1" colspan="1">/</td></tr><tr><td rowspan="1" colspan="1">Ant. Vb</td><td rowspan="1" colspan="1">/</td><td rowspan="1" colspan="1">/</td><td rowspan="1" colspan="1">0.107</td><td rowspan="1" colspan="1">/</td><td rowspan="1" colspan="1">/</td><td rowspan="1" colspan="1">0.082–0.084</td></tr><tr><td rowspan="1" colspan="1">Ant. VIb</td><td rowspan="1" colspan="1">/</td><td rowspan="1" colspan="1">/</td><td rowspan="1" colspan="1">/</td><td rowspan="1" colspan="1">0.113</td><td rowspan="1" colspan="1">/</td><td rowspan="1" colspan="1">/</td></tr><tr><td rowspan="1" colspan="1">
                    <abbrev xmlns:xlink="http://www.w3.org/1999/xlink" xlink:title="processus terminalis" id="ABBRID0EHCBG" xlink:type="simple">PT</abbrev>
                  </td><td rowspan="1" colspan="1">0.081–0.084</td><td rowspan="1" colspan="1">0.071–0.083</td><td rowspan="1" colspan="1">0.094–0.097</td><td rowspan="1" colspan="1">0.108</td><td rowspan="1" colspan="1">0.064–0.075</td><td rowspan="1" colspan="1">0.097–0.104</td></tr><tr><td rowspan="1" colspan="1">
                    <abbrev xmlns:xlink="http://www.w3.org/1999/xlink" xlink:title="ultimate rostral segment" id="ABBRID0ECDBG" xlink:type="simple">URS</abbrev>
                  </td><td rowspan="1" colspan="1">0.076–0.079</td><td rowspan="1" colspan="1">0.074–0.083</td><td rowspan="1" colspan="1">0.082–0.092</td><td rowspan="1" colspan="1">0.082</td><td rowspan="1" colspan="1">0.084–0.095</td><td rowspan="1" colspan="1">0.124–0.128</td></tr><tr><td rowspan="1" colspan="1">Hind femur</td><td rowspan="1" colspan="1">0.164–0.170</td><td rowspan="1" colspan="1">0.123–0.145</td><td rowspan="1" colspan="1">0.394–0.410</td><td rowspan="1" colspan="1">0.48</td><td rowspan="1" colspan="1">0.144–0.178</td><td rowspan="1" colspan="1">0.288–0.290</td></tr><tr><td rowspan="1" colspan="1">Hind tibia</td><td rowspan="1" colspan="1">0.327–0.334</td><td rowspan="1" colspan="1">0.272–0.299</td><td rowspan="1" colspan="1">0.724–0.765</td><td rowspan="1" colspan="1">0.974</td><td rowspan="1" colspan="1">0.255–0.315</td><td rowspan="1" colspan="1">0.540–0.560</td></tr><tr><td rowspan="1" colspan="1">
                    <abbrev xmlns:xlink="http://www.w3.org/1999/xlink" xlink:title="second hind tarsal segment" id="ABBRID0EJFBG" xlink:type="simple">2HT</abbrev>
                  </td><td rowspan="1" colspan="1">0.058–0.061</td><td rowspan="1" colspan="1">0.059–0.065</td><td rowspan="1" colspan="1">0.114–0.119</td><td rowspan="1" colspan="1">0.122</td><td rowspan="1" colspan="1">0.056–0.067</td><td rowspan="1" colspan="1">0.080–0.082</td></tr><tr><td rowspan="1" colspan="1">
                    <abbrev xmlns:xlink="http://www.w3.org/1999/xlink" xlink:title="siphunculus" id="ABBRID0EEGBG" xlink:type="simple">SIPH</abbrev>
                  </td><td rowspan="1" colspan="1">0.226–0.257</td><td rowspan="1" colspan="1">0.175–0.203</td><td rowspan="1" colspan="1">0.362–0.381</td><td rowspan="1" colspan="1">0.269</td><td rowspan="1" colspan="1">0.244–0.331</td><td rowspan="1" colspan="1">0.256–0.263</td></tr><tr><td rowspan="1" colspan="1">
                    <abbrev xmlns:xlink="http://www.w3.org/1999/xlink" xlink:title="basal width of siphunculus" id="ABBRID0E6GBG" xlink:type="simple">BW SIPH</abbrev>
                  </td><td rowspan="1" colspan="1">0.029–0.031</td><td rowspan="1" colspan="1">0.032–0.044</td><td rowspan="1" colspan="1">0.064–0.069</td><td rowspan="1" colspan="1">0.036</td><td rowspan="1" colspan="1">0.036–0.049</td><td rowspan="1" colspan="1">0.047–0.049</td></tr><tr><td rowspan="1" colspan="1">
                    <abbrev xmlns:xlink="http://www.w3.org/1999/xlink" xlink:title="mid-width of siphunculus" id="ABBRID0E1HBG" xlink:type="simple">MW SIPH</abbrev>
                  </td><td rowspan="1" colspan="1">0.014–0.015</td><td rowspan="1" colspan="1">0.014–0.016</td><td rowspan="1" colspan="1">0.042–0.049</td><td rowspan="1" colspan="1">0.026</td><td rowspan="1" colspan="1">0.012–0.014</td><td rowspan="1" colspan="1">0.028–0.030</td></tr><tr><td rowspan="1" colspan="1">
                    <abbrev xmlns:xlink="http://www.w3.org/1999/xlink" xlink:title="distal width of siphunculus" id="ABBRID0EVIBG" xlink:type="simple">DW SIPH</abbrev>
                  </td><td rowspan="1" colspan="1">0.019–0.020</td><td rowspan="1" colspan="1">0.017–0.018</td><td rowspan="1" colspan="1">0.031–0.035</td><td rowspan="1" colspan="1">0.035</td><td rowspan="1" colspan="1">0.016–0.018</td><td rowspan="1" colspan="1">0.028–0.032</td></tr><tr><td rowspan="1" colspan="1">Cauda</td><td rowspan="1" colspan="1">0.126–0.136</td><td rowspan="1" colspan="1">/</td><td rowspan="1" colspan="1">0.190</td><td rowspan="1" colspan="1">0.134</td><td rowspan="1" colspan="1">0.086–0.112</td><td rowspan="1" colspan="1">0.149–0.162</td></tr><tr><td rowspan="1" colspan="1">
                    <abbrev xmlns:xlink="http://www.w3.org/1999/xlink" xlink:title="basal width of cauda" id="ABBRID0EGKBG" xlink:type="simple">BW Cauda</abbrev>
                  </td><td rowspan="1" colspan="1">0.071–0.078</td><td rowspan="1" colspan="1">/</td><td rowspan="1" colspan="1">0.110–0.117</td><td rowspan="1" colspan="1">0.090</td><td rowspan="1" colspan="1">0.045–0.057</td><td rowspan="1" colspan="1">0.097–0.103</td></tr><tr><td rowspan="1" colspan="1">MW Cauda</td><td rowspan="1" colspan="1">/</td><td rowspan="1" colspan="1">/</td><td rowspan="1" colspan="1">0.082–0.086</td><td rowspan="1" colspan="1">0.046</td><td rowspan="1" colspan="1">0.032–0.037</td><td rowspan="1" colspan="1">0.062–0.063</td></tr><tr><td rowspan="1" colspan="1">Ant. IIIBD</td><td rowspan="1" colspan="1">0.018–0.020</td><td rowspan="1" colspan="1">0.021</td><td rowspan="1" colspan="1">0.033–0.037</td><td rowspan="1" colspan="1">0.033</td><td rowspan="1" colspan="1">0.017–0.022</td><td rowspan="1" colspan="1">0.025–0.026</td></tr><tr><td rowspan="1" colspan="1">Widest width of hind femur</td><td rowspan="1" colspan="1">0.045–0.048</td><td rowspan="1" colspan="1">0.044–0.050</td><td rowspan="1" colspan="1">0.076–0.078</td><td rowspan="1" colspan="1">0.067</td><td rowspan="1" colspan="1">0.036–0.045</td><td rowspan="1" colspan="1">0.062–0.068</td></tr><tr><td rowspan="1" colspan="1">
                    <abbrev xmlns:xlink="http://www.w3.org/1999/xlink" xlink:title="mid-width of hind tibia" id="ABBRID0EDNBG" xlink:type="simple">MW hind tibia</abbrev>
                  </td><td rowspan="1" colspan="1">0.022–0.024</td><td rowspan="1" colspan="1">0.028–0.032</td><td rowspan="1" colspan="1">0.039–0.041</td><td rowspan="1" colspan="1">0.034</td><td rowspan="1" colspan="1">0.019–0.021</td><td rowspan="1" colspan="1">0.036</td></tr><tr><td rowspan="1" colspan="1">Cephalic setae</td><td rowspan="1" colspan="1">0.124–0.132</td><td rowspan="1" colspan="1">0.075–0.084</td><td rowspan="1" colspan="1">0.020–0.023</td><td rowspan="1" colspan="1">0.023</td><td rowspan="1" colspan="1">0.022–0.033</td><td rowspan="1" colspan="1">0.024</td></tr><tr><td rowspan="1" colspan="1">Dorsal setae of head</td><td rowspan="1" colspan="1">/</td><td rowspan="1" colspan="1">/</td><td rowspan="1" colspan="1">0.006–0.008</td><td rowspan="1" colspan="1">0.013</td><td rowspan="1" colspan="1">/</td><td rowspan="1" colspan="1">0.023–0.024</td></tr><tr><td rowspan="1" colspan="1">Dorsal setae of head between antenna</td><td rowspan="1" colspan="1">0.157–0.161</td><td rowspan="1" colspan="1">0.105–0.119</td><td rowspan="1" colspan="1">/</td><td rowspan="1" colspan="1">/</td><td rowspan="1" colspan="1">0.021–0.030</td><td rowspan="1" colspan="1">/</td></tr><tr><td rowspan="1" colspan="1">Dorsal setae of head between compound eyes</td><td rowspan="1" colspan="1">0.139–0.175</td><td rowspan="1" colspan="1">0.076–0.111</td><td rowspan="1" colspan="1">/</td><td rowspan="1" colspan="1">/</td><td rowspan="1" colspan="1">0.029–0.034</td><td rowspan="1" colspan="1">/</td></tr><tr><td rowspan="11" colspan="1">Length (mm)</td><td rowspan="1" colspan="1">Marginal setae on Tergite I</td><td rowspan="1" colspan="1">0.193–0.198</td><td rowspan="1" colspan="1">0.118–0.129</td><td rowspan="1" colspan="1">0.006–0.010</td><td rowspan="1" colspan="1">0.014</td><td rowspan="1" colspan="1">0.026–0.033</td><td rowspan="1" colspan="1">0.014–0.016</td></tr><tr><td rowspan="1" colspan="1">Spinal setae on Tergite VIII</td><td rowspan="1" colspan="1">0.018–0.021</td><td rowspan="1" colspan="1">0.013–0.019</td><td rowspan="1" colspan="1">0.019–0.025</td><td rowspan="1" colspan="1">0.031</td><td rowspan="1" colspan="1">0.027–0.035</td><td rowspan="1" colspan="1">0.025–0.028</td></tr><tr><td rowspan="1" colspan="1">Setae on Ant. III</td><td rowspan="1" colspan="1">0.008–0.010</td><td rowspan="1" colspan="1">0.005–0.007</td><td rowspan="1" colspan="1">0.006–0.007</td><td rowspan="1" colspan="1">0.011</td><td rowspan="1" colspan="1">/</td><td rowspan="1" colspan="1">0.010–0.012</td></tr><tr><td rowspan="1" colspan="1">Setae on hind tibia</td><td rowspan="1" colspan="1">0.017–0.019</td><td rowspan="1" colspan="1">0.028–0.036</td><td rowspan="1" colspan="1">0.016–0.017</td><td rowspan="1" colspan="1">0.021</td><td rowspan="1" colspan="1">0.014–0.02</td><td rowspan="1" colspan="1">0.054–0.056</td></tr><tr><td rowspan="1" colspan="1">Processes on antennal tubercle</td><td rowspan="1" colspan="1">/</td><td rowspan="1" colspan="1">/</td><td rowspan="1" colspan="1">0.110–0.120</td><td rowspan="1" colspan="1">0.019</td><td rowspan="1" colspan="1">0.015–0.026</td><td rowspan="1" colspan="1">0.051–0.056</td></tr><tr><td rowspan="1" colspan="1">Marginal process on mesonotum</td><td rowspan="1" colspan="1">/</td><td rowspan="1" colspan="1">/</td><td rowspan="1" colspan="1">/</td><td rowspan="1" colspan="1">/</td><td rowspan="1" colspan="1">0.268–0.325</td><td rowspan="1" colspan="1">/</td></tr><tr><td rowspan="1" colspan="1">Marginal process on metanotum</td><td rowspan="1" colspan="1">/</td><td rowspan="1" colspan="1">/</td><td rowspan="1" colspan="1">/</td><td rowspan="1" colspan="1">/</td><td rowspan="1" colspan="1">0.244–0.286</td><td rowspan="1" colspan="1">/</td></tr><tr><td rowspan="1" colspan="1">Marginal process on Tergite I</td><td rowspan="1" colspan="1">/</td><td rowspan="1" colspan="1">/</td><td rowspan="1" colspan="1">/</td><td rowspan="1" colspan="1">/</td><td rowspan="1" colspan="1">0.211–0.26</td><td rowspan="1" colspan="1">/</td></tr><tr><td rowspan="1" colspan="1">Marginal process on Tergite II</td><td rowspan="1" colspan="1">/</td><td rowspan="1" colspan="1">/</td><td rowspan="1" colspan="1">/</td><td rowspan="1" colspan="1">/</td><td rowspan="1" colspan="1">0.224–0.265</td><td rowspan="1" colspan="1">/</td></tr><tr><td rowspan="1" colspan="1">Marginal process on Tergite III</td><td rowspan="1" colspan="1">/</td><td rowspan="1" colspan="1">/</td><td rowspan="1" colspan="1">/</td><td rowspan="1" colspan="1">/</td><td rowspan="1" colspan="1">0.233–0.288</td><td rowspan="1" colspan="1">/</td></tr><tr><td rowspan="1" colspan="1">Marginal process on Tergite IV</td><td rowspan="1" colspan="1">/</td><td rowspan="1" colspan="1">/</td><td rowspan="1" colspan="1">/</td><td rowspan="1" colspan="1">/</td><td rowspan="1" colspan="1">0.234–0.309</td><td rowspan="1" colspan="1">/</td></tr><tr><td rowspan="21" colspan="1">Ratio (times)</td><td rowspan="1" colspan="1">Body length / Body width</td><td rowspan="1" colspan="1">2.00–2.23</td><td rowspan="1" colspan="1">1.80–2.08</td><td rowspan="1" colspan="1">2.05–2.22</td><td rowspan="1" colspan="1">2.54</td><td rowspan="1" colspan="1">2.23–2.81</td><td rowspan="1" colspan="1">1.85–1.93</td></tr><tr><td rowspan="1" colspan="1">Whole antennae / Body</td><td rowspan="1" colspan="1">0.33–0.37</td><td rowspan="1" colspan="1">0.37–0.41</td><td rowspan="1" colspan="1">0.36–0.39</td><td rowspan="1" colspan="1">0.55</td><td rowspan="1" colspan="1">0.34–0.40</td><td rowspan="1" colspan="1">0.33</td></tr><tr><td rowspan="1" colspan="1">Hind femur / Ant. III</td><td rowspan="1" colspan="1">1.18–1.27</td><td rowspan="1" colspan="1">1.10–1.42</td><td rowspan="1" colspan="1">1.22–1.40</td><td rowspan="1" colspan="1">1.47</td><td rowspan="1" colspan="1">1.00–1.21</td><td rowspan="1" colspan="1">1.60–1.69</td></tr><tr><td rowspan="1" colspan="1">Hind tibia / Body</td><td rowspan="1" colspan="1">0.30–0.33</td><td rowspan="1" colspan="1">0.30–0.37</td><td rowspan="1" colspan="1">0.32–0.36</td><td rowspan="1" colspan="1">0.52</td><td rowspan="1" colspan="1">0.28–0.30</td><td rowspan="1" colspan="1">0.31–0.32</td></tr><tr><td rowspan="1" colspan="1">Ant. I / Ant. III</td><td rowspan="1" colspan="1">0.35–0.41</td><td rowspan="1" colspan="1">0.43–0.50</td><td rowspan="1" colspan="1">0.27–0.29</td><td rowspan="1" colspan="1">0.25</td><td rowspan="1" colspan="1">0.29–0.38</td><td rowspan="1" colspan="1">0.37</td></tr><tr><td rowspan="1" colspan="1">Ant. II / Ant. III</td><td rowspan="1" colspan="1">0.26–0.29</td><td rowspan="1" colspan="1">0.27–0.36</td><td rowspan="1" colspan="1">0.21–0.22</td><td rowspan="1" colspan="1">0.21</td><td rowspan="1" colspan="1">0.21–0.27</td><td rowspan="1" colspan="1">0.24–0.28</td></tr><tr><td rowspan="1" colspan="1">Ant. IV / Ant. III</td><td rowspan="1" colspan="1">/</td><td rowspan="1" colspan="1">/</td><td rowspan="1" colspan="1">0.45–0.55</td><td rowspan="1" colspan="1">0.47</td><td rowspan="1" colspan="1">/</td><td rowspan="1" colspan="1">0.56–0.61</td></tr><tr><td rowspan="1" colspan="1">Ant. V/ Ant. III</td><td rowspan="1" colspan="1">/</td><td rowspan="1" colspan="1">/</td><td rowspan="1" colspan="1">/</td><td rowspan="1" colspan="1">0.58</td><td rowspan="1" colspan="1">/</td><td rowspan="1" colspan="1">/</td></tr><tr><td rowspan="1" colspan="1">Ant. IVb, Vb or VIb / Ant. III</td><td rowspan="1" colspan="1">0.42–0.52</td><td rowspan="1" colspan="1">0.52–0.59</td><td rowspan="1" colspan="1">0.33–0.37</td><td rowspan="1" colspan="1">0.35</td><td rowspan="1" colspan="1">0.43–0.49</td><td rowspan="1" colspan="1">0.46–0.48</td></tr><tr><td rowspan="1" colspan="1"><abbrev xmlns:xlink="http://www.w3.org/1999/xlink" xlink:title="processus terminalis" id="ABBRID0EU5BG" xlink:type="simple">PT</abbrev> / Ant. III</td><td rowspan="1" colspan="1">0.56–0.65</td><td rowspan="1" colspan="1">0.62–0.81</td><td rowspan="1" colspan="1">0.29–0.33</td><td rowspan="1" colspan="1">0.33</td><td rowspan="1" colspan="1">0.40–0.52</td><td rowspan="1" colspan="1">0.54–0.61</td></tr><tr><td rowspan="1" colspan="1"><abbrev xmlns:xlink="http://www.w3.org/1999/xlink" xlink:title="processus terminalis" id="ABBRID0EP6BG" xlink:type="simple">PT</abbrev> / Ant. IVb, Vb or VIb</td><td rowspan="1" colspan="1">1.25–1.38</td><td rowspan="1" colspan="1">1.08–1.43</td><td rowspan="1" colspan="1">0.88–0.91</td><td rowspan="1" colspan="1">0.96</td><td rowspan="1" colspan="1">0.88–1.09</td><td rowspan="1" colspan="1">1.16–1.27</td></tr><tr><td rowspan="1" colspan="1"><abbrev xmlns:xlink="http://www.w3.org/1999/xlink" xlink:title="ultimate rostral segment" id="ABBRID0ELAAI" xlink:type="simple">URS</abbrev> / <abbrev xmlns:xlink="http://www.w3.org/1999/xlink" xlink:title="asal width of ultimate rostral segment" id="ABBRID0EPAAI" xlink:type="simple">BW URS</abbrev></td><td rowspan="1" colspan="1">2.03–2.05</td><td rowspan="1" colspan="1">1.95–2.36</td><td rowspan="1" colspan="1">1.39–1.63</td><td rowspan="1" colspan="1">1.55</td><td rowspan="1" colspan="1">2.37–2.85</td><td rowspan="1" colspan="1">2.70–2.72</td></tr><tr><td rowspan="1" colspan="1"><abbrev xmlns:xlink="http://www.w3.org/1999/xlink" xlink:title="ultimate rostral segment" id="ABBRID0EJBAI" xlink:type="simple">URS</abbrev> / <abbrev xmlns:xlink="http://www.w3.org/1999/xlink" xlink:title="second hind tarsal segment" id="ABBRID0ENBAI" xlink:type="simple">2HT</abbrev></td><td rowspan="1" colspan="1">1.28–1.32</td><td rowspan="1" colspan="1">1.20–1.41</td><td rowspan="1" colspan="1">0.69–0.81</td><td rowspan="1" colspan="1">0.67</td><td rowspan="1" colspan="1">1.31–1.59</td><td rowspan="1" colspan="1">1.51–1.61</td></tr><tr><td rowspan="1" colspan="1"><abbrev xmlns:xlink="http://www.w3.org/1999/xlink" xlink:title="siphunculus" id="ABBRID0EHCAI" xlink:type="simple">SIPH</abbrev> / Body</td><td rowspan="1" colspan="1">0.22–0.26</td><td rowspan="1" colspan="1">0.21–0.24</td><td rowspan="1" colspan="1">0.16–0.17</td><td rowspan="1" colspan="1">0.14</td><td rowspan="1" colspan="1">0.27–0.31</td><td rowspan="1" colspan="1">0.15</td></tr><tr><td rowspan="1" colspan="1"><abbrev xmlns:xlink="http://www.w3.org/1999/xlink" xlink:title="siphunculus" id="ABBRID0ECDAI" xlink:type="simple">SIPH</abbrev> / Cauda</td><td rowspan="1" colspan="1">1.66–1.88</td><td rowspan="1" colspan="1">/</td><td rowspan="1" colspan="1">1.91–2.01</td><td rowspan="1" colspan="1">2.01</td><td rowspan="1" colspan="1">2.64–3.07</td><td rowspan="1" colspan="1">1.58–1.77</td></tr><tr><td rowspan="1" colspan="1"><abbrev xmlns:xlink="http://www.w3.org/1999/xlink" xlink:title="siphunculus" id="ABBRID0E4DAI" xlink:type="simple">SIPH</abbrev> / <abbrev xmlns:xlink="http://www.w3.org/1999/xlink" xlink:title="basal width of siphunculus" id="ABBRID0EBEAI" xlink:type="simple">BW SIPH</abbrev></td><td rowspan="1" colspan="1">7.29–8.86</td><td rowspan="1" colspan="1">3.98–5.88</td><td rowspan="1" colspan="1">5.22–5.66</td><td rowspan="1" colspan="1">7.47</td><td rowspan="1" colspan="1">6.10–7.15</td><td rowspan="1" colspan="1">5.22–5.66</td></tr><tr><td rowspan="1" colspan="1"><abbrev xmlns:xlink="http://www.w3.org/1999/xlink" xlink:title="siphunculus" id="ABBRID0E2EAI" xlink:type="simple">SIPH</abbrev> / <abbrev xmlns:xlink="http://www.w3.org/1999/xlink" xlink:title="mid-width of siphunculus" id="ABBRID0E6EAI" xlink:type="simple">MW SIPH</abbrev></td><td rowspan="1" colspan="1">16.14–17.13</td><td rowspan="1" colspan="1">11.67–12.69</td><td rowspan="1" colspan="1">7.78–8.62</td><td rowspan="1" colspan="1">10.35</td><td rowspan="1" colspan="1">20.00–24.31</td><td rowspan="1" colspan="1">8.74–9.14</td></tr><tr><td rowspan="1" colspan="1"><abbrev xmlns:xlink="http://www.w3.org/1999/xlink" xlink:title="siphunculus" id="ABBRID0EZFAI" xlink:type="simple">SIPH</abbrev> / <abbrev xmlns:xlink="http://www.w3.org/1999/xlink" xlink:title="distal width of siphunculus" id="ABBRID0E4FAI" xlink:type="simple">DW SIPH</abbrev></td><td rowspan="1" colspan="1">11.85–12.85</td><td rowspan="1" colspan="1">10.29–11.29</td><td rowspan="1" colspan="1">10.34–12.29</td><td rowspan="1" colspan="1">7.69</td><td rowspan="1" colspan="1">13.56–19.47</td><td rowspan="1" colspan="1">8.23–9.14</td></tr><tr><td rowspan="1" colspan="1">Cauda / <abbrev xmlns:xlink="http://www.w3.org/1999/xlink" xlink:title="basal width of cauda" id="ABBRID0EXGAI" xlink:type="simple">BW Cauda</abbrev></td><td rowspan="1" colspan="1">1.75–1.92</td><td rowspan="1" colspan="1">/</td><td rowspan="1" colspan="1">1.62–1.73</td><td rowspan="1" colspan="1">1.49</td><td rowspan="1" colspan="1">1.78–2.24</td><td rowspan="1" colspan="1">1.53–1.57</td></tr><tr><td rowspan="1" colspan="1">Cephalic setae / Ant. IIIBD</td><td rowspan="1" colspan="1">6.30–6.89</td><td rowspan="1" colspan="1">3.75–4.00</td><td rowspan="1" colspan="1">0.61–0.62</td><td rowspan="1" colspan="1">0.7</td><td rowspan="1" colspan="1">1.22–1.71</td><td rowspan="1" colspan="1">0.92–0.98</td></tr><tr><td rowspan="1" colspan="1">Marginal setae on Tergite I / Ant. III BD</td><td rowspan="1" colspan="1">9.76–10.78</td><td rowspan="1" colspan="1">5.62–6.40</td><td rowspan="1" colspan="1">0.18–0.27</td><td rowspan="1" colspan="1">0.42</td><td rowspan="1" colspan="1">1.24–1.29</td><td rowspan="1" colspan="1">0.54–0.66</td></tr><tr><td rowspan="16" colspan="1">Ratio (times)</td><td rowspan="1" colspan="1">Spinal setae on Tergite VIII / Ant. III BD</td><td rowspan="1" colspan="1">2.50–3.11</td><td rowspan="1" colspan="1">1.62–2.00</td><td rowspan="1" colspan="1">0.51–0.76</td><td rowspan="1" colspan="1">0.94</td><td rowspan="1" colspan="1">1.50–1.82</td><td rowspan="1" colspan="1">0.96–1.14</td></tr><tr><td rowspan="1" colspan="1">Setae on Ant. III / Ant. IIIBD</td><td rowspan="1" colspan="1">0.40–0.50</td><td rowspan="1" colspan="1">0.24–0.33</td><td rowspan="1" colspan="1">0.18–0.19</td><td rowspan="1" colspan="1">0.33</td><td rowspan="1" colspan="1">/</td><td rowspan="1" colspan="1">0.43–0.46</td></tr><tr><td rowspan="1" colspan="1">Setae on hind tibia / <abbrev xmlns:xlink="http://www.w3.org/1999/xlink" xlink:title="mid-width of hind tibia" id="ABBRID0EMKAI" xlink:type="simple">MW hind tibia</abbrev></td><td rowspan="1" colspan="1">0.77–0.79</td><td rowspan="1" colspan="1">1.00–1.29</td><td rowspan="1" colspan="1">0.41–0.42</td><td rowspan="1" colspan="1">0.62</td><td rowspan="1" colspan="1">0.74–0.95</td><td rowspan="1" colspan="1">0.60–0.67</td></tr><tr><td rowspan="1" colspan="1">Length of processes on antennal tubercle / its basal width</td><td rowspan="1" colspan="1">/</td><td rowspan="1" colspan="1">/</td><td rowspan="1" colspan="1">2.40–2.50</td><td rowspan="1" colspan="1">0.61</td><td rowspan="1" colspan="1">0.89–1.73</td><td rowspan="1" colspan="1">1.82–2.04</td></tr><tr><td rowspan="1" colspan="1">Length of marginal process on mesonotum / its basal width</td><td rowspan="1" colspan="1">/</td><td rowspan="1" colspan="1">/</td><td rowspan="1" colspan="1">/</td><td rowspan="1" colspan="1">/</td><td rowspan="1" colspan="1">7.05–10.48</td><td rowspan="1" colspan="1">/</td></tr><tr><td rowspan="1" colspan="1">Length of marginal process on mesonotum / <abbrev xmlns:xlink="http://www.w3.org/1999/xlink" xlink:title="siphunculus" id="ABBRID0ESMAI" xlink:type="simple">SIPH</abbrev></td><td rowspan="1" colspan="1">/</td><td rowspan="1" colspan="1">/</td><td rowspan="1" colspan="1">/</td><td rowspan="1" colspan="1">/</td><td rowspan="1" colspan="1">0.86–1.11</td><td rowspan="1" colspan="1">/</td></tr><tr><td rowspan="1" colspan="1">Length of marginal process on metanotum / its basal width</td><td rowspan="1" colspan="1">/</td><td rowspan="1" colspan="1">/</td><td rowspan="1" colspan="1">/</td><td rowspan="1" colspan="1">/</td><td rowspan="1" colspan="1">6.95–9.53</td><td rowspan="1" colspan="1">/</td></tr><tr><td rowspan="1" colspan="1">Length of marginal process on metanotum / <abbrev xmlns:xlink="http://www.w3.org/1999/xlink" xlink:title="siphunculus" id="ABBRID0ECOAI" xlink:type="simple">SIPH</abbrev></td><td rowspan="1" colspan="1">/</td><td rowspan="1" colspan="1">/</td><td rowspan="1" colspan="1">/</td><td rowspan="1" colspan="1">/</td><td rowspan="1" colspan="1">0.81–1.00</td><td rowspan="1" colspan="1">/</td></tr><tr><td rowspan="1" colspan="1">Length of marginal process on Tergite I / its basal width</td><td rowspan="1" colspan="1">/</td><td rowspan="1" colspan="1">/</td><td rowspan="1" colspan="1">/</td><td rowspan="1" colspan="1">/</td><td rowspan="1" colspan="1">5.90–6.89</td><td rowspan="1" colspan="1">/</td></tr><tr><td rowspan="1" colspan="1">Length of marginal process on Tergite I / <abbrev xmlns:xlink="http://www.w3.org/1999/xlink" xlink:title="siphunculus" id="ABBRID0ESPAI" xlink:type="simple">SIPH</abbrev></td><td rowspan="1" colspan="1">/</td><td rowspan="1" colspan="1">/</td><td rowspan="1" colspan="1">/</td><td rowspan="1" colspan="1">/</td><td rowspan="1" colspan="1">0.74–0.88</td><td rowspan="1" colspan="1">/</td></tr><tr><td rowspan="1" colspan="1">Length of marginal process on Tergite II / its basal width</td><td rowspan="1" colspan="1">/</td><td rowspan="1" colspan="1">/</td><td rowspan="1" colspan="1">/</td><td rowspan="1" colspan="1">/</td><td rowspan="1" colspan="1">5.88–8.55</td><td rowspan="1" colspan="1">/</td></tr><tr><td rowspan="1" colspan="1">Length of marginal process on Tergite II / <abbrev xmlns:xlink="http://www.w3.org/1999/xlink" xlink:title="siphunculus" id="ABBRID0ECRAI" xlink:type="simple">SIPH</abbrev></td><td rowspan="1" colspan="1">/</td><td rowspan="1" colspan="1">/</td><td rowspan="1" colspan="1">/</td><td rowspan="1" colspan="1">/</td><td rowspan="1" colspan="1">0.79–0.96</td><td rowspan="1" colspan="1">/</td></tr><tr><td rowspan="1" colspan="1">Length of marginal process on Tergite III / its basal width</td><td rowspan="1" colspan="1">/</td><td rowspan="1" colspan="1">/</td><td rowspan="1" colspan="1">/</td><td rowspan="1" colspan="1">/</td><td rowspan="1" colspan="1">6.68–9.32</td><td rowspan="1" colspan="1">/</td></tr><tr><td rowspan="1" colspan="1">Length of marginal process on Tergite III / <abbrev xmlns:xlink="http://www.w3.org/1999/xlink" xlink:title="siphunculus" id="ABBRID0ESSAI" xlink:type="simple">SIPH</abbrev></td><td rowspan="1" colspan="1">/</td><td rowspan="1" colspan="1">/</td><td rowspan="1" colspan="1">/</td><td rowspan="1" colspan="1">/</td><td rowspan="1" colspan="1">0.87–1.02</td><td rowspan="1" colspan="1">/</td></tr><tr><td rowspan="1" colspan="1">Length of marginal process on Tergite IV / its basal width</td><td rowspan="1" colspan="1">/</td><td rowspan="1" colspan="1">/</td><td rowspan="1" colspan="1">/</td><td rowspan="1" colspan="1">/</td><td rowspan="1" colspan="1">6.58–8.36</td><td rowspan="1" colspan="1">/</td></tr><tr><td rowspan="1" colspan="1">Length of marginal process on Tergite IV / <abbrev xmlns:xlink="http://www.w3.org/1999/xlink" xlink:title="siphunculus" id="ABBRID0ECUAI" xlink:type="simple">SIPH</abbrev></td><td rowspan="1" colspan="1">/</td><td rowspan="1" colspan="1">/</td><td rowspan="1" colspan="1">/</td><td rowspan="1" colspan="1">/</td><td rowspan="1" colspan="1">0.90–0.96</td><td rowspan="1" colspan="1">/</td></tr></tbody></table></table-wrap></tp:treatment-sec><ref-list><ref id="B18"><mixed-citation xmlns:xlink="http://www.w3.org/1999/xlink" xlink:type="simple"><person-group><name name-style="western"><surname>Verma</surname><given-names>KD</given-names></name></person-group> (<year>1967</year>) <article-title>A new aphid genus from north-western India (<tp:taxon-name><tp:taxon-name-part taxon-name-part-type="suborder">Homoptera</tp:taxon-name-part></tp:taxon-name>: <tp:taxon-name><tp:taxon-name-part taxon-name-part-type="family">Aphididae</tp:taxon-name-part></tp:taxon-name>).</article-title><source>Indian Journal of Entomology</source><volume>28</volume>(<issue>4</issue>): <fpage>507</fpage>–<lpage>509</lpage>.</mixed-citation></ref><ref id="B8"><mixed-citation xmlns:xlink="http://www.w3.org/1999/xlink" xlink:type="simple"><person-group><name name-style="western"><surname>Eastop</surname><given-names>VF</given-names></name><name name-style="western"><surname>Hille Ris Lambers</surname><given-names>D</given-names></name></person-group> (<year>1976</year>) <source>Survey of the World’s Aphids. Dr.</source><publisher-name>W Junk BV</publisher-name>, <publisher-loc>Publishers, The Hague</publisher-loc>, <size units="page">573 pp</size>.</mixed-citation></ref><ref id="B1"><mixed-citation xmlns:xlink="http://www.w3.org/1999/xlink" xlink:type="simple"><person-group><name name-style="western"><surname>Blackman</surname><given-names>RL</given-names></name><name name-style="western"><surname>Eastop</surname><given-names>VF</given-names></name></person-group> (<year>1994</year>) <source>Aphids on the World’s Trees. An Identification and Information Guide.</source><publisher-name>CAB International</publisher-name>, <publisher-loc>Wallingford</publisher-loc>, <size units="page">987 pp</size>.</mixed-citation></ref><ref id="B14"><mixed-citation xmlns:xlink="http://www.w3.org/1999/xlink" xlink:type="simple"><person-group><name name-style="western"><surname>Remaudière</surname><given-names>G</given-names></name><name name-style="western"><surname>Remaudière</surname><given-names>M</given-names></name></person-group> (<year>1997</year>) <source>Catalogue of the World’s <tp:taxon-name><tp:taxon-name-part taxon-name-part-type="family">Aphididae</tp:taxon-name-part></tp:taxon-name>. <tp:taxon-name><tp:taxon-name-part taxon-name-part-type="suborder">Homoptera</tp:taxon-name-part></tp:taxon-name><tp:taxon-name><tp:taxon-name-part taxon-name-part-type="superfamily">Aphidoidea</tp:taxon-name-part></tp:taxon-name>.</source><publisher-name>Institut National de la Recherche Agronomique</publisher-name>, <publisher-loc>Paris</publisher-loc>, <size units="page">473 pp</size>.</mixed-citation></ref><ref id="B16"><mixed-citation xmlns:xlink="http://www.w3.org/1999/xlink" xlink:type="simple"><person-group><name name-style="western"><surname>Stekolshchikov</surname><given-names>AV</given-names></name><name name-style="western"><surname>Novgorodova</surname><given-names>TA</given-names></name></person-group> (<year>2010</year>) <article-title>A new species of <italic><tp:taxon-name><tp:taxon-name-part taxon-name-part-type="genus">Aspidophorodon</tp:taxon-name-part></tp:taxon-name></italic> Verma (<tp:taxon-name><tp:taxon-name-part taxon-name-part-type="order">Hemiptera</tp:taxon-name-part></tp:taxon-name>, <tp:taxon-name><tp:taxon-name-part taxon-name-part-type="family">Aphididae</tp:taxon-name-part></tp:taxon-name>) from the Altai Republic.</article-title><source>Zootaxa</source><volume>2566</volume>(<issue>1</issue>): <fpage>39</fpage>–<lpage>44</lpage>. <ext-link xlink:type="simple" ext-link-type="doi" xlink:href="10.11646/zootaxa.2566.1.3">https://doi.org/10.11646/zootaxa.2566.1.3</ext-link></mixed-citation></ref><ref id="B6"><mixed-citation xmlns:xlink="http://www.w3.org/1999/xlink" xlink:type="simple"><person-group><name name-style="western"><surname>Chen</surname><given-names>J</given-names></name><name name-style="western"><surname>Zhang</surname><given-names>B</given-names></name><name name-style="western"><surname>Zhu</surname><given-names>XC</given-names></name><name name-style="western"><surname>Jiang</surname><given-names>LY</given-names></name><name name-style="western"><surname>Qiao</surname><given-names>GX</given-names></name></person-group> (<year>2015</year>) <article-title>Review of the aphid genus <italic><tp:taxon-name><tp:taxon-name-part taxon-name-part-type="genus">Aspidophorodon</tp:taxon-name-part></tp:taxon-name></italic> Verma, 1967 with descriptions of three new species from China (<tp:taxon-name><tp:taxon-name-part taxon-name-part-type="order">Hemiptera</tp:taxon-name-part></tp:taxon-name>: <tp:taxon-name><tp:taxon-name-part taxon-name-part-type="family">Aphididae</tp:taxon-name-part></tp:taxon-name>: <tp:taxon-name><tp:taxon-name-part taxon-name-part-type="subfamily">Aphidinae</tp:taxon-name-part></tp:taxon-name>).</article-title><source>Zootaxa</source><volume>4028</volume>(<issue>4</issue>): <fpage>551</fpage>–<lpage>576</lpage>. <ext-link xlink:type="simple" ext-link-type="doi" xlink:href="10.11646/zootaxa.4028.4.6">https://doi.org/10.11646/zootaxa.4028.4.6</ext-link></mixed-citation></ref></ref-list></tp:taxon-treatment>
