# Supplementary material for: ﻿Six new species of Aspidophorodon Verma, 1967 (Hemiptera, Aphididae, Aphidinae) from China
Source: Zookeys. 2022 Jun 16;1106:1–55. doi: 10.3897/zookeys.1106.77912 (PMC9848890; doi:10.3897/zookeys.1106.77912)
Supplement: XML Treatment for Aspidophorodon longicornutum [file zookeys.1106.77912-treatment5.xml]

<!DOCTYPE tp:taxon-treatment
  PUBLIC "-//TaxonX//DTD Taxonomic Treatment Publishing DTD v0 20100105//EN" "tax-treatment-NSO.dtd">
<tp:taxon-treatment xmlns:tp="http://www.plazi.org/taxpub"><tp:treatment-meta><kwd-group><label>Taxon classification</label><kwd>
              <named-content content-type="kingdom">Animalia</named-content>
            </kwd><kwd>
              <named-content content-type="order">Hemiptera</named-content>
            </kwd><kwd>
              <named-content content-type="family">Aphididae</named-content>
            </kwd></kwd-group><mixed-citation publication-type="journal"><person-group><name><surname>Xu</surname><given-names>Ying</given-names></name><name><surname>Jiang</surname><given-names>Li-Yun</given-names></name><name><surname>Chen</surname><given-names>Jing</given-names></name><name><surname>Kholmatov</surname><given-names>Bakhtiyor Rustamovich</given-names></name><name><surname>Qiao</surname><given-names>Ge-Xia</given-names></name></person-group><article-title>﻿Six new species of <italic><tp:taxon-name><tp:taxon-name-part taxon-name-part-type="genus" reg="Aspidophorodon">Aspidophorodon</tp:taxon-name-part></tp:taxon-name></italic> Verma, 1967 (<tp:taxon-name><tp:taxon-name-part taxon-name-part-type="order">Hemiptera</tp:taxon-name-part></tp:taxon-name>, <tp:taxon-name><tp:taxon-name-part taxon-name-part-type="family">Aphididae</tp:taxon-name-part></tp:taxon-name>, <tp:taxon-name><tp:taxon-name-part taxon-name-part-type="subfamily">Aphidinae</tp:taxon-name-part></tp:taxon-name>) from China</article-title><source>Zookeys</source><day>16</day><month>06</month><year>2022</year><volume>1106</volume><fpage>1</fpage><lpage>55</lpage><pub-id pub-id-type="doi">10.3897/zookeys.1106.77912</pub-id></mixed-citation></tp:treatment-meta><tp:nomenclature><label>﻿</label><tp:taxon-name>
            <object-id xmlns:xlink="http://www.w3.org/1999/xlink" content-type="arpha" xlink:type="simple">EA55AC71-FA51-58C9-92B7-668DD68867C3</object-id>
            <tp:taxon-name-part taxon-name-part-type="genus" reg="Aspidophorodon">Aspidophorodon</tp:taxon-name-part>
            <tp:taxon-name-part taxon-name-part-type="species" reg="longicornutum">longicornutum</tp:taxon-name-part>
            <object-id xmlns:xlink="http://www.w3.org/1999/xlink" content-type="zoobank" xlink:type="simple">http://zoobank.org/C13CA9E8-905F-44D7-B240-63268FA0691C</object-id>
          </tp:taxon-name><tp:taxon-authority>Qiao &amp; Xu</tp:taxon-authority><tp:taxon-status xmlns:xlink="http://www.w3.org/1999/xlink" xlink:type="simple">sp. nov.</tp:taxon-status><xref ref-type="fig" rid="F6">Figs 6</xref><xref ref-type="fig" rid="F7">, 7</xref><xref ref-type="table" rid="T2">, Table 2</xref></tp:nomenclature><tp:treatment-sec sec-type="material" id="SECID0ECLBI"><title>Specimens examined.</title><p><bold><italic>Holotype</italic></bold>: apterous viviparous female, China: Shaanxi (Ankang City, <named-content xmlns:xlink="http://www.w3.org/1999/xlink" content-type="dwc:verbatimCoordinates" xlink:type="simple"><named-content content-type="geo-json" specific-use="{&#34;type&#34;:&#34;Point&#34;,&#34;coordinates&#34;:[109.370000,33.640000]}" id="NCID0EQLBI" xlink:type="simple">33.64°N, 109.37°E</named-content></named-content>, altitude 2020 m), 16.VII.2017, No. 41008-1-1-1, on <italic><tp:taxon-name><tp:taxon-name-part taxon-name-part-type="genus" reg="Salix">Salix</tp:taxon-name-part></tp:taxon-name></italic> sp., coll. H. Long and J.F. Ji. <bold><italic>Paratypes</italic></bold>: one apterous viviparous female (slide), No. 41008-1-1-2 and one apterous viviparous female (COI: <ext-link xmlns:xlink="http://www.w3.org/1999/xlink" ext-link-type="gen" xlink:href="OK668436" xlink:type="simple">OK668436</ext-link>), two apterous viviparous females, No. 41029-1-1, with the same collection data as holotype; one apterous viviparous female, Shaanxi (Ankang City), 15.VII.2017, host plant unknown, No. 41000-1-1, coll. H. Long and J.F. Ji; two apterous viviparous females (slides), Shaanxi (Ankang City), 16.VII.2017, No. 41027-1-1 and one apterous viviparous female (COI: <ext-link xmlns:xlink="http://www.w3.org/1999/xlink" ext-link-type="gen" xlink:href="OK668437" xlink:type="simple">OK668437</ext-link>), host plant unknown, coll. H. Long and J.F. Ji (<named-content xmlns:xlink="http://www.w3.org/1999/xlink" content-type="dwc:institutional_code" xlink:title="Natural History Museum, London, UK" xlink:href="http://grbio.org/institution/natural-history-museum-london" xlink:type="simple">NHMUK</named-content>).</p></tp:treatment-sec><tp:treatment-sec sec-type="diagnosis" id="SECID0EDMBI"><title>Diagnosis.</title><p>Dorsum of body with oval sculptures; median frontal tubercle protuberant, hemispherical, antennal tubercles each with a short finger-shaped process at inner apex, lower than median frontal tubercle; meso-, metanotum, and abdominal tergites I–IV each with one pair of strongly imbricated and long horn-shaped marginal processes; dorsal setae of abdomen long and thick, slightly swollen at apices, with distinct setal tubercles.</p></tp:treatment-sec><tp:treatment-sec sec-type="description" id="SECID0EIMBI"><title>Description.</title><p>Apterous viviparous females: body elongated oval (Fig. <xref ref-type="fig" rid="F7">7A</xref>), yellowish white in life.</p><p><bold>Mounted specimens.</bold> Body pale; distal part of rostrum, cauda and anal plate pale brown, other parts pale in color (Fig. <xref ref-type="fig" rid="F7">7A</xref>). See Table <xref ref-type="table" rid="T2">2</xref> for general measurements.</p><p><bold><italic>Head</italic>.</bold> Ocular tubercles small. Dorsum of head covered with semicircular and wavy sculptures on median area, marginal area smooth, venter with slight wrinkles (Figs <xref ref-type="fig" rid="F6">6A</xref>, <xref ref-type="fig" rid="F7">7B</xref>). Median frontal tubercle distinctly protuberant, rectangular (Figs <xref ref-type="fig" rid="F6">6A</xref>, <xref ref-type="fig" rid="F7">7B</xref>), with one pair of long, capitate setae on venter. Antennal tubercles undeveloped, each with a short finger-shaped process at inner apex, lower than median frontal tubercle (Figs <xref ref-type="fig" rid="F6">6A</xref>, <xref ref-type="fig" rid="F7">7B</xref>), each process with a long, and capitate seta at apex. Dorsal setae of head long and thick, slightly swollen at apices, with distinct setal tubercles. Head with one pair of cephalic setae, one pair of dorsal setae between antennae, and two pairs of dorsal setae between compound eyes arranged transversely. Antennae 4-segmented, Ant. I and Ant. II smooth, Ant. III–VI with slight imbrication; Ant. I slightly projected at inner apex (Figs <xref ref-type="fig" rid="F6">6B</xref>, <xref ref-type="fig" rid="F7">7C</xref>). Antennal setae long, thin and capitate on Ant. I and Ant. II, short and blunt on Ant. III and Ant. IV; Ant. I–IV with 4, 1, 0, 1 (base)+1 (<abbrev xmlns:xlink="http://www.w3.org/1999/xlink" xlink:title="processus terminalis" id="ABBRID0EFOBI" xlink:type="simple">PT</abbrev>) setae, respectively; apex of <abbrev xmlns:xlink="http://www.w3.org/1999/xlink" xlink:title="processus terminalis" id="ABBRID0EJOBI" xlink:type="simple">PT</abbrev> with two or three setae. Primary rhinaria ciliated. Rostrum reaching between mid- and hind coxae; <abbrev xmlns:xlink="http://www.w3.org/1999/xlink" xlink:title="ultimate rostral segment" id="ABBRID0ENOBI" xlink:type="simple">URS</abbrev> wedge-shaped (Figs <xref ref-type="fig" rid="F6">6D</xref>, <xref ref-type="fig" rid="F7">7D</xref>), with three pairs of primary setae, without accessory setae.</p><fig id="F6" position="float" orientation="portrait"><object-id xmlns:xlink="http://www.w3.org/1999/xlink" content-type="doi" xlink:type="simple">10.3897/zookeys.1106.77912.figure6</object-id><object-id xmlns:xlink="http://www.w3.org/1999/xlink" content-type="arpha" xlink:type="simple">B73627E4-4A5C-5BD3-8BD8-4BFB43FC8BD6</object-id><label>Figure 6.</label><caption><p><italic><tp:taxon-name><tp:taxon-name-part taxon-name-part-type="genus" reg="Aspidophorodon">Aspidophorodon</tp:taxon-name-part><tp:taxon-name-part taxon-name-part-type="species" reg="longicornutum">longicornutum</tp:taxon-name-part></tp:taxon-name></italic> Qiao &amp; Xu sp. nov. Apterous viviparous female <bold>A</bold> dorsal view of head <bold>B</bold> antenna <bold>C</bold> marginal processes of thoracic nota and abdominal tergites I–IV <bold>D</bold> ultimate rostral segment <bold>E</bold> oval sculptures of abdominal tergites <bold>F</bold> marginal process of abdominal tergite IV <bold>G</bold> siphunculus <bold>H</bold> spinal seta of abdominal tergite VIII <bold>I</bold> cauda <bold>J</bold> anal plate <bold>K</bold> genital plate. Scale bars: 0.10 mm.</p></caption><graphic xmlns:xlink="http://www.w3.org/1999/xlink" xlink:href="zookeys-1106-001_article-77912__-g006.jpg" position="float" orientation="portrait" xlink:type="simple" id="oo_702341.jpg"><uri content-type="original_file" xlink:type="simple">https://binary.pensoft.net/fig/702341</uri></graphic></fig><p><bold><italic>Thorax</italic>.</bold> Pronotum with semicircular and wavy sculptures on spino-pleural area, marginal area with small papillate tubercles. Meso- and metanotum with oval sculptures on spinal area, pleura-marginal area with oval sculptures and small papillate tubercles. Meso- and metanotum each with one pair of strongly imbricated and long horn-shaped marginal processes (Figs <xref ref-type="fig" rid="F6">6C</xref>, <xref ref-type="fig" rid="F7">7F</xref>), each process with a short capitate seta at apex and a short capitate seta at base. Dorsal setae of thorax long and thick, slightly swollen at apices, with distinct setal tubercles; pronotum with one pair of spinal, pleural and marginal setae, respectively, meso- and metanotum each with one pair of spinal and pleural setae. Legs normal, smooth. Setae on legs short, pointed ventrally and short, capitate dorsally. Hind tibiae with a row of short, thick, and blunt setae dorsally on middle (Fig. <xref ref-type="fig" rid="F7">7E</xref>). First tarsal chaetotaxy: 3, 2, 2. Second tarsal segments slightly imbricated.</p><fig id="F7" position="float" orientation="portrait"><object-id xmlns:xlink="http://www.w3.org/1999/xlink" content-type="doi" xlink:type="simple">10.3897/zookeys.1106.77912.figure7</object-id><object-id xmlns:xlink="http://www.w3.org/1999/xlink" content-type="arpha" xlink:type="simple">4271DD9C-35EE-5C5E-B4BD-A0903ABBE7D2</object-id><label>Figure 7.</label><caption><p><italic><tp:taxon-name><tp:taxon-name-part taxon-name-part-type="genus" reg="Aspidophorodon">Aspidophorodon</tp:taxon-name-part><tp:taxon-name-part taxon-name-part-type="species" reg="longicornutum">longicornutum</tp:taxon-name-part></tp:taxon-name></italic> Qiao &amp; Xu, sp. nov. Apterous viviparous female <bold>A</bold> dorsal view of body <bold>B</bold> dorsal view of head <bold>C</bold> antenna <bold>D</bold> ultimate rostral segment <bold>E</bold> hind tibia and tarsi <bold>F</bold> marginal processes of thoracic nota and abdominal tergites I–IV <bold>G</bold> oval sculptures of abdominal tergites <bold>H</bold> siphunculus <bold>I</bold> irregular wavy sculptures of abdominal tergite VIII <bold>J</bold> cauda <bold>K</bold> anal plate <bold>L</bold> genital plate. Scale bars: 0.10 mm.</p></caption><graphic xmlns:xlink="http://www.w3.org/1999/xlink" xlink:href="zookeys-1106-001_article-77912__-g007.jpg" position="float" orientation="portrait" xlink:type="simple" id="oo_702342.jpg"><uri content-type="original_file" xlink:type="simple">https://binary.pensoft.net/fig/702342</uri></graphic></fig><p><bold><italic>Abdomen</italic>.</bold> Abdominal tergites I–VII with distinctly oval sculptures on spino-pleural area (Figs <xref ref-type="fig" rid="F6">6E</xref>, <xref ref-type="fig" rid="F7">7G</xref>), marginal area with small papillate tubercles; tergite VIII with irregular wavy sculptures (Fig. <xref ref-type="fig" rid="F7">7I</xref>). Abdominal tergites I–IV each with one pair of strongly imbricated and long horn-shaped marginal processes (Figs <xref ref-type="fig" rid="F6">6C, F</xref>, <xref ref-type="fig" rid="F7">7F</xref>), each process with a short capitate seta at apex. Dorsal setae of abdomen long and thick, slightly swollen at apices, with distinct setal tubercles (Fig. <xref ref-type="fig" rid="F6">6H</xref>); ventral setae short and pointed. Abdominal tergites I–IV each with one pair of spinal and pleural setae, tergite VII with 2–4 spino-pleural setae, tergite VIII with 7–9 setae. Spiracles reniform, open or closed, spiracular plates slightly swollen. <abbrev xmlns:xlink="http://www.w3.org/1999/xlink" xlink:title="siphunculus" id="ABBRID0EJTBI" xlink:type="simple">SIPH</abbrev> long spoon-shaped, straight, broad at base, thin at middle, slightly swollen distally, with imbrications, obliquely truncated at tip, without flange (Figs <xref ref-type="fig" rid="F6">6G</xref>, <xref ref-type="fig" rid="F7">7H</xref>). Cauda long tongue-shaped, slightly constricted at middle, with spinulose imbrications and four setae (Figs <xref ref-type="fig" rid="F6">6I</xref>, <xref ref-type="fig" rid="F7">7J</xref>). Anal plate semicircular, spinulose (Figs <xref ref-type="fig" rid="F6">6J</xref>, <xref ref-type="fig" rid="F7">7K</xref>); with 7–12 setae. Genital plate transversely oval, with sparse spinules in transverse rows (Figs <xref ref-type="fig" rid="F6">6K</xref>, <xref ref-type="fig" rid="F7">7L</xref>); with two anterior setae and four setae along the posterior margin.</p></tp:treatment-sec><tp:treatment-sec sec-type="etymology" id="SECID0ENUBI"><title>Etymology.</title><p>The species is named for its distinctly long horn-shaped marginal processes on meso-, metanotum, and abdominal tergites I–IV; the Latin neuter adjective <italic>cornutum</italic> means “horned”.</p></tp:treatment-sec><tp:treatment-sec sec-type="Taxonomic notes" id="SECID0EVUBI"><title>Taxonomic notes.</title><p>The new species resembles <italic><tp:taxon-name><tp:taxon-name-part taxon-name-part-type="genus" reg="Aspidophorodon">A.</tp:taxon-name-part><tp:taxon-name-part taxon-name-part-type="species" reg="longituberculatum">longituberculatum</tp:taxon-name-part></tp:taxon-name></italic> (Zhang, Zhong &amp; Zhang) in meso-, metanotum and abdominal tergites I–IV each with one pair of long horn-shaped marginal processes; but differs from it as follows: antennal tubercles each with a short finger-shaped process at inner apex, lower than median tubercle (the latter: antennal tubercles each with a long horn-shaped process at inner apex and higher than median tubercle); antenna 4-segmented, 0.35–0.40 × as long as body length (the latter: antenna 5-segmented, 0.43–0.47 × as long as body length); pronotum without marginal processes, meso- and metanotum and abdominal tergites I–IV with distinctly long horn-shaped marginal processes, 0.211–0.325 mm, about as long as <abbrev xmlns:xlink="http://www.w3.org/1999/xlink" xlink:title="siphunculus" id="ABBRID0EGVBI" xlink:type="simple">SIPH</abbrev> (the latter: pronotum with short conical marginal processes, meso- and metanotum and abdominal tergites I–IV with long horn-shaped marginal processes, 0.084–0.206 mm, shorter than <abbrev xmlns:xlink="http://www.w3.org/1999/xlink" xlink:title="siphunculus" id="ABBRID0EKVBI" xlink:type="simple">SIPH</abbrev>); dorsal setae of body long and thick, slightly swollen at apices, with distinct bases (the latter: dorsal setae thin, short and capitate); abdominal tergite VIII with 7–9 setae (the latter: abdominal tergite VIII with two setae).</p></tp:treatment-sec><tp:treatment-sec sec-type="host" id="SECID0EOVBI"><title>Host plant.</title><p><italic><tp:taxon-name><tp:taxon-name-part taxon-name-part-type="genus" reg="Salix">Salix</tp:taxon-name-part></tp:taxon-name></italic> sp.</p></tp:treatment-sec><tp:treatment-sec sec-type="distribution" id="SECID0E2VBI"><title>Distribution.</title><p>China (Shaanxi).</p></tp:treatment-sec><tp:treatment-sec sec-type="biology" id="SECID0EAWBI"><title>Biology.</title><p>The species disperses on the undersides of leaves.</p></tp:treatment-sec><tp:treatment-sec><!--Section generated to contain objects referenced in tp:taxon-treatment.--><table-wrap id="T2" position="float" orientation="portrait"><label>Table 2.</label><caption><p>Morphometric data about species of the nominate subgenus (in mm).</p></caption><table id="TID0ETMBI" rules="all"><tbody><tr><th rowspan="2" colspan="2">Parts</th><th rowspan="1" colspan="2"><italic><tp:taxon-name><tp:taxon-name-part taxon-name-part-type="genus" reg="Aspidophorodon">A.</tp:taxon-name-part><tp:taxon-name-part taxon-name-part-type="species" reg="capitatum">capitatum</tp:taxon-name-part></tp:taxon-name></italic> Qiao &amp; Xu, sp. nov.</th><th rowspan="1" colspan="2"><italic><tp:taxon-name><tp:taxon-name-part taxon-name-part-type="genus" reg="Aspidophorodon">A.</tp:taxon-name-part><tp:taxon-name-part taxon-name-part-type="species" reg="harvense">harvense</tp:taxon-name-part></tp:taxon-name></italic> Verma</th><th rowspan="1" colspan="1"><italic><tp:taxon-name><tp:taxon-name-part taxon-name-part-type="genus" reg="Aspidophorodon">A.</tp:taxon-name-part><tp:taxon-name-part taxon-name-part-type="species" reg="longicornutum">longicornutum</tp:taxon-name-part></tp:taxon-name></italic> Qiao &amp; Xu, sp. nov.</th><th rowspan="1" colspan="1"><italic><tp:taxon-name><tp:taxon-name-part taxon-name-part-type="genus" reg="Aspidophorodon">A.</tp:taxon-name-part><tp:taxon-name-part taxon-name-part-type="species" reg="reticulatum">reticulatum</tp:taxon-name-part></tp:taxon-name></italic> Qiao &amp; Xu, sp. nov.</th></tr><tr><th rowspan="1" colspan="1">Apterous viviparous female (n = 4)</th><th rowspan="1" colspan="1">4<sup>th</sup> apterous nymph (n = 4)</th><th rowspan="1" colspan="1">Apterous viviparous female (n = 2)</th><th rowspan="1" colspan="1">Alate viviparous female (n = 1)</th><th rowspan="1" colspan="1">Apterous viviparous female (n = 7)</th><th rowspan="1" colspan="1">Apterous viviparous female (n = 2)</th></tr><tr><td rowspan="30" colspan="1">Length (mm)</td><td rowspan="1" colspan="1">Body length</td><td rowspan="1" colspan="1">1.001–1.104</td><td rowspan="1" colspan="1">0.817–0.894</td><td rowspan="1" colspan="1">2.147–2.238</td><td rowspan="1" colspan="1">1.884</td><td rowspan="1" colspan="1">0.899–1.079</td><td rowspan="1" colspan="1">1.743–1.753</td></tr><tr><td rowspan="1" colspan="1">Body width</td><td rowspan="1" colspan="1">0.448–0.540</td><td rowspan="1" colspan="1">0.408–0.497</td><td rowspan="1" colspan="1">0.966–1.091</td><td rowspan="1" colspan="1">0.741</td><td rowspan="1" colspan="1">0.382–0.467</td><td rowspan="1" colspan="1">0.908–0.940</td></tr><tr><td rowspan="1" colspan="1">Antennae</td><td rowspan="1" colspan="1">0.362–0.374</td><td rowspan="1" colspan="1">0.324–0.338</td><td rowspan="1" colspan="1">0.806–0.828</td><td rowspan="1" colspan="1">1.034</td><td rowspan="1" colspan="1">0.330–0.422</td><td rowspan="1" colspan="1">0.569–0.537</td></tr><tr><td rowspan="1" colspan="1">Ant. I</td><td rowspan="1" colspan="1">0.051–0.053</td><td rowspan="1" colspan="1">0.048–0.051</td><td rowspan="1" colspan="1">0.086–0.088</td><td rowspan="1" colspan="1">0.080</td><td rowspan="1" colspan="1">0.046–0.055</td><td rowspan="1" colspan="1">0.062–0.067</td></tr><tr><td rowspan="1" colspan="1">Ant. II</td><td rowspan="1" colspan="1">0.036–0.038</td><td rowspan="1" colspan="1">0.032–0.038</td><td rowspan="1" colspan="1">0.062–0.070</td><td rowspan="1" colspan="1">0.067</td><td rowspan="1" colspan="1">0.033–0.039</td><td rowspan="1" colspan="1">0.044–0.048</td></tr><tr><td rowspan="1" colspan="1">Ant. III</td><td rowspan="1" colspan="1">0.130–0.144</td><td rowspan="1" colspan="1">0.102–0.119</td><td rowspan="1" colspan="1">0.293–0.324</td><td rowspan="1" colspan="1">0.326</td><td rowspan="1" colspan="1">0.125–0.178</td><td rowspan="1" colspan="1">0.170–0.181</td></tr><tr><td rowspan="1" colspan="1">Ant. IV</td><td rowspan="1" colspan="1">/</td><td rowspan="1" colspan="1">/</td><td rowspan="1" colspan="1">0.145–0.161</td><td rowspan="1" colspan="1">0.152</td><td rowspan="1" colspan="1">/</td><td rowspan="1" colspan="1">0.101–0.103</td></tr><tr><td rowspan="1" colspan="1">Ant. IVb</td><td rowspan="1" colspan="1">0.060–0.067</td><td rowspan="1" colspan="1">0.057–0.066</td><td rowspan="1" colspan="1">/</td><td rowspan="1" colspan="1">/</td><td rowspan="1" colspan="1">0.061–0.081</td><td rowspan="1" colspan="1">/</td></tr><tr><td rowspan="1" colspan="1">Ant. V</td><td rowspan="1" colspan="1">/</td><td rowspan="1" colspan="1">/</td><td rowspan="1" colspan="1">/</td><td rowspan="1" colspan="1">0.188</td><td rowspan="1" colspan="1">/</td><td rowspan="1" colspan="1">/</td></tr><tr><td rowspan="1" colspan="1">Ant. Vb</td><td rowspan="1" colspan="1">/</td><td rowspan="1" colspan="1">/</td><td rowspan="1" colspan="1">0.107</td><td rowspan="1" colspan="1">/</td><td rowspan="1" colspan="1">/</td><td rowspan="1" colspan="1">0.082–0.084</td></tr><tr><td rowspan="1" colspan="1">Ant. VIb</td><td rowspan="1" colspan="1">/</td><td rowspan="1" colspan="1">/</td><td rowspan="1" colspan="1">/</td><td rowspan="1" colspan="1">0.113</td><td rowspan="1" colspan="1">/</td><td rowspan="1" colspan="1">/</td></tr><tr><td rowspan="1" colspan="1">
                    <abbrev xmlns:xlink="http://www.w3.org/1999/xlink" xlink:title="processus terminalis" id="ABBRID0EHCBG" xlink:type="simple">PT</abbrev>
                  </td><td rowspan="1" colspan="1">0.081–0.084</td><td rowspan="1" colspan="1">0.071–0.083</td><td rowspan="1" colspan="1">0.094–0.097</td><td rowspan="1" colspan="1">0.108</td><td rowspan="1" colspan="1">0.064–0.075</td><td rowspan="1" colspan="1">0.097–0.104</td></tr><tr><td rowspan="1" colspan="1">
                    <abbrev xmlns:xlink="http://www.w3.org/1999/xlink" xlink:title="ultimate rostral segment" id="ABBRID0ECDBG" xlink:type="simple">URS</abbrev>
                  </td><td rowspan="1" colspan="1">0.076–0.079</td><td rowspan="1" colspan="1">0.074–0.083</td><td rowspan="1" colspan="1">0.082–0.092</td><td rowspan="1" colspan="1">0.082</td><td rowspan="1" colspan="1">0.084–0.095</td><td rowspan="1" colspan="1">0.124–0.128</td></tr><tr><td rowspan="1" colspan="1">Hind femur</td><td rowspan="1" colspan="1">0.164–0.170</td><td rowspan="1" colspan="1">0.123–0.145</td><td rowspan="1" colspan="1">0.394–0.410</td><td rowspan="1" colspan="1">0.48</td><td rowspan="1" colspan="1">0.144–0.178</td><td rowspan="1" colspan="1">0.288–0.290</td></tr><tr><td rowspan="1" colspan="1">Hind tibia</td><td rowspan="1" colspan="1">0.327–0.334</td><td rowspan="1" colspan="1">0.272–0.299</td><td rowspan="1" colspan="1">0.724–0.765</td><td rowspan="1" colspan="1">0.974</td><td rowspan="1" colspan="1">0.255–0.315</td><td rowspan="1" colspan="1">0.540–0.560</td></tr><tr><td rowspan="1" colspan="1">
                    <abbrev xmlns:xlink="http://www.w3.org/1999/xlink" xlink:title="second hind tarsal segment" id="ABBRID0EJFBG" xlink:type="simple">2HT</abbrev>
                  </td><td rowspan="1" colspan="1">0.058–0.061</td><td rowspan="1" colspan="1">0.059–0.065</td><td rowspan="1" colspan="1">0.114–0.119</td><td rowspan="1" colspan="1">0.122</td><td rowspan="1" colspan="1">0.056–0.067</td><td rowspan="1" colspan="1">0.080–0.082</td></tr><tr><td rowspan="1" colspan="1">
                    <abbrev xmlns:xlink="http://www.w3.org/1999/xlink" xlink:title="siphunculus" id="ABBRID0EEGBG" xlink:type="simple">SIPH</abbrev>
                  </td><td rowspan="1" colspan="1">0.226–0.257</td><td rowspan="1" colspan="1">0.175–0.203</td><td rowspan="1" colspan="1">0.362–0.381</td><td rowspan="1" colspan="1">0.269</td><td rowspan="1" colspan="1">0.244–0.331</td><td rowspan="1" colspan="1">0.256–0.263</td></tr><tr><td rowspan="1" colspan="1">
                    <abbrev xmlns:xlink="http://www.w3.org/1999/xlink" xlink:title="basal width of siphunculus" id="ABBRID0E6GBG" xlink:type="simple">BW SIPH</abbrev>
                  </td><td rowspan="1" colspan="1">0.029–0.031</td><td rowspan="1" colspan="1">0.032–0.044</td><td rowspan="1" colspan="1">0.064–0.069</td><td rowspan="1" colspan="1">0.036</td><td rowspan="1" colspan="1">0.036–0.049</td><td rowspan="1" colspan="1">0.047–0.049</td></tr><tr><td rowspan="1" colspan="1">
                    <abbrev xmlns:xlink="http://www.w3.org/1999/xlink" xlink:title="mid-width of siphunculus" id="ABBRID0E1HBG" xlink:type="simple">MW SIPH</abbrev>
                  </td><td rowspan="1" colspan="1">0.014–0.015</td><td rowspan="1" colspan="1">0.014–0.016</td><td rowspan="1" colspan="1">0.042–0.049</td><td rowspan="1" colspan="1">0.026</td><td rowspan="1" colspan="1">0.012–0.014</td><td rowspan="1" colspan="1">0.028–0.030</td></tr><tr><td rowspan="1" colspan="1">
                    <abbrev xmlns:xlink="http://www.w3.org/1999/xlink" xlink:title="distal width of siphunculus" id="ABBRID0EVIBG" xlink:type="simple">DW SIPH</abbrev>
                  </td><td rowspan="1" colspan="1">0.019–0.020</td><td rowspan="1" colspan="1">0.017–0.018</td><td rowspan="1" colspan="1">0.031–0.035</td><td rowspan="1" colspan="1">0.035</td><td rowspan="1" colspan="1">0.016–0.018</td><td rowspan="1" colspan="1">0.028–0.032</td></tr><tr><td rowspan="1" colspan="1">Cauda</td><td rowspan="1" colspan="1">0.126–0.136</td><td rowspan="1" colspan="1">/</td><td rowspan="1" colspan="1">0.190</td><td rowspan="1" colspan="1">0.134</td><td rowspan="1" colspan="1">0.086–0.112</td><td rowspan="1" colspan="1">0.149–0.162</td></tr><tr><td rowspan="1" colspan="1">
                    <abbrev xmlns:xlink="http://www.w3.org/1999/xlink" xlink:title="basal width of cauda" id="ABBRID0EGKBG" xlink:type="simple">BW Cauda</abbrev>
                  </td><td rowspan="1" colspan="1">0.071–0.078</td><td rowspan="1" colspan="1">/</td><td rowspan="1" colspan="1">0.110–0.117</td><td rowspan="1" colspan="1">0.090</td><td rowspan="1" colspan="1">0.045–0.057</td><td rowspan="1" colspan="1">0.097–0.103</td></tr><tr><td rowspan="1" colspan="1">MW Cauda</td><td rowspan="1" colspan="1">/</td><td rowspan="1" colspan="1">/</td><td rowspan="1" colspan="1">0.082–0.086</td><td rowspan="1" colspan="1">0.046</td><td rowspan="1" colspan="1">0.032–0.037</td><td rowspan="1" colspan="1">0.062–0.063</td></tr><tr><td rowspan="1" colspan="1">Ant. IIIBD</td><td rowspan="1" colspan="1">0.018–0.020</td><td rowspan="1" colspan="1">0.021</td><td rowspan="1" colspan="1">0.033–0.037</td><td rowspan="1" colspan="1">0.033</td><td rowspan="1" colspan="1">0.017–0.022</td><td rowspan="1" colspan="1">0.025–0.026</td></tr><tr><td rowspan="1" colspan="1">Widest width of hind femur</td><td rowspan="1" colspan="1">0.045–0.048</td><td rowspan="1" colspan="1">0.044–0.050</td><td rowspan="1" colspan="1">0.076–0.078</td><td rowspan="1" colspan="1">0.067</td><td rowspan="1" colspan="1">0.036–0.045</td><td rowspan="1" colspan="1">0.062–0.068</td></tr><tr><td rowspan="1" colspan="1">
                    <abbrev xmlns:xlink="http://www.w3.org/1999/xlink" xlink:title="mid-width of hind tibia" id="ABBRID0EDNBG" xlink:type="simple">MW hind tibia</abbrev>
                  </td><td rowspan="1" colspan="1">0.022–0.024</td><td rowspan="1" colspan="1">0.028–0.032</td><td rowspan="1" colspan="1">0.039–0.041</td><td rowspan="1" colspan="1">0.034</td><td rowspan="1" colspan="1">0.019–0.021</td><td rowspan="1" colspan="1">0.036</td></tr><tr><td rowspan="1" colspan="1">Cephalic setae</td><td rowspan="1" colspan="1">0.124–0.132</td><td rowspan="1" colspan="1">0.075–0.084</td><td rowspan="1" colspan="1">0.020–0.023</td><td rowspan="1" colspan="1">0.023</td><td rowspan="1" colspan="1">0.022–0.033</td><td rowspan="1" colspan="1">0.024</td></tr><tr><td rowspan="1" colspan="1">Dorsal setae of head</td><td rowspan="1" colspan="1">/</td><td rowspan="1" colspan="1">/</td><td rowspan="1" colspan="1">0.006–0.008</td><td rowspan="1" colspan="1">0.013</td><td rowspan="1" colspan="1">/</td><td rowspan="1" colspan="1">0.023–0.024</td></tr><tr><td rowspan="1" colspan="1">Dorsal setae of head between antenna</td><td rowspan="1" colspan="1">0.157–0.161</td><td rowspan="1" colspan="1">0.105–0.119</td><td rowspan="1" colspan="1">/</td><td rowspan="1" colspan="1">/</td><td rowspan="1" colspan="1">0.021–0.030</td><td rowspan="1" colspan="1">/</td></tr><tr><td rowspan="1" colspan="1">Dorsal setae of head between compound eyes</td><td rowspan="1" colspan="1">0.139–0.175</td><td rowspan="1" colspan="1">0.076–0.111</td><td rowspan="1" colspan="1">/</td><td rowspan="1" colspan="1">/</td><td rowspan="1" colspan="1">0.029–0.034</td><td rowspan="1" colspan="1">/</td></tr><tr><td rowspan="11" colspan="1">Length (mm)</td><td rowspan="1" colspan="1">Marginal setae on Tergite I</td><td rowspan="1" colspan="1">0.193–0.198</td><td rowspan="1" colspan="1">0.118–0.129</td><td rowspan="1" colspan="1">0.006–0.010</td><td rowspan="1" colspan="1">0.014</td><td rowspan="1" colspan="1">0.026–0.033</td><td rowspan="1" colspan="1">0.014–0.016</td></tr><tr><td rowspan="1" colspan="1">Spinal setae on Tergite VIII</td><td rowspan="1" colspan="1">0.018–0.021</td><td rowspan="1" colspan="1">0.013–0.019</td><td rowspan="1" colspan="1">0.019–0.025</td><td rowspan="1" colspan="1">0.031</td><td rowspan="1" colspan="1">0.027–0.035</td><td rowspan="1" colspan="1">0.025–0.028</td></tr><tr><td rowspan="1" colspan="1">Setae on Ant. III</td><td rowspan="1" colspan="1">0.008–0.010</td><td rowspan="1" colspan="1">0.005–0.007</td><td rowspan="1" colspan="1">0.006–0.007</td><td rowspan="1" colspan="1">0.011</td><td rowspan="1" colspan="1">/</td><td rowspan="1" colspan="1">0.010–0.012</td></tr><tr><td rowspan="1" colspan="1">Setae on hind tibia</td><td rowspan="1" colspan="1">0.017–0.019</td><td rowspan="1" colspan="1">0.028–0.036</td><td rowspan="1" colspan="1">0.016–0.017</td><td rowspan="1" colspan="1">0.021</td><td rowspan="1" colspan="1">0.014–0.02</td><td rowspan="1" colspan="1">0.054–0.056</td></tr><tr><td rowspan="1" colspan="1">Processes on antennal tubercle</td><td rowspan="1" colspan="1">/</td><td rowspan="1" colspan="1">/</td><td rowspan="1" colspan="1">0.110–0.120</td><td rowspan="1" colspan="1">0.019</td><td rowspan="1" colspan="1">0.015–0.026</td><td rowspan="1" colspan="1">0.051–0.056</td></tr><tr><td rowspan="1" colspan="1">Marginal process on mesonotum</td><td rowspan="1" colspan="1">/</td><td rowspan="1" colspan="1">/</td><td rowspan="1" colspan="1">/</td><td rowspan="1" colspan="1">/</td><td rowspan="1" colspan="1">0.268–0.325</td><td rowspan="1" colspan="1">/</td></tr><tr><td rowspan="1" colspan="1">Marginal process on metanotum</td><td rowspan="1" colspan="1">/</td><td rowspan="1" colspan="1">/</td><td rowspan="1" colspan="1">/</td><td rowspan="1" colspan="1">/</td><td rowspan="1" colspan="1">0.244–0.286</td><td rowspan="1" colspan="1">/</td></tr><tr><td rowspan="1" colspan="1">Marginal process on Tergite I</td><td rowspan="1" colspan="1">/</td><td rowspan="1" colspan="1">/</td><td rowspan="1" colspan="1">/</td><td rowspan="1" colspan="1">/</td><td rowspan="1" colspan="1">0.211–0.26</td><td rowspan="1" colspan="1">/</td></tr><tr><td rowspan="1" colspan="1">Marginal process on Tergite II</td><td rowspan="1" colspan="1">/</td><td rowspan="1" colspan="1">/</td><td rowspan="1" colspan="1">/</td><td rowspan="1" colspan="1">/</td><td rowspan="1" colspan="1">0.224–0.265</td><td rowspan="1" colspan="1">/</td></tr><tr><td rowspan="1" colspan="1">Marginal process on Tergite III</td><td rowspan="1" colspan="1">/</td><td rowspan="1" colspan="1">/</td><td rowspan="1" colspan="1">/</td><td rowspan="1" colspan="1">/</td><td rowspan="1" colspan="1">0.233–0.288</td><td rowspan="1" colspan="1">/</td></tr><tr><td rowspan="1" colspan="1">Marginal process on Tergite IV</td><td rowspan="1" colspan="1">/</td><td rowspan="1" colspan="1">/</td><td rowspan="1" colspan="1">/</td><td rowspan="1" colspan="1">/</td><td rowspan="1" colspan="1">0.234–0.309</td><td rowspan="1" colspan="1">/</td></tr><tr><td rowspan="21" colspan="1">Ratio (times)</td><td rowspan="1" colspan="1">Body length / Body width</td><td rowspan="1" colspan="1">2.00–2.23</td><td rowspan="1" colspan="1">1.80–2.08</td><td rowspan="1" colspan="1">2.05–2.22</td><td rowspan="1" colspan="1">2.54</td><td rowspan="1" colspan="1">2.23–2.81</td><td rowspan="1" colspan="1">1.85–1.93</td></tr><tr><td rowspan="1" colspan="1">Whole antennae / Body</td><td rowspan="1" colspan="1">0.33–0.37</td><td rowspan="1" colspan="1">0.37–0.41</td><td rowspan="1" colspan="1">0.36–0.39</td><td rowspan="1" colspan="1">0.55</td><td rowspan="1" colspan="1">0.34–0.40</td><td rowspan="1" colspan="1">0.33</td></tr><tr><td rowspan="1" colspan="1">Hind femur / Ant. III</td><td rowspan="1" colspan="1">1.18–1.27</td><td rowspan="1" colspan="1">1.10–1.42</td><td rowspan="1" colspan="1">1.22–1.40</td><td rowspan="1" colspan="1">1.47</td><td rowspan="1" colspan="1">1.00–1.21</td><td rowspan="1" colspan="1">1.60–1.69</td></tr><tr><td rowspan="1" colspan="1">Hind tibia / Body</td><td rowspan="1" colspan="1">0.30–0.33</td><td rowspan="1" colspan="1">0.30–0.37</td><td rowspan="1" colspan="1">0.32–0.36</td><td rowspan="1" colspan="1">0.52</td><td rowspan="1" colspan="1">0.28–0.30</td><td rowspan="1" colspan="1">0.31–0.32</td></tr><tr><td rowspan="1" colspan="1">Ant. I / Ant. III</td><td rowspan="1" colspan="1">0.35–0.41</td><td rowspan="1" colspan="1">0.43–0.50</td><td rowspan="1" colspan="1">0.27–0.29</td><td rowspan="1" colspan="1">0.25</td><td rowspan="1" colspan="1">0.29–0.38</td><td rowspan="1" colspan="1">0.37</td></tr><tr><td rowspan="1" colspan="1">Ant. II / Ant. III</td><td rowspan="1" colspan="1">0.26–0.29</td><td rowspan="1" colspan="1">0.27–0.36</td><td rowspan="1" colspan="1">0.21–0.22</td><td rowspan="1" colspan="1">0.21</td><td rowspan="1" colspan="1">0.21–0.27</td><td rowspan="1" colspan="1">0.24–0.28</td></tr><tr><td rowspan="1" colspan="1">Ant. IV / Ant. III</td><td rowspan="1" colspan="1">/</td><td rowspan="1" colspan="1">/</td><td rowspan="1" colspan="1">0.45–0.55</td><td rowspan="1" colspan="1">0.47</td><td rowspan="1" colspan="1">/</td><td rowspan="1" colspan="1">0.56–0.61</td></tr><tr><td rowspan="1" colspan="1">Ant. V/ Ant. III</td><td rowspan="1" colspan="1">/</td><td rowspan="1" colspan="1">/</td><td rowspan="1" colspan="1">/</td><td rowspan="1" colspan="1">0.58</td><td rowspan="1" colspan="1">/</td><td rowspan="1" colspan="1">/</td></tr><tr><td rowspan="1" colspan="1">Ant. IVb, Vb or VIb / Ant. III</td><td rowspan="1" colspan="1">0.42–0.52</td><td rowspan="1" colspan="1">0.52–0.59</td><td rowspan="1" colspan="1">0.33–0.37</td><td rowspan="1" colspan="1">0.35</td><td rowspan="1" colspan="1">0.43–0.49</td><td rowspan="1" colspan="1">0.46–0.48</td></tr><tr><td rowspan="1" colspan="1"><abbrev xmlns:xlink="http://www.w3.org/1999/xlink" xlink:title="processus terminalis" id="ABBRID0EU5BG" xlink:type="simple">PT</abbrev> / Ant. III</td><td rowspan="1" colspan="1">0.56–0.65</td><td rowspan="1" colspan="1">0.62–0.81</td><td rowspan="1" colspan="1">0.29–0.33</td><td rowspan="1" colspan="1">0.33</td><td rowspan="1" colspan="1">0.40–0.52</td><td rowspan="1" colspan="1">0.54–0.61</td></tr><tr><td rowspan="1" colspan="1"><abbrev xmlns:xlink="http://www.w3.org/1999/xlink" xlink:title="processus terminalis" id="ABBRID0EP6BG" xlink:type="simple">PT</abbrev> / Ant. IVb, Vb or VIb</td><td rowspan="1" colspan="1">1.25–1.38</td><td rowspan="1" colspan="1">1.08–1.43</td><td rowspan="1" colspan="1">0.88–0.91</td><td rowspan="1" colspan="1">0.96</td><td rowspan="1" colspan="1">0.88–1.09</td><td rowspan="1" colspan="1">1.16–1.27</td></tr><tr><td rowspan="1" colspan="1"><abbrev xmlns:xlink="http://www.w3.org/1999/xlink" xlink:title="ultimate rostral segment" id="ABBRID0ELAAI" xlink:type="simple">URS</abbrev> / <abbrev xmlns:xlink="http://www.w3.org/1999/xlink" xlink:title="asal width of ultimate rostral segment" id="ABBRID0EPAAI" xlink:type="simple">BW URS</abbrev></td><td rowspan="1" colspan="1">2.03–2.05</td><td rowspan="1" colspan="1">1.95–2.36</td><td rowspan="1" colspan="1">1.39–1.63</td><td rowspan="1" colspan="1">1.55</td><td rowspan="1" colspan="1">2.37–2.85</td><td rowspan="1" colspan="1">2.70–2.72</td></tr><tr><td rowspan="1" colspan="1"><abbrev xmlns:xlink="http://www.w3.org/1999/xlink" xlink:title="ultimate rostral segment" id="ABBRID0EJBAI" xlink:type="simple">URS</abbrev> / <abbrev xmlns:xlink="http://www.w3.org/1999/xlink" xlink:title="second hind tarsal segment" id="ABBRID0ENBAI" xlink:type="simple">2HT</abbrev></td><td rowspan="1" colspan="1">1.28–1.32</td><td rowspan="1" colspan="1">1.20–1.41</td><td rowspan="1" colspan="1">0.69–0.81</td><td rowspan="1" colspan="1">0.67</td><td rowspan="1" colspan="1">1.31–1.59</td><td rowspan="1" colspan="1">1.51–1.61</td></tr><tr><td rowspan="1" colspan="1"><abbrev xmlns:xlink="http://www.w3.org/1999/xlink" xlink:title="siphunculus" id="ABBRID0EHCAI" xlink:type="simple">SIPH</abbrev> / Body</td><td rowspan="1" colspan="1">0.22–0.26</td><td rowspan="1" colspan="1">0.21–0.24</td><td rowspan="1" colspan="1">0.16–0.17</td><td rowspan="1" colspan="1">0.14</td><td rowspan="1" colspan="1">0.27–0.31</td><td rowspan="1" colspan="1">0.15</td></tr><tr><td rowspan="1" colspan="1"><abbrev xmlns:xlink="http://www.w3.org/1999/xlink" xlink:title="siphunculus" id="ABBRID0ECDAI" xlink:type="simple">SIPH</abbrev> / Cauda</td><td rowspan="1" colspan="1">1.66–1.88</td><td rowspan="1" colspan="1">/</td><td rowspan="1" colspan="1">1.91–2.01</td><td rowspan="1" colspan="1">2.01</td><td rowspan="1" colspan="1">2.64–3.07</td><td rowspan="1" colspan="1">1.58–1.77</td></tr><tr><td rowspan="1" colspan="1"><abbrev xmlns:xlink="http://www.w3.org/1999/xlink" xlink:title="siphunculus" id="ABBRID0E4DAI" xlink:type="simple">SIPH</abbrev> / <abbrev xmlns:xlink="http://www.w3.org/1999/xlink" xlink:title="basal width of siphunculus" id="ABBRID0EBEAI" xlink:type="simple">BW SIPH</abbrev></td><td rowspan="1" colspan="1">7.29–8.86</td><td rowspan="1" colspan="1">3.98–5.88</td><td rowspan="1" colspan="1">5.22–5.66</td><td rowspan="1" colspan="1">7.47</td><td rowspan="1" colspan="1">6.10–7.15</td><td rowspan="1" colspan="1">5.22–5.66</td></tr><tr><td rowspan="1" colspan="1"><abbrev xmlns:xlink="http://www.w3.org/1999/xlink" xlink:title="siphunculus" id="ABBRID0E2EAI" xlink:type="simple">SIPH</abbrev> / <abbrev xmlns:xlink="http://www.w3.org/1999/xlink" xlink:title="mid-width of siphunculus" id="ABBRID0E6EAI" xlink:type="simple">MW SIPH</abbrev></td><td rowspan="1" colspan="1">16.14–17.13</td><td rowspan="1" colspan="1">11.67–12.69</td><td rowspan="1" colspan="1">7.78–8.62</td><td rowspan="1" colspan="1">10.35</td><td rowspan="1" colspan="1">20.00–24.31</td><td rowspan="1" colspan="1">8.74–9.14</td></tr><tr><td rowspan="1" colspan="1"><abbrev xmlns:xlink="http://www.w3.org/1999/xlink" xlink:title="siphunculus" id="ABBRID0EZFAI" xlink:type="simple">SIPH</abbrev> / <abbrev xmlns:xlink="http://www.w3.org/1999/xlink" xlink:title="distal width of siphunculus" id="ABBRID0E4FAI" xlink:type="simple">DW SIPH</abbrev></td><td rowspan="1" colspan="1">11.85–12.85</td><td rowspan="1" colspan="1">10.29–11.29</td><td rowspan="1" colspan="1">10.34–12.29</td><td rowspan="1" colspan="1">7.69</td><td rowspan="1" colspan="1">13.56–19.47</td><td rowspan="1" colspan="1">8.23–9.14</td></tr><tr><td rowspan="1" colspan="1">Cauda / <abbrev xmlns:xlink="http://www.w3.org/1999/xlink" xlink:title="basal width of cauda" id="ABBRID0EXGAI" xlink:type="simple">BW Cauda</abbrev></td><td rowspan="1" colspan="1">1.75–1.92</td><td rowspan="1" colspan="1">/</td><td rowspan="1" colspan="1">1.62–1.73</td><td rowspan="1" colspan="1">1.49</td><td rowspan="1" colspan="1">1.78–2.24</td><td rowspan="1" colspan="1">1.53–1.57</td></tr><tr><td rowspan="1" colspan="1">Cephalic setae / Ant. IIIBD</td><td rowspan="1" colspan="1">6.30–6.89</td><td rowspan="1" colspan="1">3.75–4.00</td><td rowspan="1" colspan="1">0.61–0.62</td><td rowspan="1" colspan="1">0.7</td><td rowspan="1" colspan="1">1.22–1.71</td><td rowspan="1" colspan="1">0.92–0.98</td></tr><tr><td rowspan="1" colspan="1">Marginal setae on Tergite I / Ant. III BD</td><td rowspan="1" colspan="1">9.76–10.78</td><td rowspan="1" colspan="1">5.62–6.40</td><td rowspan="1" colspan="1">0.18–0.27</td><td rowspan="1" colspan="1">0.42</td><td rowspan="1" colspan="1">1.24–1.29</td><td rowspan="1" colspan="1">0.54–0.66</td></tr><tr><td rowspan="16" colspan="1">Ratio (times)</td><td rowspan="1" colspan="1">Spinal setae on Tergite VIII / Ant. III BD</td><td rowspan="1" colspan="1">2.50–3.11</td><td rowspan="1" colspan="1">1.62–2.00</td><td rowspan="1" colspan="1">0.51–0.76</td><td rowspan="1" colspan="1">0.94</td><td rowspan="1" colspan="1">1.50–1.82</td><td rowspan="1" colspan="1">0.96–1.14</td></tr><tr><td rowspan="1" colspan="1">Setae on Ant. III / Ant. IIIBD</td><td rowspan="1" colspan="1">0.40–0.50</td><td rowspan="1" colspan="1">0.24–0.33</td><td rowspan="1" colspan="1">0.18–0.19</td><td rowspan="1" colspan="1">0.33</td><td rowspan="1" colspan="1">/</td><td rowspan="1" colspan="1">0.43–0.46</td></tr><tr><td rowspan="1" colspan="1">Setae on hind tibia / <abbrev xmlns:xlink="http://www.w3.org/1999/xlink" xlink:title="mid-width of hind tibia" id="ABBRID0EMKAI" xlink:type="simple">MW hind tibia</abbrev></td><td rowspan="1" colspan="1">0.77–0.79</td><td rowspan="1" colspan="1">1.00–1.29</td><td rowspan="1" colspan="1">0.41–0.42</td><td rowspan="1" colspan="1">0.62</td><td rowspan="1" colspan="1">0.74–0.95</td><td rowspan="1" colspan="1">0.60–0.67</td></tr><tr><td rowspan="1" colspan="1">Length of processes on antennal tubercle / its basal width</td><td rowspan="1" colspan="1">/</td><td rowspan="1" colspan="1">/</td><td rowspan="1" colspan="1">2.40–2.50</td><td rowspan="1" colspan="1">0.61</td><td rowspan="1" colspan="1">0.89–1.73</td><td rowspan="1" colspan="1">1.82–2.04</td></tr><tr><td rowspan="1" colspan="1">Length of marginal process on mesonotum / its basal width</td><td rowspan="1" colspan="1">/</td><td rowspan="1" colspan="1">/</td><td rowspan="1" colspan="1">/</td><td rowspan="1" colspan="1">/</td><td rowspan="1" colspan="1">7.05–10.48</td><td rowspan="1" colspan="1">/</td></tr><tr><td rowspan="1" colspan="1">Length of marginal process on mesonotum / <abbrev xmlns:xlink="http://www.w3.org/1999/xlink" xlink:title="siphunculus" id="ABBRID0ESMAI" xlink:type="simple">SIPH</abbrev></td><td rowspan="1" colspan="1">/</td><td rowspan="1" colspan="1">/</td><td rowspan="1" colspan="1">/</td><td rowspan="1" colspan="1">/</td><td rowspan="1" colspan="1">0.86–1.11</td><td rowspan="1" colspan="1">/</td></tr><tr><td rowspan="1" colspan="1">Length of marginal process on metanotum / its basal width</td><td rowspan="1" colspan="1">/</td><td rowspan="1" colspan="1">/</td><td rowspan="1" colspan="1">/</td><td rowspan="1" colspan="1">/</td><td rowspan="1" colspan="1">6.95–9.53</td><td rowspan="1" colspan="1">/</td></tr><tr><td rowspan="1" colspan="1">Length of marginal process on metanotum / <abbrev xmlns:xlink="http://www.w3.org/1999/xlink" xlink:title="siphunculus" id="ABBRID0ECOAI" xlink:type="simple">SIPH</abbrev></td><td rowspan="1" colspan="1">/</td><td rowspan="1" colspan="1">/</td><td rowspan="1" colspan="1">/</td><td rowspan="1" colspan="1">/</td><td rowspan="1" colspan="1">0.81–1.00</td><td rowspan="1" colspan="1">/</td></tr><tr><td rowspan="1" colspan="1">Length of marginal process on Tergite I / its basal width</td><td rowspan="1" colspan="1">/</td><td rowspan="1" colspan="1">/</td><td rowspan="1" colspan="1">/</td><td rowspan="1" colspan="1">/</td><td rowspan="1" colspan="1">5.90–6.89</td><td rowspan="1" colspan="1">/</td></tr><tr><td rowspan="1" colspan="1">Length of marginal process on Tergite I / <abbrev xmlns:xlink="http://www.w3.org/1999/xlink" xlink:title="siphunculus" id="ABBRID0ESPAI" xlink:type="simple">SIPH</abbrev></td><td rowspan="1" colspan="1">/</td><td rowspan="1" colspan="1">/</td><td rowspan="1" colspan="1">/</td><td rowspan="1" colspan="1">/</td><td rowspan="1" colspan="1">0.74–0.88</td><td rowspan="1" colspan="1">/</td></tr><tr><td rowspan="1" colspan="1">Length of marginal process on Tergite II / its basal width</td><td rowspan="1" colspan="1">/</td><td rowspan="1" colspan="1">/</td><td rowspan="1" colspan="1">/</td><td rowspan="1" colspan="1">/</td><td rowspan="1" colspan="1">5.88–8.55</td><td rowspan="1" colspan="1">/</td></tr><tr><td rowspan="1" colspan="1">Length of marginal process on Tergite II / <abbrev xmlns:xlink="http://www.w3.org/1999/xlink" xlink:title="siphunculus" id="ABBRID0ECRAI" xlink:type="simple">SIPH</abbrev></td><td rowspan="1" colspan="1">/</td><td rowspan="1" colspan="1">/</td><td rowspan="1" colspan="1">/</td><td rowspan="1" colspan="1">/</td><td rowspan="1" colspan="1">0.79–0.96</td><td rowspan="1" colspan="1">/</td></tr><tr><td rowspan="1" colspan="1">Length of marginal process on Tergite III / its basal width</td><td rowspan="1" colspan="1">/</td><td rowspan="1" colspan="1">/</td><td rowspan="1" colspan="1">/</td><td rowspan="1" colspan="1">/</td><td rowspan="1" colspan="1">6.68–9.32</td><td rowspan="1" colspan="1">/</td></tr><tr><td rowspan="1" colspan="1">Length of marginal process on Tergite III / <abbrev xmlns:xlink="http://www.w3.org/1999/xlink" xlink:title="siphunculus" id="ABBRID0ESSAI" xlink:type="simple">SIPH</abbrev></td><td rowspan="1" colspan="1">/</td><td rowspan="1" colspan="1">/</td><td rowspan="1" colspan="1">/</td><td rowspan="1" colspan="1">/</td><td rowspan="1" colspan="1">0.87–1.02</td><td rowspan="1" colspan="1">/</td></tr><tr><td rowspan="1" colspan="1">Length of marginal process on Tergite IV / its basal width</td><td rowspan="1" colspan="1">/</td><td rowspan="1" colspan="1">/</td><td rowspan="1" colspan="1">/</td><td rowspan="1" colspan="1">/</td><td rowspan="1" colspan="1">6.58–8.36</td><td rowspan="1" colspan="1">/</td></tr><tr><td rowspan="1" colspan="1">Length of marginal process on Tergite IV / <abbrev xmlns:xlink="http://www.w3.org/1999/xlink" xlink:title="siphunculus" id="ABBRID0ECUAI" xlink:type="simple">SIPH</abbrev></td><td rowspan="1" colspan="1">/</td><td rowspan="1" colspan="1">/</td><td rowspan="1" colspan="1">/</td><td rowspan="1" colspan="1">/</td><td rowspan="1" colspan="1">0.90–0.96</td><td rowspan="1" colspan="1">/</td></tr></tbody></table></table-wrap></tp:treatment-sec></tp:taxon-treatment>
