# Supplementary material for: ﻿Six new species of Aspidophorodon Verma, 1967 (Hemiptera, Aphididae, Aphidinae) from China
Source: Zookeys. 2022 Jun 16;1106:1–55. doi: 10.3897/zookeys.1106.77912 (PMC9848890; doi:10.3897/zookeys.1106.77912)
Supplement: XML Treatment for Aspidophorodon musaicum [file zookeys.1106.77912-treatment6.xml]

<!DOCTYPE tp:taxon-treatment
  PUBLIC "-//TaxonX//DTD Taxonomic Treatment Publishing DTD v0 20100105//EN" "tax-treatment-NSO.dtd">
<tp:taxon-treatment xmlns:tp="http://www.plazi.org/taxpub"><tp:treatment-meta><kwd-group><label>Taxon classification</label><kwd>
              <named-content content-type="kingdom">Animalia</named-content>
            </kwd><kwd>
              <named-content content-type="order">Hemiptera</named-content>
            </kwd><kwd>
              <named-content content-type="family">Aphididae</named-content>
            </kwd></kwd-group><mixed-citation publication-type="journal"><person-group><name><surname>Xu</surname><given-names>Ying</given-names></name><name><surname>Jiang</surname><given-names>Li-Yun</given-names></name><name><surname>Chen</surname><given-names>Jing</given-names></name><name><surname>Kholmatov</surname><given-names>Bakhtiyor Rustamovich</given-names></name><name><surname>Qiao</surname><given-names>Ge-Xia</given-names></name></person-group><article-title>﻿Six new species of <italic><tp:taxon-name><tp:taxon-name-part taxon-name-part-type="genus" reg="Aspidophorodon">Aspidophorodon</tp:taxon-name-part></tp:taxon-name></italic> Verma, 1967 (<tp:taxon-name><tp:taxon-name-part taxon-name-part-type="order">Hemiptera</tp:taxon-name-part></tp:taxon-name>, <tp:taxon-name><tp:taxon-name-part taxon-name-part-type="family">Aphididae</tp:taxon-name-part></tp:taxon-name>, <tp:taxon-name><tp:taxon-name-part taxon-name-part-type="subfamily">Aphidinae</tp:taxon-name-part></tp:taxon-name>) from China</article-title><source>Zookeys</source><day>16</day><month>06</month><year>2022</year><volume>1106</volume><fpage>1</fpage><lpage>55</lpage><pub-id pub-id-type="doi">10.3897/zookeys.1106.77912</pub-id></mixed-citation></tp:treatment-meta><tp:nomenclature><label>﻿</label><tp:taxon-name>
            <object-id xmlns:xlink="http://www.w3.org/1999/xlink" content-type="arpha" xlink:type="simple">1028B372-0B01-5A50-819F-32964052E6B6</object-id>
            <tp:taxon-name-part taxon-name-part-type="genus" reg="Aspidophorodon">Aspidophorodon</tp:taxon-name-part>
            <tp:taxon-name-part taxon-name-part-type="species" reg="musaicum">musaicum</tp:taxon-name-part>
          </tp:taxon-name><tp:taxon-authority>Qiao, 2015</tp:taxon-authority><tp:nomenclature-citation-list><tp:nomenclature-citation><tp:taxon-name><tp:taxon-name-part taxon-name-part-type="genus" reg="Aspidophorodon">Aspidophorodon</tp:taxon-name-part> (<tp:taxon-name-part taxon-name-part-type="subgenus" reg="Aspidophorodon">Aspidophorodon</tp:taxon-name-part>) <tp:taxon-name-part taxon-name-part-type="species" reg="musaicum">musaicum</tp:taxon-name-part></tp:taxon-name><comment>Qiao: <xref ref-type="bibr" rid="B6">Chen et al. 2015</xref>: 557, 560.</comment></tp:nomenclature-citation></tp:nomenclature-citation-list></tp:nomenclature><tp:treatment-sec sec-type="material" id="SECID0E6XBI"><title>Specimens examined.</title><p>Two apterous viviparous females (holotype and paratype), China: Sichuan (Meigu County, altitude 2600 m), 04.V.2005, No. 17257-1-4, host plant unknown, coll. X.L. Huang.</p></tp:treatment-sec><tp:treatment-sec sec-type="comments" id="SECID0EEYBI"><title>Comment.</title><p><italic><tp:taxon-name><tp:taxon-name-part taxon-name-part-type="genus" reg="Aspidophoron">Aspidophoron</tp:taxon-name-part></tp:taxon-name></italic> being neuter, the adjectival specific epithet is also neuter, so <italic>musaicus</italic> is revised as <italic><tp:taxon-name><tp:taxon-name-part taxon-name-part-type="genus" reg="Aspidophoron"/><tp:taxon-name-part taxon-name-part-type="species" reg="musaicum">musaicum</tp:taxon-name-part></tp:taxon-name></italic>.</p></tp:treatment-sec><tp:treatment-sec sec-type="host" id="SECID0E4YBI"><title>Host plant.</title><p>Unknown.</p></tp:treatment-sec><tp:treatment-sec sec-type="distribution" id="SECID0ECZBI"><title>Distribution.</title><p>China: Tibet.</p></tp:treatment-sec><tp:treatment-sec sec-type="biology" id="SECID0EHZBI"><title>Biology.</title><p>The species colonizes the undersides of leaves of its host plant.</p></tp:treatment-sec><ref-list><ref id="B6"><mixed-citation xmlns:xlink="http://www.w3.org/1999/xlink" xlink:type="simple"><person-group><name name-style="western"><surname>Chen</surname><given-names>J</given-names></name><name name-style="western"><surname>Zhang</surname><given-names>B</given-names></name><name name-style="western"><surname>Zhu</surname><given-names>XC</given-names></name><name name-style="western"><surname>Jiang</surname><given-names>LY</given-names></name><name name-style="western"><surname>Qiao</surname><given-names>GX</given-names></name></person-group> (<year>2015</year>) <article-title>Review of the aphid genus <italic><tp:taxon-name><tp:taxon-name-part taxon-name-part-type="genus">Aspidophorodon</tp:taxon-name-part></tp:taxon-name></italic> Verma, 1967 with descriptions of three new species from China (<tp:taxon-name><tp:taxon-name-part taxon-name-part-type="order">Hemiptera</tp:taxon-name-part></tp:taxon-name>: <tp:taxon-name><tp:taxon-name-part taxon-name-part-type="family">Aphididae</tp:taxon-name-part></tp:taxon-name>: <tp:taxon-name><tp:taxon-name-part taxon-name-part-type="subfamily">Aphidinae</tp:taxon-name-part></tp:taxon-name>).</article-title><source>Zootaxa</source><volume>4028</volume>(<issue>4</issue>): <fpage>551</fpage>–<lpage>576</lpage>. <ext-link xlink:type="simple" ext-link-type="doi" xlink:href="10.11646/zootaxa.4028.4.6">https://doi.org/10.11646/zootaxa.4028.4.6</ext-link></mixed-citation></ref></ref-list></tp:taxon-treatment>
