# Supplementary material for: ﻿Six new species of Aspidophorodon Verma, 1967 (Hemiptera, Aphididae, Aphidinae) from China
Source: Zookeys. 2022 Jun 16;1106:1–55. doi: 10.3897/zookeys.1106.77912 (PMC9848890; doi:10.3897/zookeys.1106.77912)
Supplement: XML Treatment for Aspidophorodon reticulatum [file zookeys.1106.77912-treatment8.xml]

<!DOCTYPE tp:taxon-treatment
  PUBLIC "-//TaxonX//DTD Taxonomic Treatment Publishing DTD v0 20100105//EN" "tax-treatment-NSO.dtd">
<tp:taxon-treatment xmlns:tp="http://www.plazi.org/taxpub"><tp:treatment-meta><kwd-group><label>Taxon classification</label><kwd>
              <named-content content-type="kingdom">Animalia</named-content>
            </kwd><kwd>
              <named-content content-type="order">Hemiptera</named-content>
            </kwd><kwd>
              <named-content content-type="family">Aphididae</named-content>
            </kwd></kwd-group><mixed-citation publication-type="journal"><person-group><name><surname>Xu</surname><given-names>Ying</given-names></name><name><surname>Jiang</surname><given-names>Li-Yun</given-names></name><name><surname>Chen</surname><given-names>Jing</given-names></name><name><surname>Kholmatov</surname><given-names>Bakhtiyor Rustamovich</given-names></name><name><surname>Qiao</surname><given-names>Ge-Xia</given-names></name></person-group><article-title>﻿Six new species of <italic><tp:taxon-name><tp:taxon-name-part taxon-name-part-type="genus" reg="Aspidophorodon">Aspidophorodon</tp:taxon-name-part></tp:taxon-name></italic> Verma, 1967 (<tp:taxon-name><tp:taxon-name-part taxon-name-part-type="order">Hemiptera</tp:taxon-name-part></tp:taxon-name>, <tp:taxon-name><tp:taxon-name-part taxon-name-part-type="family">Aphididae</tp:taxon-name-part></tp:taxon-name>, <tp:taxon-name><tp:taxon-name-part taxon-name-part-type="subfamily">Aphidinae</tp:taxon-name-part></tp:taxon-name>) from China</article-title><source>Zookeys</source><day>16</day><month>06</month><year>2022</year><volume>1106</volume><fpage>1</fpage><lpage>55</lpage><pub-id pub-id-type="doi">10.3897/zookeys.1106.77912</pub-id></mixed-citation></tp:treatment-meta><tp:nomenclature><label>﻿</label><tp:taxon-name>
            <object-id xmlns:xlink="http://www.w3.org/1999/xlink" content-type="arpha" xlink:type="simple">47A42684-123D-52A6-B163-7B125B5A9E18</object-id>
            <tp:taxon-name-part taxon-name-part-type="genus" reg="Aspidophorodon">Aspidophorodon</tp:taxon-name-part>
            <tp:taxon-name-part taxon-name-part-type="species" reg="reticulatum">reticulatum</tp:taxon-name-part>
            <object-id xmlns:xlink="http://www.w3.org/1999/xlink" content-type="zoobank" xlink:type="simple">http://zoobank.org/9A45D20A-071D-4EAA-8AA9-8ED1FA4867A7</object-id>
          </tp:taxon-name><tp:taxon-authority>Qiao &amp; Xu</tp:taxon-authority><tp:taxon-status xmlns:xlink="http://www.w3.org/1999/xlink" xlink:type="simple">sp. nov.</tp:taxon-status><xref ref-type="fig" rid="F8">Figs 8</xref><xref ref-type="fig" rid="F9">, 9</xref><xref ref-type="table" rid="T2">, Table 2</xref></tp:nomenclature><tp:treatment-sec sec-type="material" id="SECID0EHBCI"><title>Specimens examined.</title><p><bold><italic>Holotype</italic></bold>: apterous viviparous female, China: Tibet (Cuona County), 5.VI.2016, No. 37265-1-1, on <italic><tp:taxon-name><tp:taxon-name-part taxon-name-part-type="genus" reg="Salix">Salix</tp:taxon-name-part><tp:taxon-name-part taxon-name-part-type="species" reg="cupularis">cupularis</tp:taxon-name-part></tp:taxon-name></italic>, coll. F. F. Niu; <bold><italic>Paratypes</italic></bold>: one apterous viviparous female (slide) and one apterous viviparous female (COI: <ext-link xmlns:xlink="http://www.w3.org/1999/xlink" ext-link-type="gen" xlink:href="OK668435" xlink:type="simple">OK668435</ext-link>), No. 37265-1-2, with the same collection data as holotype.</p></tp:treatment-sec><tp:treatment-sec sec-type="diagnosis" id="SECID0EACCI"><title>Diagnosis.</title><p>Dorsum of body with distinct reticulations that consist of small triangles arranged in polygons; median frontal tubercle distinctly protuberant, rectangular; antennal tubercles each with a cylindrical process at inner apex, higher than median frontal tubercle; dorsal setae of abdomen sparse and short, with small setal tubercles.</p></tp:treatment-sec><tp:treatment-sec sec-type="description" id="SECID0EFCCI"><title>Description.</title><p>Apterous viviparous females: body elliptical (Fig. <xref ref-type="fig" rid="F9">9A</xref>), green in life.</p><p><bold>Mounted specimens.</bold> Body pale, <abbrev xmlns:xlink="http://www.w3.org/1999/xlink" xlink:title="processus terminalis" id="ABBRID0ETCCI" xlink:type="simple">PT</abbrev>, distal part of rostrum, tarsi, distal parts of <abbrev xmlns:xlink="http://www.w3.org/1999/xlink" xlink:title="siphunculus" id="ABBRID0EXCCI" xlink:type="simple">SIPH</abbrev>, cauda, anal plate and genital plate pale brown (Fig. <xref ref-type="fig" rid="F9">9A</xref>). Thoracic nota and abdominal tergites I–VIII each with one pair of spinal sclerites, pale brown in color, other parts pale in color (Fig. <xref ref-type="fig" rid="F9">9A, F</xref>). See Table <xref ref-type="table" rid="T2">2</xref> for general measurements.</p><p><bold><italic>Head</italic>.</bold> Ocular tubercles small. Dorsum of head covered with wrinkles between compound eyes, anterior part with weak wrinkles (Figs <xref ref-type="fig" rid="F8">8A</xref>, <xref ref-type="fig" rid="F9">9B</xref>). Median frontal tubercle distinctly protuberant, rectangular (Figs <xref ref-type="fig" rid="F8">8A</xref>, <xref ref-type="fig" rid="F9">9B</xref>), with one pair of long and pointed setae on venter. Antennal tubercles undeveloped, each with a cylindrical, slightly wrinkled process at inner apex, higher than median frontal tubercle, each process with a short and pointed seta at apex (Figs <xref ref-type="fig" rid="F8">8A</xref>, <xref ref-type="fig" rid="F9">9B</xref>). Dorsal setae of head short and slightly blunt, with small setal tubercles. Head with one pair of cephalic setae, one pair of dorsal setae between antennae and two pairs of dorsal setae between compounds eyes arranged transversely. Antennae 5-segmented, Ant. I–III smooth, Ant. IV–V with imbrications (Figs <xref ref-type="fig" rid="F8">8B</xref>, <xref ref-type="fig" rid="F9">9C</xref>); Ant. I slightly projected at inner apex. Antennal setae short and pointed, Ant. I–V with 3–4, 3, 1–2, 1, 1–2 (base) +1 (<abbrev xmlns:xlink="http://www.w3.org/1999/xlink" xlink:title="processus terminalis" id="ABBRID0EOECI" xlink:type="simple">PT</abbrev>) setae, respectively; apex of <abbrev xmlns:xlink="http://www.w3.org/1999/xlink" xlink:title="processus terminalis" id="ABBRID0ESECI" xlink:type="simple">PT</abbrev> usually with two setae. Primary rhinaria ciliated. Rostrum reaching mid-coxae; <abbrev xmlns:xlink="http://www.w3.org/1999/xlink" xlink:title="ultimate rostral segment" id="ABBRID0EWECI" xlink:type="simple">URS</abbrev> wedge-shaped (Figs <xref ref-type="fig" rid="F8">8C</xref>, <xref ref-type="fig" rid="F9">9D</xref>), with two pairs of primary setae and two pairs of accessory setae.</p><fig id="F8" position="float" orientation="portrait"><object-id xmlns:xlink="http://www.w3.org/1999/xlink" content-type="doi" xlink:type="simple">10.3897/zookeys.1106.77912.figure8</object-id><object-id xmlns:xlink="http://www.w3.org/1999/xlink" content-type="arpha" xlink:type="simple">573BE4A3-6365-5DAB-8700-648AA6043AF9</object-id><label>Figure 8.</label><caption><p><italic><tp:taxon-name><tp:taxon-name-part taxon-name-part-type="genus" reg="Aspidophorodon">Aspidophorodon</tp:taxon-name-part><tp:taxon-name-part taxon-name-part-type="species" reg="reticulatum">reticulatum</tp:taxon-name-part></tp:taxon-name></italic> Qiao &amp; Xu, sp. nov. Apterous viviparous female <bold>A</bold> dorsal view of head <bold>B</bold> antenna <bold>C</bold> ultimate rostral segment <bold>D</bold> reticulations formed by strings of small triangles arranged in polygons on abdominal tergites <bold>E</bold> siphunculus <bold>F</bold> cauda <bold>G</bold> anal plate <bold>H</bold> genital plate. Scale bars: 0.10 mm.</p></caption><graphic xmlns:xlink="http://www.w3.org/1999/xlink" xlink:href="zookeys-1106-001_article-77912__-g008.jpg" position="float" orientation="portrait" xlink:type="simple" id="oo_702343.jpg"><uri content-type="original_file" xlink:type="simple">https://binary.pensoft.net/fig/702343</uri></graphic></fig><p><bold><italic>Thorax</italic>.</bold> Thoracic nota with reticulations consist of small triangles arranged in polygons, those developed on pronotum. Dorsal setae of thorax short and blunt, with small setal tubercles; pronotum with two pairs of spinal setae, arranged anteriorly and posteriorly, one pair of pleural and one pair of marginal setae; meso- and metanotum each with one pair of spinal and one pair of pleural setae, two pairs of marginal setae. Legs normal, coxae and femora smooth, distal parts of tibiae imbricated. Setae on 2/3 distal part of femora and tibiae, short and pointed (Fig. <xref ref-type="fig" rid="F9">9E</xref>). First tarsal chaetotaxy: 3, 3, 2. Second tarsal segments with imbrications.</p><fig id="F9" position="float" orientation="portrait"><object-id xmlns:xlink="http://www.w3.org/1999/xlink" content-type="doi" xlink:type="simple">10.3897/zookeys.1106.77912.figure9</object-id><object-id xmlns:xlink="http://www.w3.org/1999/xlink" content-type="arpha" xlink:type="simple">B770B288-06D1-5558-BDA3-E1CD0A922FDF</object-id><label>Figure 9.</label><caption><p><italic><tp:taxon-name><tp:taxon-name-part taxon-name-part-type="genus" reg="Aspidophorodon">Aspidophorodon</tp:taxon-name-part><tp:taxon-name-part taxon-name-part-type="species" reg="reticulatum">reticulatum</tp:taxon-name-part></tp:taxon-name></italic> Qiao &amp; Xu, sp. nov. Apterous viviparous female <bold>A</bold> dorsal view of body <bold>B</bold> dorsal view of head <bold>C</bold> antenna <bold>D</bold> ultimate rostral segment <bold>E</bold> hind tibia and tarsi <bold>F</bold> reticulations formed by strings of small triangles arranged in polygons on abdominal tergites <bold>G</bold> siphunculus <bold>H</bold> cauda <bold>I</bold> anal plate <bold>J</bold> genital plate. Scale bars: 0.10 mm.</p></caption><graphic xmlns:xlink="http://www.w3.org/1999/xlink" xlink:href="zookeys-1106-001_article-77912__-g009.jpg" position="float" orientation="portrait" xlink:type="simple" id="oo_702344.jpg"><uri content-type="original_file" xlink:type="simple">https://binary.pensoft.net/fig/702344</uri></graphic></fig><p><bold><italic>Abdomen</italic>.</bold> Abdominal tergites I–VII with reticulations consisting of small triangles arranged in polygons (Figs <xref ref-type="fig" rid="F8">8D</xref>, <xref ref-type="fig" rid="F9">9F</xref>). Dorsal setae of abdomen sparse, short, pointed or slightly blunt, with small setal tubercles; ventral setae short and pointed. Abdominal tergites I–III each with one pair of spinal, pleural and marginal setae; tergites IV–VII each with one pair of spinal and one pair of marginal setae; tergites VIII with one pair of spinal setae. Spiracles reniform and open, spiracular plates slightly swollen. <abbrev xmlns:xlink="http://www.w3.org/1999/xlink" xlink:title="siphunculus" id="ABBRID0EQICI" xlink:type="simple">SIPH</abbrev> spoon-shaped, smooth, broad at base, thin at middle, swollen distally, obliquely truncated at tip, without flange (Figs <xref ref-type="fig" rid="F8">8E</xref>, <xref ref-type="fig" rid="F9">9G</xref>). Cauda elongate conical, slightly constricted at middle, with spinulose imbrications and four setae (Figs <xref ref-type="fig" rid="F8">8F</xref>, <xref ref-type="fig" rid="F9">9H</xref>). Anal plate semicircular, spinulose (Figs <xref ref-type="fig" rid="F8">8G</xref>, <xref ref-type="fig" rid="F9">9I</xref>), with 15–16 setae. Genital plate transversely oval, with sparse spinules in transverse rows (Figs <xref ref-type="fig" rid="F8">8H</xref>, <xref ref-type="fig" rid="F9">9J</xref>), with three or four anterior setae and four setae along the posterior margin.</p></tp:treatment-sec><tp:treatment-sec sec-type="etymology" id="SECID0EUJCI"><title>Etymology.</title><p>The species is named for the reticulations apparent on the dorsum of the body, <italic>reticulatum</italic> being the neuter form of the adjective.</p></tp:treatment-sec><tp:treatment-sec sec-type="Taxonomic notes" id="SECID0E3JCI"><title>Taxonomic notes.</title><p>The new species resembles <italic><tp:taxon-name><tp:taxon-name-part taxon-name-part-type="genus" reg="Aspidophorodon">A.</tp:taxon-name-part><tp:taxon-name-part taxon-name-part-type="species" reg="harvense">harvense</tp:taxon-name-part></tp:taxon-name></italic> Verma but differs from it as follows: antennal tubercles each with a cylindrical process at inner apex, 0.051–0.056mm, 1.82–2.04 × as long as its width (the latter: antennal tubercles each with a long finger-shaped process at inner apex, 0.110–0.120mm, 2.40–2.50 × as long as the basal width); dorsum of body with reticulations consist of small triangles arranged in polygons (the latter: dorsum of body with oval and irregular polygonal reticulations); <abbrev xmlns:xlink="http://www.w3.org/1999/xlink" xlink:title="ultimate rostral segment" id="ABBRID0ENKCI" xlink:type="simple">URS</abbrev> 2.70–2.72 × as long as the basal width, 1.51–1.61 × as long as <abbrev xmlns:xlink="http://www.w3.org/1999/xlink" xlink:title="second hind tarsal segment" id="ABBRID0ERKCI" xlink:type="simple">2HT</abbrev> (the latter: <abbrev xmlns:xlink="http://www.w3.org/1999/xlink" xlink:title="ultimate rostral segment" id="ABBRID0EVKCI" xlink:type="simple">URS</abbrev> 1.39–1.63 × as long as the basal width, 0.69–0.81 × as long as <abbrev xmlns:xlink="http://www.w3.org/1999/xlink" xlink:title="second hind tarsal segment" id="ABBRID0EZKCI" xlink:type="simple">2HT</abbrev>).</p></tp:treatment-sec><tp:treatment-sec sec-type="host" id="SECID0E4KCI"><title>Host plant.</title><p><italic><tp:taxon-name><tp:taxon-name-part taxon-name-part-type="genus" reg="Salix">Salix</tp:taxon-name-part><tp:taxon-name-part taxon-name-part-type="species" reg="cupularis">cupularis</tp:taxon-name-part></tp:taxon-name></italic>.</p></tp:treatment-sec><tp:treatment-sec sec-type="distribution" id="SECID0EOLCI"><title>Distribution.</title><p>China: Tibet.</p></tp:treatment-sec><tp:treatment-sec sec-type="biology" id="SECID0ETLCI"><title>Biology.</title><p>The species colonizes the undersides of leaves of its host plant.</p></tp:treatment-sec><tp:treatment-sec><!--Section generated to contain objects referenced in tp:taxon-treatment.--><table-wrap id="T2" position="float" orientation="portrait"><label>Table 2.</label><caption><p>Morphometric data about species of the nominate subgenus (in mm).</p></caption><table id="TID0ETMBI" rules="all"><tbody><tr><th rowspan="2" colspan="2">Parts</th><th rowspan="1" colspan="2"><italic><tp:taxon-name><tp:taxon-name-part taxon-name-part-type="genus" reg="Aspidophorodon">A.</tp:taxon-name-part><tp:taxon-name-part taxon-name-part-type="species" reg="capitatum">capitatum</tp:taxon-name-part></tp:taxon-name></italic> Qiao &amp; Xu, sp. nov.</th><th rowspan="1" colspan="2"><italic><tp:taxon-name><tp:taxon-name-part taxon-name-part-type="genus" reg="Aspidophorodon">A.</tp:taxon-name-part><tp:taxon-name-part taxon-name-part-type="species" reg="harvense">harvense</tp:taxon-name-part></tp:taxon-name></italic> Verma</th><th rowspan="1" colspan="1"><italic><tp:taxon-name><tp:taxon-name-part taxon-name-part-type="genus" reg="Aspidophorodon">A.</tp:taxon-name-part><tp:taxon-name-part taxon-name-part-type="species" reg="longicornutum">longicornutum</tp:taxon-name-part></tp:taxon-name></italic> Qiao &amp; Xu, sp. nov.</th><th rowspan="1" colspan="1"><italic><tp:taxon-name><tp:taxon-name-part taxon-name-part-type="genus" reg="Aspidophorodon">A.</tp:taxon-name-part><tp:taxon-name-part taxon-name-part-type="species" reg="reticulatum">reticulatum</tp:taxon-name-part></tp:taxon-name></italic> Qiao &amp; Xu, sp. nov.</th></tr><tr><th rowspan="1" colspan="1">Apterous viviparous female (n = 4)</th><th rowspan="1" colspan="1">4<sup>th</sup> apterous nymph (n = 4)</th><th rowspan="1" colspan="1">Apterous viviparous female (n = 2)</th><th rowspan="1" colspan="1">Alate viviparous female (n = 1)</th><th rowspan="1" colspan="1">Apterous viviparous female (n = 7)</th><th rowspan="1" colspan="1">Apterous viviparous female (n = 2)</th></tr><tr><td rowspan="30" colspan="1">Length (mm)</td><td rowspan="1" colspan="1">Body length</td><td rowspan="1" colspan="1">1.001–1.104</td><td rowspan="1" colspan="1">0.817–0.894</td><td rowspan="1" colspan="1">2.147–2.238</td><td rowspan="1" colspan="1">1.884</td><td rowspan="1" colspan="1">0.899–1.079</td><td rowspan="1" colspan="1">1.743–1.753</td></tr><tr><td rowspan="1" colspan="1">Body width</td><td rowspan="1" colspan="1">0.448–0.540</td><td rowspan="1" colspan="1">0.408–0.497</td><td rowspan="1" colspan="1">0.966–1.091</td><td rowspan="1" colspan="1">0.741</td><td rowspan="1" colspan="1">0.382–0.467</td><td rowspan="1" colspan="1">0.908–0.940</td></tr><tr><td rowspan="1" colspan="1">Antennae</td><td rowspan="1" colspan="1">0.362–0.374</td><td rowspan="1" colspan="1">0.324–0.338</td><td rowspan="1" colspan="1">0.806–0.828</td><td rowspan="1" colspan="1">1.034</td><td rowspan="1" colspan="1">0.330–0.422</td><td rowspan="1" colspan="1">0.569–0.537</td></tr><tr><td rowspan="1" colspan="1">Ant. I</td><td rowspan="1" colspan="1">0.051–0.053</td><td rowspan="1" colspan="1">0.048–0.051</td><td rowspan="1" colspan="1">0.086–0.088</td><td rowspan="1" colspan="1">0.080</td><td rowspan="1" colspan="1">0.046–0.055</td><td rowspan="1" colspan="1">0.062–0.067</td></tr><tr><td rowspan="1" colspan="1">Ant. II</td><td rowspan="1" colspan="1">0.036–0.038</td><td rowspan="1" colspan="1">0.032–0.038</td><td rowspan="1" colspan="1">0.062–0.070</td><td rowspan="1" colspan="1">0.067</td><td rowspan="1" colspan="1">0.033–0.039</td><td rowspan="1" colspan="1">0.044–0.048</td></tr><tr><td rowspan="1" colspan="1">Ant. III</td><td rowspan="1" colspan="1">0.130–0.144</td><td rowspan="1" colspan="1">0.102–0.119</td><td rowspan="1" colspan="1">0.293–0.324</td><td rowspan="1" colspan="1">0.326</td><td rowspan="1" colspan="1">0.125–0.178</td><td rowspan="1" colspan="1">0.170–0.181</td></tr><tr><td rowspan="1" colspan="1">Ant. IV</td><td rowspan="1" colspan="1">/</td><td rowspan="1" colspan="1">/</td><td rowspan="1" colspan="1">0.145–0.161</td><td rowspan="1" colspan="1">0.152</td><td rowspan="1" colspan="1">/</td><td rowspan="1" colspan="1">0.101–0.103</td></tr><tr><td rowspan="1" colspan="1">Ant. IVb</td><td rowspan="1" colspan="1">0.060–0.067</td><td rowspan="1" colspan="1">0.057–0.066</td><td rowspan="1" colspan="1">/</td><td rowspan="1" colspan="1">/</td><td rowspan="1" colspan="1">0.061–0.081</td><td rowspan="1" colspan="1">/</td></tr><tr><td rowspan="1" colspan="1">Ant. V</td><td rowspan="1" colspan="1">/</td><td rowspan="1" colspan="1">/</td><td rowspan="1" colspan="1">/</td><td rowspan="1" colspan="1">0.188</td><td rowspan="1" colspan="1">/</td><td rowspan="1" colspan="1">/</td></tr><tr><td rowspan="1" colspan="1">Ant. Vb</td><td rowspan="1" colspan="1">/</td><td rowspan="1" colspan="1">/</td><td rowspan="1" colspan="1">0.107</td><td rowspan="1" colspan="1">/</td><td rowspan="1" colspan="1">/</td><td rowspan="1" colspan="1">0.082–0.084</td></tr><tr><td rowspan="1" colspan="1">Ant. VIb</td><td rowspan="1" colspan="1">/</td><td rowspan="1" colspan="1">/</td><td rowspan="1" colspan="1">/</td><td rowspan="1" colspan="1">0.113</td><td rowspan="1" colspan="1">/</td><td rowspan="1" colspan="1">/</td></tr><tr><td rowspan="1" colspan="1">
                    <abbrev xmlns:xlink="http://www.w3.org/1999/xlink" xlink:title="processus terminalis" id="ABBRID0EHCBG" xlink:type="simple">PT</abbrev>
                  </td><td rowspan="1" colspan="1">0.081–0.084</td><td rowspan="1" colspan="1">0.071–0.083</td><td rowspan="1" colspan="1">0.094–0.097</td><td rowspan="1" colspan="1">0.108</td><td rowspan="1" colspan="1">0.064–0.075</td><td rowspan="1" colspan="1">0.097–0.104</td></tr><tr><td rowspan="1" colspan="1">
                    <abbrev xmlns:xlink="http://www.w3.org/1999/xlink" xlink:title="ultimate rostral segment" id="ABBRID0ECDBG" xlink:type="simple">URS</abbrev>
                  </td><td rowspan="1" colspan="1">0.076–0.079</td><td rowspan="1" colspan="1">0.074–0.083</td><td rowspan="1" colspan="1">0.082–0.092</td><td rowspan="1" colspan="1">0.082</td><td rowspan="1" colspan="1">0.084–0.095</td><td rowspan="1" colspan="1">0.124–0.128</td></tr><tr><td rowspan="1" colspan="1">Hind femur</td><td rowspan="1" colspan="1">0.164–0.170</td><td rowspan="1" colspan="1">0.123–0.145</td><td rowspan="1" colspan="1">0.394–0.410</td><td rowspan="1" colspan="1">0.48</td><td rowspan="1" colspan="1">0.144–0.178</td><td rowspan="1" colspan="1">0.288–0.290</td></tr><tr><td rowspan="1" colspan="1">Hind tibia</td><td rowspan="1" colspan="1">0.327–0.334</td><td rowspan="1" colspan="1">0.272–0.299</td><td rowspan="1" colspan="1">0.724–0.765</td><td rowspan="1" colspan="1">0.974</td><td rowspan="1" colspan="1">0.255–0.315</td><td rowspan="1" colspan="1">0.540–0.560</td></tr><tr><td rowspan="1" colspan="1">
                    <abbrev xmlns:xlink="http://www.w3.org/1999/xlink" xlink:title="second hind tarsal segment" id="ABBRID0EJFBG" xlink:type="simple">2HT</abbrev>
                  </td><td rowspan="1" colspan="1">0.058–0.061</td><td rowspan="1" colspan="1">0.059–0.065</td><td rowspan="1" colspan="1">0.114–0.119</td><td rowspan="1" colspan="1">0.122</td><td rowspan="1" colspan="1">0.056–0.067</td><td rowspan="1" colspan="1">0.080–0.082</td></tr><tr><td rowspan="1" colspan="1">
                    <abbrev xmlns:xlink="http://www.w3.org/1999/xlink" xlink:title="siphunculus" id="ABBRID0EEGBG" xlink:type="simple">SIPH</abbrev>
                  </td><td rowspan="1" colspan="1">0.226–0.257</td><td rowspan="1" colspan="1">0.175–0.203</td><td rowspan="1" colspan="1">0.362–0.381</td><td rowspan="1" colspan="1">0.269</td><td rowspan="1" colspan="1">0.244–0.331</td><td rowspan="1" colspan="1">0.256–0.263</td></tr><tr><td rowspan="1" colspan="1">
                    <abbrev xmlns:xlink="http://www.w3.org/1999/xlink" xlink:title="basal width of siphunculus" id="ABBRID0E6GBG" xlink:type="simple">BW SIPH</abbrev>
                  </td><td rowspan="1" colspan="1">0.029–0.031</td><td rowspan="1" colspan="1">0.032–0.044</td><td rowspan="1" colspan="1">0.064–0.069</td><td rowspan="1" colspan="1">0.036</td><td rowspan="1" colspan="1">0.036–0.049</td><td rowspan="1" colspan="1">0.047–0.049</td></tr><tr><td rowspan="1" colspan="1">
                    <abbrev xmlns:xlink="http://www.w3.org/1999/xlink" xlink:title="mid-width of siphunculus" id="ABBRID0E1HBG" xlink:type="simple">MW SIPH</abbrev>
                  </td><td rowspan="1" colspan="1">0.014–0.015</td><td rowspan="1" colspan="1">0.014–0.016</td><td rowspan="1" colspan="1">0.042–0.049</td><td rowspan="1" colspan="1">0.026</td><td rowspan="1" colspan="1">0.012–0.014</td><td rowspan="1" colspan="1">0.028–0.030</td></tr><tr><td rowspan="1" colspan="1">
                    <abbrev xmlns:xlink="http://www.w3.org/1999/xlink" xlink:title="distal width of siphunculus" id="ABBRID0EVIBG" xlink:type="simple">DW SIPH</abbrev>
                  </td><td rowspan="1" colspan="1">0.019–0.020</td><td rowspan="1" colspan="1">0.017–0.018</td><td rowspan="1" colspan="1">0.031–0.035</td><td rowspan="1" colspan="1">0.035</td><td rowspan="1" colspan="1">0.016–0.018</td><td rowspan="1" colspan="1">0.028–0.032</td></tr><tr><td rowspan="1" colspan="1">Cauda</td><td rowspan="1" colspan="1">0.126–0.136</td><td rowspan="1" colspan="1">/</td><td rowspan="1" colspan="1">0.190</td><td rowspan="1" colspan="1">0.134</td><td rowspan="1" colspan="1">0.086–0.112</td><td rowspan="1" colspan="1">0.149–0.162</td></tr><tr><td rowspan="1" colspan="1">
                    <abbrev xmlns:xlink="http://www.w3.org/1999/xlink" xlink:title="basal width of cauda" id="ABBRID0EGKBG" xlink:type="simple">BW Cauda</abbrev>
                  </td><td rowspan="1" colspan="1">0.071–0.078</td><td rowspan="1" colspan="1">/</td><td rowspan="1" colspan="1">0.110–0.117</td><td rowspan="1" colspan="1">0.090</td><td rowspan="1" colspan="1">0.045–0.057</td><td rowspan="1" colspan="1">0.097–0.103</td></tr><tr><td rowspan="1" colspan="1">MW Cauda</td><td rowspan="1" colspan="1">/</td><td rowspan="1" colspan="1">/</td><td rowspan="1" colspan="1">0.082–0.086</td><td rowspan="1" colspan="1">0.046</td><td rowspan="1" colspan="1">0.032–0.037</td><td rowspan="1" colspan="1">0.062–0.063</td></tr><tr><td rowspan="1" colspan="1">Ant. IIIBD</td><td rowspan="1" colspan="1">0.018–0.020</td><td rowspan="1" colspan="1">0.021</td><td rowspan="1" colspan="1">0.033–0.037</td><td rowspan="1" colspan="1">0.033</td><td rowspan="1" colspan="1">0.017–0.022</td><td rowspan="1" colspan="1">0.025–0.026</td></tr><tr><td rowspan="1" colspan="1">Widest width of hind femur</td><td rowspan="1" colspan="1">0.045–0.048</td><td rowspan="1" colspan="1">0.044–0.050</td><td rowspan="1" colspan="1">0.076–0.078</td><td rowspan="1" colspan="1">0.067</td><td rowspan="1" colspan="1">0.036–0.045</td><td rowspan="1" colspan="1">0.062–0.068</td></tr><tr><td rowspan="1" colspan="1">
                    <abbrev xmlns:xlink="http://www.w3.org/1999/xlink" xlink:title="mid-width of hind tibia" id="ABBRID0EDNBG" xlink:type="simple">MW hind tibia</abbrev>
                  </td><td rowspan="1" colspan="1">0.022–0.024</td><td rowspan="1" colspan="1">0.028–0.032</td><td rowspan="1" colspan="1">0.039–0.041</td><td rowspan="1" colspan="1">0.034</td><td rowspan="1" colspan="1">0.019–0.021</td><td rowspan="1" colspan="1">0.036</td></tr><tr><td rowspan="1" colspan="1">Cephalic setae</td><td rowspan="1" colspan="1">0.124–0.132</td><td rowspan="1" colspan="1">0.075–0.084</td><td rowspan="1" colspan="1">0.020–0.023</td><td rowspan="1" colspan="1">0.023</td><td rowspan="1" colspan="1">0.022–0.033</td><td rowspan="1" colspan="1">0.024</td></tr><tr><td rowspan="1" colspan="1">Dorsal setae of head</td><td rowspan="1" colspan="1">/</td><td rowspan="1" colspan="1">/</td><td rowspan="1" colspan="1">0.006–0.008</td><td rowspan="1" colspan="1">0.013</td><td rowspan="1" colspan="1">/</td><td rowspan="1" colspan="1">0.023–0.024</td></tr><tr><td rowspan="1" colspan="1">Dorsal setae of head between antenna</td><td rowspan="1" colspan="1">0.157–0.161</td><td rowspan="1" colspan="1">0.105–0.119</td><td rowspan="1" colspan="1">/</td><td rowspan="1" colspan="1">/</td><td rowspan="1" colspan="1">0.021–0.030</td><td rowspan="1" colspan="1">/</td></tr><tr><td rowspan="1" colspan="1">Dorsal setae of head between compound eyes</td><td rowspan="1" colspan="1">0.139–0.175</td><td rowspan="1" colspan="1">0.076–0.111</td><td rowspan="1" colspan="1">/</td><td rowspan="1" colspan="1">/</td><td rowspan="1" colspan="1">0.029–0.034</td><td rowspan="1" colspan="1">/</td></tr><tr><td rowspan="11" colspan="1">Length (mm)</td><td rowspan="1" colspan="1">Marginal setae on Tergite I</td><td rowspan="1" colspan="1">0.193–0.198</td><td rowspan="1" colspan="1">0.118–0.129</td><td rowspan="1" colspan="1">0.006–0.010</td><td rowspan="1" colspan="1">0.014</td><td rowspan="1" colspan="1">0.026–0.033</td><td rowspan="1" colspan="1">0.014–0.016</td></tr><tr><td rowspan="1" colspan="1">Spinal setae on Tergite VIII</td><td rowspan="1" colspan="1">0.018–0.021</td><td rowspan="1" colspan="1">0.013–0.019</td><td rowspan="1" colspan="1">0.019–0.025</td><td rowspan="1" colspan="1">0.031</td><td rowspan="1" colspan="1">0.027–0.035</td><td rowspan="1" colspan="1">0.025–0.028</td></tr><tr><td rowspan="1" colspan="1">Setae on Ant. III</td><td rowspan="1" colspan="1">0.008–0.010</td><td rowspan="1" colspan="1">0.005–0.007</td><td rowspan="1" colspan="1">0.006–0.007</td><td rowspan="1" colspan="1">0.011</td><td rowspan="1" colspan="1">/</td><td rowspan="1" colspan="1">0.010–0.012</td></tr><tr><td rowspan="1" colspan="1">Setae on hind tibia</td><td rowspan="1" colspan="1">0.017–0.019</td><td rowspan="1" colspan="1">0.028–0.036</td><td rowspan="1" colspan="1">0.016–0.017</td><td rowspan="1" colspan="1">0.021</td><td rowspan="1" colspan="1">0.014–0.02</td><td rowspan="1" colspan="1">0.054–0.056</td></tr><tr><td rowspan="1" colspan="1">Processes on antennal tubercle</td><td rowspan="1" colspan="1">/</td><td rowspan="1" colspan="1">/</td><td rowspan="1" colspan="1">0.110–0.120</td><td rowspan="1" colspan="1">0.019</td><td rowspan="1" colspan="1">0.015–0.026</td><td rowspan="1" colspan="1">0.051–0.056</td></tr><tr><td rowspan="1" colspan="1">Marginal process on mesonotum</td><td rowspan="1" colspan="1">/</td><td rowspan="1" colspan="1">/</td><td rowspan="1" colspan="1">/</td><td rowspan="1" colspan="1">/</td><td rowspan="1" colspan="1">0.268–0.325</td><td rowspan="1" colspan="1">/</td></tr><tr><td rowspan="1" colspan="1">Marginal process on metanotum</td><td rowspan="1" colspan="1">/</td><td rowspan="1" colspan="1">/</td><td rowspan="1" colspan="1">/</td><td rowspan="1" colspan="1">/</td><td rowspan="1" colspan="1">0.244–0.286</td><td rowspan="1" colspan="1">/</td></tr><tr><td rowspan="1" colspan="1">Marginal process on Tergite I</td><td rowspan="1" colspan="1">/</td><td rowspan="1" colspan="1">/</td><td rowspan="1" colspan="1">/</td><td rowspan="1" colspan="1">/</td><td rowspan="1" colspan="1">0.211–0.26</td><td rowspan="1" colspan="1">/</td></tr><tr><td rowspan="1" colspan="1">Marginal process on Tergite II</td><td rowspan="1" colspan="1">/</td><td rowspan="1" colspan="1">/</td><td rowspan="1" colspan="1">/</td><td rowspan="1" colspan="1">/</td><td rowspan="1" colspan="1">0.224–0.265</td><td rowspan="1" colspan="1">/</td></tr><tr><td rowspan="1" colspan="1">Marginal process on Tergite III</td><td rowspan="1" colspan="1">/</td><td rowspan="1" colspan="1">/</td><td rowspan="1" colspan="1">/</td><td rowspan="1" colspan="1">/</td><td rowspan="1" colspan="1">0.233–0.288</td><td rowspan="1" colspan="1">/</td></tr><tr><td rowspan="1" colspan="1">Marginal process on Tergite IV</td><td rowspan="1" colspan="1">/</td><td rowspan="1" colspan="1">/</td><td rowspan="1" colspan="1">/</td><td rowspan="1" colspan="1">/</td><td rowspan="1" colspan="1">0.234–0.309</td><td rowspan="1" colspan="1">/</td></tr><tr><td rowspan="21" colspan="1">Ratio (times)</td><td rowspan="1" colspan="1">Body length / Body width</td><td rowspan="1" colspan="1">2.00–2.23</td><td rowspan="1" colspan="1">1.80–2.08</td><td rowspan="1" colspan="1">2.05–2.22</td><td rowspan="1" colspan="1">2.54</td><td rowspan="1" colspan="1">2.23–2.81</td><td rowspan="1" colspan="1">1.85–1.93</td></tr><tr><td rowspan="1" colspan="1">Whole antennae / Body</td><td rowspan="1" colspan="1">0.33–0.37</td><td rowspan="1" colspan="1">0.37–0.41</td><td rowspan="1" colspan="1">0.36–0.39</td><td rowspan="1" colspan="1">0.55</td><td rowspan="1" colspan="1">0.34–0.40</td><td rowspan="1" colspan="1">0.33</td></tr><tr><td rowspan="1" colspan="1">Hind femur / Ant. III</td><td rowspan="1" colspan="1">1.18–1.27</td><td rowspan="1" colspan="1">1.10–1.42</td><td rowspan="1" colspan="1">1.22–1.40</td><td rowspan="1" colspan="1">1.47</td><td rowspan="1" colspan="1">1.00–1.21</td><td rowspan="1" colspan="1">1.60–1.69</td></tr><tr><td rowspan="1" colspan="1">Hind tibia / Body</td><td rowspan="1" colspan="1">0.30–0.33</td><td rowspan="1" colspan="1">0.30–0.37</td><td rowspan="1" colspan="1">0.32–0.36</td><td rowspan="1" colspan="1">0.52</td><td rowspan="1" colspan="1">0.28–0.30</td><td rowspan="1" colspan="1">0.31–0.32</td></tr><tr><td rowspan="1" colspan="1">Ant. I / Ant. III</td><td rowspan="1" colspan="1">0.35–0.41</td><td rowspan="1" colspan="1">0.43–0.50</td><td rowspan="1" colspan="1">0.27–0.29</td><td rowspan="1" colspan="1">0.25</td><td rowspan="1" colspan="1">0.29–0.38</td><td rowspan="1" colspan="1">0.37</td></tr><tr><td rowspan="1" colspan="1">Ant. II / Ant. III</td><td rowspan="1" colspan="1">0.26–0.29</td><td rowspan="1" colspan="1">0.27–0.36</td><td rowspan="1" colspan="1">0.21–0.22</td><td rowspan="1" colspan="1">0.21</td><td rowspan="1" colspan="1">0.21–0.27</td><td rowspan="1" colspan="1">0.24–0.28</td></tr><tr><td rowspan="1" colspan="1">Ant. IV / Ant. III</td><td rowspan="1" colspan="1">/</td><td rowspan="1" colspan="1">/</td><td rowspan="1" colspan="1">0.45–0.55</td><td rowspan="1" colspan="1">0.47</td><td rowspan="1" colspan="1">/</td><td rowspan="1" colspan="1">0.56–0.61</td></tr><tr><td rowspan="1" colspan="1">Ant. V/ Ant. III</td><td rowspan="1" colspan="1">/</td><td rowspan="1" colspan="1">/</td><td rowspan="1" colspan="1">/</td><td rowspan="1" colspan="1">0.58</td><td rowspan="1" colspan="1">/</td><td rowspan="1" colspan="1">/</td></tr><tr><td rowspan="1" colspan="1">Ant. IVb, Vb or VIb / Ant. III</td><td rowspan="1" colspan="1">0.42–0.52</td><td rowspan="1" colspan="1">0.52–0.59</td><td rowspan="1" colspan="1">0.33–0.37</td><td rowspan="1" colspan="1">0.35</td><td rowspan="1" colspan="1">0.43–0.49</td><td rowspan="1" colspan="1">0.46–0.48</td></tr><tr><td rowspan="1" colspan="1"><abbrev xmlns:xlink="http://www.w3.org/1999/xlink" xlink:title="processus terminalis" id="ABBRID0EU5BG" xlink:type="simple">PT</abbrev> / Ant. III</td><td rowspan="1" colspan="1">0.56–0.65</td><td rowspan="1" colspan="1">0.62–0.81</td><td rowspan="1" colspan="1">0.29–0.33</td><td rowspan="1" colspan="1">0.33</td><td rowspan="1" colspan="1">0.40–0.52</td><td rowspan="1" colspan="1">0.54–0.61</td></tr><tr><td rowspan="1" colspan="1"><abbrev xmlns:xlink="http://www.w3.org/1999/xlink" xlink:title="processus terminalis" id="ABBRID0EP6BG" xlink:type="simple">PT</abbrev> / Ant. IVb, Vb or VIb</td><td rowspan="1" colspan="1">1.25–1.38</td><td rowspan="1" colspan="1">1.08–1.43</td><td rowspan="1" colspan="1">0.88–0.91</td><td rowspan="1" colspan="1">0.96</td><td rowspan="1" colspan="1">0.88–1.09</td><td rowspan="1" colspan="1">1.16–1.27</td></tr><tr><td rowspan="1" colspan="1"><abbrev xmlns:xlink="http://www.w3.org/1999/xlink" xlink:title="ultimate rostral segment" id="ABBRID0ELAAI" xlink:type="simple">URS</abbrev> / <abbrev xmlns:xlink="http://www.w3.org/1999/xlink" xlink:title="asal width of ultimate rostral segment" id="ABBRID0EPAAI" xlink:type="simple">BW URS</abbrev></td><td rowspan="1" colspan="1">2.03–2.05</td><td rowspan="1" colspan="1">1.95–2.36</td><td rowspan="1" colspan="1">1.39–1.63</td><td rowspan="1" colspan="1">1.55</td><td rowspan="1" colspan="1">2.37–2.85</td><td rowspan="1" colspan="1">2.70–2.72</td></tr><tr><td rowspan="1" colspan="1"><abbrev xmlns:xlink="http://www.w3.org/1999/xlink" xlink:title="ultimate rostral segment" id="ABBRID0EJBAI" xlink:type="simple">URS</abbrev> / <abbrev xmlns:xlink="http://www.w3.org/1999/xlink" xlink:title="second hind tarsal segment" id="ABBRID0ENBAI" xlink:type="simple">2HT</abbrev></td><td rowspan="1" colspan="1">1.28–1.32</td><td rowspan="1" colspan="1">1.20–1.41</td><td rowspan="1" colspan="1">0.69–0.81</td><td rowspan="1" colspan="1">0.67</td><td rowspan="1" colspan="1">1.31–1.59</td><td rowspan="1" colspan="1">1.51–1.61</td></tr><tr><td rowspan="1" colspan="1"><abbrev xmlns:xlink="http://www.w3.org/1999/xlink" xlink:title="siphunculus" id="ABBRID0EHCAI" xlink:type="simple">SIPH</abbrev> / Body</td><td rowspan="1" colspan="1">0.22–0.26</td><td rowspan="1" colspan="1">0.21–0.24</td><td rowspan="1" colspan="1">0.16–0.17</td><td rowspan="1" colspan="1">0.14</td><td rowspan="1" colspan="1">0.27–0.31</td><td rowspan="1" colspan="1">0.15</td></tr><tr><td rowspan="1" colspan="1"><abbrev xmlns:xlink="http://www.w3.org/1999/xlink" xlink:title="siphunculus" id="ABBRID0ECDAI" xlink:type="simple">SIPH</abbrev> / Cauda</td><td rowspan="1" colspan="1">1.66–1.88</td><td rowspan="1" colspan="1">/</td><td rowspan="1" colspan="1">1.91–2.01</td><td rowspan="1" colspan="1">2.01</td><td rowspan="1" colspan="1">2.64–3.07</td><td rowspan="1" colspan="1">1.58–1.77</td></tr><tr><td rowspan="1" colspan="1"><abbrev xmlns:xlink="http://www.w3.org/1999/xlink" xlink:title="siphunculus" id="ABBRID0E4DAI" xlink:type="simple">SIPH</abbrev> / <abbrev xmlns:xlink="http://www.w3.org/1999/xlink" xlink:title="basal width of siphunculus" id="ABBRID0EBEAI" xlink:type="simple">BW SIPH</abbrev></td><td rowspan="1" colspan="1">7.29–8.86</td><td rowspan="1" colspan="1">3.98–5.88</td><td rowspan="1" colspan="1">5.22–5.66</td><td rowspan="1" colspan="1">7.47</td><td rowspan="1" colspan="1">6.10–7.15</td><td rowspan="1" colspan="1">5.22–5.66</td></tr><tr><td rowspan="1" colspan="1"><abbrev xmlns:xlink="http://www.w3.org/1999/xlink" xlink:title="siphunculus" id="ABBRID0E2EAI" xlink:type="simple">SIPH</abbrev> / <abbrev xmlns:xlink="http://www.w3.org/1999/xlink" xlink:title="mid-width of siphunculus" id="ABBRID0E6EAI" xlink:type="simple">MW SIPH</abbrev></td><td rowspan="1" colspan="1">16.14–17.13</td><td rowspan="1" colspan="1">11.67–12.69</td><td rowspan="1" colspan="1">7.78–8.62</td><td rowspan="1" colspan="1">10.35</td><td rowspan="1" colspan="1">20.00–24.31</td><td rowspan="1" colspan="1">8.74–9.14</td></tr><tr><td rowspan="1" colspan="1"><abbrev xmlns:xlink="http://www.w3.org/1999/xlink" xlink:title="siphunculus" id="ABBRID0EZFAI" xlink:type="simple">SIPH</abbrev> / <abbrev xmlns:xlink="http://www.w3.org/1999/xlink" xlink:title="distal width of siphunculus" id="ABBRID0E4FAI" xlink:type="simple">DW SIPH</abbrev></td><td rowspan="1" colspan="1">11.85–12.85</td><td rowspan="1" colspan="1">10.29–11.29</td><td rowspan="1" colspan="1">10.34–12.29</td><td rowspan="1" colspan="1">7.69</td><td rowspan="1" colspan="1">13.56–19.47</td><td rowspan="1" colspan="1">8.23–9.14</td></tr><tr><td rowspan="1" colspan="1">Cauda / <abbrev xmlns:xlink="http://www.w3.org/1999/xlink" xlink:title="basal width of cauda" id="ABBRID0EXGAI" xlink:type="simple">BW Cauda</abbrev></td><td rowspan="1" colspan="1">1.75–1.92</td><td rowspan="1" colspan="1">/</td><td rowspan="1" colspan="1">1.62–1.73</td><td rowspan="1" colspan="1">1.49</td><td rowspan="1" colspan="1">1.78–2.24</td><td rowspan="1" colspan="1">1.53–1.57</td></tr><tr><td rowspan="1" colspan="1">Cephalic setae / Ant. IIIBD</td><td rowspan="1" colspan="1">6.30–6.89</td><td rowspan="1" colspan="1">3.75–4.00</td><td rowspan="1" colspan="1">0.61–0.62</td><td rowspan="1" colspan="1">0.7</td><td rowspan="1" colspan="1">1.22–1.71</td><td rowspan="1" colspan="1">0.92–0.98</td></tr><tr><td rowspan="1" colspan="1">Marginal setae on Tergite I / Ant. III BD</td><td rowspan="1" colspan="1">9.76–10.78</td><td rowspan="1" colspan="1">5.62–6.40</td><td rowspan="1" colspan="1">0.18–0.27</td><td rowspan="1" colspan="1">0.42</td><td rowspan="1" colspan="1">1.24–1.29</td><td rowspan="1" colspan="1">0.54–0.66</td></tr><tr><td rowspan="16" colspan="1">Ratio (times)</td><td rowspan="1" colspan="1">Spinal setae on Tergite VIII / Ant. III BD</td><td rowspan="1" colspan="1">2.50–3.11</td><td rowspan="1" colspan="1">1.62–2.00</td><td rowspan="1" colspan="1">0.51–0.76</td><td rowspan="1" colspan="1">0.94</td><td rowspan="1" colspan="1">1.50–1.82</td><td rowspan="1" colspan="1">0.96–1.14</td></tr><tr><td rowspan="1" colspan="1">Setae on Ant. III / Ant. IIIBD</td><td rowspan="1" colspan="1">0.40–0.50</td><td rowspan="1" colspan="1">0.24–0.33</td><td rowspan="1" colspan="1">0.18–0.19</td><td rowspan="1" colspan="1">0.33</td><td rowspan="1" colspan="1">/</td><td rowspan="1" colspan="1">0.43–0.46</td></tr><tr><td rowspan="1" colspan="1">Setae on hind tibia / <abbrev xmlns:xlink="http://www.w3.org/1999/xlink" xlink:title="mid-width of hind tibia" id="ABBRID0EMKAI" xlink:type="simple">MW hind tibia</abbrev></td><td rowspan="1" colspan="1">0.77–0.79</td><td rowspan="1" colspan="1">1.00–1.29</td><td rowspan="1" colspan="1">0.41–0.42</td><td rowspan="1" colspan="1">0.62</td><td rowspan="1" colspan="1">0.74–0.95</td><td rowspan="1" colspan="1">0.60–0.67</td></tr><tr><td rowspan="1" colspan="1">Length of processes on antennal tubercle / its basal width</td><td rowspan="1" colspan="1">/</td><td rowspan="1" colspan="1">/</td><td rowspan="1" colspan="1">2.40–2.50</td><td rowspan="1" colspan="1">0.61</td><td rowspan="1" colspan="1">0.89–1.73</td><td rowspan="1" colspan="1">1.82–2.04</td></tr><tr><td rowspan="1" colspan="1">Length of marginal process on mesonotum / its basal width</td><td rowspan="1" colspan="1">/</td><td rowspan="1" colspan="1">/</td><td rowspan="1" colspan="1">/</td><td rowspan="1" colspan="1">/</td><td rowspan="1" colspan="1">7.05–10.48</td><td rowspan="1" colspan="1">/</td></tr><tr><td rowspan="1" colspan="1">Length of marginal process on mesonotum / <abbrev xmlns:xlink="http://www.w3.org/1999/xlink" xlink:title="siphunculus" id="ABBRID0ESMAI" xlink:type="simple">SIPH</abbrev></td><td rowspan="1" colspan="1">/</td><td rowspan="1" colspan="1">/</td><td rowspan="1" colspan="1">/</td><td rowspan="1" colspan="1">/</td><td rowspan="1" colspan="1">0.86–1.11</td><td rowspan="1" colspan="1">/</td></tr><tr><td rowspan="1" colspan="1">Length of marginal process on metanotum / its basal width</td><td rowspan="1" colspan="1">/</td><td rowspan="1" colspan="1">/</td><td rowspan="1" colspan="1">/</td><td rowspan="1" colspan="1">/</td><td rowspan="1" colspan="1">6.95–9.53</td><td rowspan="1" colspan="1">/</td></tr><tr><td rowspan="1" colspan="1">Length of marginal process on metanotum / <abbrev xmlns:xlink="http://www.w3.org/1999/xlink" xlink:title="siphunculus" id="ABBRID0ECOAI" xlink:type="simple">SIPH</abbrev></td><td rowspan="1" colspan="1">/</td><td rowspan="1" colspan="1">/</td><td rowspan="1" colspan="1">/</td><td rowspan="1" colspan="1">/</td><td rowspan="1" colspan="1">0.81–1.00</td><td rowspan="1" colspan="1">/</td></tr><tr><td rowspan="1" colspan="1">Length of marginal process on Tergite I / its basal width</td><td rowspan="1" colspan="1">/</td><td rowspan="1" colspan="1">/</td><td rowspan="1" colspan="1">/</td><td rowspan="1" colspan="1">/</td><td rowspan="1" colspan="1">5.90–6.89</td><td rowspan="1" colspan="1">/</td></tr><tr><td rowspan="1" colspan="1">Length of marginal process on Tergite I / <abbrev xmlns:xlink="http://www.w3.org/1999/xlink" xlink:title="siphunculus" id="ABBRID0ESPAI" xlink:type="simple">SIPH</abbrev></td><td rowspan="1" colspan="1">/</td><td rowspan="1" colspan="1">/</td><td rowspan="1" colspan="1">/</td><td rowspan="1" colspan="1">/</td><td rowspan="1" colspan="1">0.74–0.88</td><td rowspan="1" colspan="1">/</td></tr><tr><td rowspan="1" colspan="1">Length of marginal process on Tergite II / its basal width</td><td rowspan="1" colspan="1">/</td><td rowspan="1" colspan="1">/</td><td rowspan="1" colspan="1">/</td><td rowspan="1" colspan="1">/</td><td rowspan="1" colspan="1">5.88–8.55</td><td rowspan="1" colspan="1">/</td></tr><tr><td rowspan="1" colspan="1">Length of marginal process on Tergite II / <abbrev xmlns:xlink="http://www.w3.org/1999/xlink" xlink:title="siphunculus" id="ABBRID0ECRAI" xlink:type="simple">SIPH</abbrev></td><td rowspan="1" colspan="1">/</td><td rowspan="1" colspan="1">/</td><td rowspan="1" colspan="1">/</td><td rowspan="1" colspan="1">/</td><td rowspan="1" colspan="1">0.79–0.96</td><td rowspan="1" colspan="1">/</td></tr><tr><td rowspan="1" colspan="1">Length of marginal process on Tergite III / its basal width</td><td rowspan="1" colspan="1">/</td><td rowspan="1" colspan="1">/</td><td rowspan="1" colspan="1">/</td><td rowspan="1" colspan="1">/</td><td rowspan="1" colspan="1">6.68–9.32</td><td rowspan="1" colspan="1">/</td></tr><tr><td rowspan="1" colspan="1">Length of marginal process on Tergite III / <abbrev xmlns:xlink="http://www.w3.org/1999/xlink" xlink:title="siphunculus" id="ABBRID0ESSAI" xlink:type="simple">SIPH</abbrev></td><td rowspan="1" colspan="1">/</td><td rowspan="1" colspan="1">/</td><td rowspan="1" colspan="1">/</td><td rowspan="1" colspan="1">/</td><td rowspan="1" colspan="1">0.87–1.02</td><td rowspan="1" colspan="1">/</td></tr><tr><td rowspan="1" colspan="1">Length of marginal process on Tergite IV / its basal width</td><td rowspan="1" colspan="1">/</td><td rowspan="1" colspan="1">/</td><td rowspan="1" colspan="1">/</td><td rowspan="1" colspan="1">/</td><td rowspan="1" colspan="1">6.58–8.36</td><td rowspan="1" colspan="1">/</td></tr><tr><td rowspan="1" colspan="1">Length of marginal process on Tergite IV / <abbrev xmlns:xlink="http://www.w3.org/1999/xlink" xlink:title="siphunculus" id="ABBRID0ECUAI" xlink:type="simple">SIPH</abbrev></td><td rowspan="1" colspan="1">/</td><td rowspan="1" colspan="1">/</td><td rowspan="1" colspan="1">/</td><td rowspan="1" colspan="1">/</td><td rowspan="1" colspan="1">0.90–0.96</td><td rowspan="1" colspan="1">/</td></tr></tbody></table></table-wrap></tp:treatment-sec></tp:taxon-treatment>
