# Supplementary material for: ﻿Six new species of Aspidophorodon Verma, 1967 (Hemiptera, Aphididae, Aphidinae) from China
Source: Zookeys. 2022 Jun 16;1106:1–55. doi: 10.3897/zookeys.1106.77912 (PMC9848890; doi:10.3897/zookeys.1106.77912)
Supplement: XML Treatment for Aspidophorodon salicis [file zookeys.1106.77912-treatment9.xml]

<!DOCTYPE tp:taxon-treatment
  PUBLIC "-//TaxonX//DTD Taxonomic Treatment Publishing DTD v0 20100105//EN" "tax-treatment-NSO.dtd">
<tp:taxon-treatment xmlns:tp="http://www.plazi.org/taxpub"><tp:treatment-meta><kwd-group><label>Taxon classification</label><kwd>
              <named-content content-type="kingdom">Animalia</named-content>
            </kwd><kwd>
              <named-content content-type="order">Hemiptera</named-content>
            </kwd><kwd>
              <named-content content-type="family">Aphididae</named-content>
            </kwd></kwd-group><mixed-citation publication-type="journal"><person-group><name><surname>Xu</surname><given-names>Ying</given-names></name><name><surname>Jiang</surname><given-names>Li-Yun</given-names></name><name><surname>Chen</surname><given-names>Jing</given-names></name><name><surname>Kholmatov</surname><given-names>Bakhtiyor Rustamovich</given-names></name><name><surname>Qiao</surname><given-names>Ge-Xia</given-names></name></person-group><article-title>﻿Six new species of <italic><tp:taxon-name><tp:taxon-name-part taxon-name-part-type="genus" reg="Aspidophorodon">Aspidophorodon</tp:taxon-name-part></tp:taxon-name></italic> Verma, 1967 (<tp:taxon-name><tp:taxon-name-part taxon-name-part-type="order">Hemiptera</tp:taxon-name-part></tp:taxon-name>, <tp:taxon-name><tp:taxon-name-part taxon-name-part-type="family">Aphididae</tp:taxon-name-part></tp:taxon-name>, <tp:taxon-name><tp:taxon-name-part taxon-name-part-type="subfamily">Aphidinae</tp:taxon-name-part></tp:taxon-name>) from China</article-title><source>Zookeys</source><day>16</day><month>06</month><year>2022</year><volume>1106</volume><fpage>1</fpage><lpage>55</lpage><pub-id pub-id-type="doi">10.3897/zookeys.1106.77912</pub-id></mixed-citation></tp:treatment-meta><tp:nomenclature><label>﻿</label><tp:taxon-name>
            <object-id xmlns:xlink="http://www.w3.org/1999/xlink" content-type="arpha" xlink:type="simple">E66776FA-3066-59D2-9383-AFC4A17EEF82</object-id>
            <tp:taxon-name-part taxon-name-part-type="genus" reg="Aspidophorodon">Aspidophorodon</tp:taxon-name-part>
            <tp:taxon-name-part taxon-name-part-type="species" reg="salicis">salicis</tp:taxon-name-part>
          </tp:taxon-name><tp:taxon-authority>Miyazaki, 1971</tp:taxon-authority><tp:nomenclature-citation-list><tp:nomenclature-citation><tp:taxon-name>
                <tp:taxon-name-part taxon-name-part-type="genus" reg="Aspidophorodon">Aspidophorodon</tp:taxon-name-part>
                <tp:taxon-name-part taxon-name-part-type="species" reg="salicis">salicis</tp:taxon-name-part>
              </tp:taxon-name><comment><xref ref-type="bibr" rid="B12">Miyazaki 1971</xref>: 183; <xref ref-type="bibr" rid="B8">Eastop and Hille Ris Lambers 1976</xref>: 96; <xref ref-type="bibr" rid="B1">Blackman and Eastop 1994</xref>: 569.</comment></tp:nomenclature-citation><tp:nomenclature-citation><tp:taxon-name>
                <tp:taxon-name-part taxon-name-part-type="genus" reg="Aspidophorodon">Aspidophorodon</tp:taxon-name-part>
                <tp:taxon-name-part taxon-name-part-type="species" reg="sinisalicis">sinisalicis</tp:taxon-name-part>
              </tp:taxon-name><comment>Zhang: <xref ref-type="bibr" rid="B19">Zhang and Zhong 1980</xref>: 58.</comment></tp:nomenclature-citation><tp:nomenclature-citation><tp:taxon-name>
                <tp:taxon-name-part taxon-name-part-type="genus" reg="Trichosiphonaphis">Trichosiphonaphis</tp:taxon-name-part>
                <tp:taxon-name-part taxon-name-part-type="species" reg="lijiangensis">lijiangensis</tp:taxon-name-part>
              </tp:taxon-name><comment>Zhang, Zhong and Zhang 1992: 389.</comment></tp:nomenclature-citation><tp:nomenclature-citation><tp:taxon-name><tp:taxon-name-part taxon-name-part-type="genus" reg="Aspidophorodon">Aspidophorodon</tp:taxon-name-part> (<tp:taxon-name-part taxon-name-part-type="subgenus" reg="Aspidophorodon">Aspidophorodon</tp:taxon-name-part>) <tp:taxon-name-part taxon-name-part-type="species" reg="salicis">salicis</tp:taxon-name-part></tp:taxon-name><comment>Miyazaki: <xref ref-type="bibr" rid="B14">Remaudière and Remaudière 1997</xref>: 74; <xref ref-type="bibr" rid="B16">Stekolshchikov and Novgorodova 2010</xref>: 44; <xref ref-type="bibr" rid="B6">Chen et al. 2015</xref>: 567.</comment></tp:nomenclature-citation></tp:nomenclature-citation-list></tp:nomenclature><tp:treatment-sec sec-type="material" id="SECID0EPPCI"><title>Specimens examined.</title><p>Two alate viviparous females and 13 apterous viviparous females, China: Yunnan (Lijiang City), 27.V.1980, No. 7165, on <italic><tp:taxon-name><tp:taxon-name-part taxon-name-part-type="genus" reg="Salix">Salix</tp:taxon-name-part></tp:taxon-name></italic> sp., coll. T.S. Zhong and L.Y. Wang; two apterous viviparous females, China: Gansu (Minxian County), 16.X.1985, No. 8326-1-4, on <tp:taxon-name><tp:taxon-name-part taxon-name-part-type="genus" reg="Salix">Salix</tp:taxon-name-part><tp:taxon-name-part taxon-name-part-type="species" reg="matsudana">matsudana</tp:taxon-name-part><tp:taxon-name-part taxon-name-part-type="infraspecific-rank">var.</tp:taxon-name-part><tp:taxon-name-part taxon-name-part-type="variety" reg="tortuosa">tortuosa</tp:taxon-name-part></tp:taxon-name>, coll. J.H. Li; four apterous viviparous females, China: Xinjiang (Burqin County), 23.VII.2007, No. 20604, host plant unknown, coll. D. Zhang; four apterous viviparous females, China: Ningxia (Jingyuan County, Mt. Liupan, altitude 1984 m), 26.VI.2008, No. 21540, on <italic><tp:taxon-name><tp:taxon-name-part taxon-name-part-type="genus" reg="Salix">Salix</tp:taxon-name-part></tp:taxon-name></italic> sp., coll. J. Chen; one apterous viviparous female and one alate viviparous female, China: Sichuan (Leshan City), 12.VI.2009, No. 23167, on <italic><tp:taxon-name><tp:taxon-name-part taxon-name-part-type="genus" reg="Salix">Salix</tp:taxon-name-part></tp:taxon-name></italic> sp., coll. J. J. Yu and X. Y. Li; one apterous viviparous female, China: Beijing (Mt. Baihua), 24.VIII.2015, No. 35920-1-1, on <italic><tp:taxon-name><tp:taxon-name-part taxon-name-part-type="genus" reg="Salix">Salix</tp:taxon-name-part></tp:taxon-name></italic> sp., coll. H. Long; one apterous viviparous female, China: Hebei (Mt. Wuling), 18.VII.2016, No. 37942-1-1, on <italic><tp:taxon-name><tp:taxon-name-part taxon-name-part-type="genus" reg="Salix">Salix</tp:taxon-name-part></tp:taxon-name></italic> sp., coll. R.J. Zhang and S.F. Xu; two apterous viviparous females, China: Shaanxi (Ankang City), 16.VII.2017, No. 41014-1-1, on <tp:taxon-name><tp:taxon-name-part taxon-name-part-type="family">Salicaceae</tp:taxon-name-part></tp:taxon-name>, coll. H. Long and J.F. Ji; one apterous viviparous female, China: Sichuan (Ganzi County), 18.VII.2017, No. 45762-1-1, on <italic><tp:taxon-name><tp:taxon-name-part taxon-name-part-type="genus" reg="Salix">Salix</tp:taxon-name-part></tp:taxon-name></italic> sp., coll. J.F. Ji; one apterous viviparous female, China: Sichuan (Mianyang City), 21.VII.2017, No. 41297-1-1, on <italic><tp:taxon-name><tp:taxon-name-part taxon-name-part-type="genus" reg="Salix">Salix</tp:taxon-name-part></tp:taxon-name></italic> sp., coll. C. Gao; two apterous viviparous females (slides) and one apterous viviparous female (COI: <ext-link xmlns:xlink="http://www.w3.org/1999/xlink" ext-link-type="gen" xlink:href="OK668443" xlink:type="simple">OK668443</ext-link>), China: Hebei (Mt. Xiaowutai), 6.V.2021, No. 49999-1-1, on <italic><tp:taxon-name><tp:taxon-name-part taxon-name-part-type="genus" reg="Salix">Salix</tp:taxon-name-part></tp:taxon-name></italic> sp., coll. Y. Xu.</p></tp:treatment-sec><tp:treatment-sec sec-type="host" id="SECID0EDSCI"><title>Host plant.</title><p><italic><tp:taxon-name><tp:taxon-name-part taxon-name-part-type="genus" reg="Polygonum">Polygonum</tp:taxon-name-part></tp:taxon-name></italic> sp., <italic><tp:taxon-name><tp:taxon-name-part taxon-name-part-type="genus" reg="Salix">Salix</tp:taxon-name-part><tp:taxon-name-part taxon-name-part-type="species" reg="pseudotangii">pseudotangii</tp:taxon-name-part></tp:taxon-name></italic>, <italic><tp:taxon-name><tp:taxon-name-part taxon-name-part-type="genus" reg="Salix">Salix</tp:taxon-name-part><tp:taxon-name-part taxon-name-part-type="species" reg="udensis">udensis</tp:taxon-name-part></tp:taxon-name></italic>, <italic><tp:taxon-name><tp:taxon-name-part taxon-name-part-type="genus" reg="Salix">Salix</tp:taxon-name-part></tp:taxon-name></italic> sp.</p></tp:treatment-sec><tp:treatment-sec sec-type="distribution" id="SECID0ENTCI"><title>Distribution.</title><p>China (Beijing, Gansu, Ningxia, Sichuan, Shaanxi, Xinjiang, Yunnan), Japan, Russia (Sakhalin and the Kuril Islands).</p></tp:treatment-sec><tp:treatment-sec sec-type="biology" id="SECID0ESTCI"><title>Biology.</title><p>This species colonizes the undersides of leaves of its host plant (Fig. <xref ref-type="fig" rid="F21">21H–J</xref>).</p></tp:treatment-sec><tp:treatment-sec><!--Section generated to contain objects referenced in tp:taxon-treatment.--><fig id="F21" position="float" orientation="portrait"><object-id xmlns:xlink="http://www.w3.org/1999/xlink" content-type="doi" xlink:type="simple">10.3897/zookeys.1106.77912.figure21</object-id><object-id xmlns:xlink="http://www.w3.org/1999/xlink" content-type="arpha" xlink:type="simple">A22806F4-3851-53DC-B926-20739E67B5FC</object-id><label>Figure 21.</label><caption><p>The ecological photos of <italic><tp:taxon-name><tp:taxon-name-part taxon-name-part-type="genus" reg="Aspidophorodon">Aspidophorodon</tp:taxon-name-part></tp:taxon-name></italic> in the field <bold>A</bold> an aptera of <italic><tp:taxon-name><tp:taxon-name-part taxon-name-part-type="genus" reg="Aspidophorodon">Aspidophorodon</tp:taxon-name-part><tp:taxon-name-part taxon-name-part-type="species" reg="capitatum">capitatum</tp:taxon-name-part></tp:taxon-name></italic> Qiao &amp; Xu, sp. nov. on underside of leaf <bold>B, C</bold> the apterae and nymphs of <italic><tp:taxon-name><tp:taxon-name-part taxon-name-part-type="genus" reg="Aspidophorodon">Aspidophorodon</tp:taxon-name-part><tp:taxon-name-part taxon-name-part-type="species" reg="longituberculatum">longituberculatum</tp:taxon-name-part></tp:taxon-name></italic> (Zhang, Zhong &amp; Zhang) on main veins and part lateral veins of underside of leaf <bold>D, E</bold> the apterae, alatae and nymphs of <italic><tp:taxon-name><tp:taxon-name-part taxon-name-part-type="genus" reg="Aspidophorodon">Aspidophorodon</tp:taxon-name-part><tp:taxon-name-part taxon-name-part-type="species" reg="longituberculatum">longituberculatum</tp:taxon-name-part></tp:taxon-name></italic> (Zhang, Zhong &amp; Zhang) on main veins and part lateral veins of underside of leaves <bold>F</bold> an aptera and a nymph of <italic><tp:taxon-name><tp:taxon-name-part taxon-name-part-type="genus" reg="Aspidophorodon">Aspidophorodon</tp:taxon-name-part><tp:taxon-name-part taxon-name-part-type="species" reg="harvense">harvense</tp:taxon-name-part></tp:taxon-name></italic> Verma on a twig <bold>G</bold> the apterae of <italic><tp:taxon-name><tp:taxon-name-part taxon-name-part-type="genus" reg="Aspidophorodon">Aspidophorodon</tp:taxon-name-part><tp:taxon-name-part taxon-name-part-type="species" reg="obtusum">obtusum</tp:taxon-name-part></tp:taxon-name></italic> Qiao on underside of leaf <bold>H–J</bold> the apterae and nymphs of <italic><tp:taxon-name><tp:taxon-name-part taxon-name-part-type="genus" reg="Aspidophorodon">Aspidophorodon</tp:taxon-name-part><tp:taxon-name-part taxon-name-part-type="species" reg="salicis">salicis</tp:taxon-name-part></tp:taxon-name></italic> Miyazaki on underside of leaf.</p></caption><graphic xmlns:xlink="http://www.w3.org/1999/xlink" xlink:href="zookeys-1106-001_article-77912__-g021.jpg" position="float" orientation="portrait" xlink:type="simple" id="oo_702356.jpg"><uri content-type="original_file" xlink:type="simple">https://binary.pensoft.net/fig/702356</uri></graphic></fig></tp:treatment-sec><ref-list><ref id="B12"><mixed-citation xmlns:xlink="http://www.w3.org/1999/xlink" xlink:type="simple"><person-group><name name-style="western"><surname>Miyazaki</surname><given-names>M</given-names></name></person-group> (<year>1971</year>) <article-title>A revision of the tribe <tp:taxon-name><tp:taxon-name-part taxon-name-part-type="tribe">Macrosiphini</tp:taxon-name-part></tp:taxon-name> of Japan (<tp:taxon-name><tp:taxon-name-part taxon-name-part-type="suborder">Homoptera</tp:taxon-name-part></tp:taxon-name>: <tp:taxon-name><tp:taxon-name-part taxon-name-part-type="family">Aphididae</tp:taxon-name-part></tp:taxon-name>, <tp:taxon-name><tp:taxon-name-part taxon-name-part-type="subfamily">Aphidinae</tp:taxon-name-part></tp:taxon-name>).</article-title><source><tp:taxon-name><tp:taxon-name-part taxon-name-part-type="class">Insecta</tp:taxon-name-part></tp:taxon-name> Matsumurana</source><volume>34</volume>(<issue>1</issue>): <fpage>1</fpage>–<lpage>247</lpage>.</mixed-citation></ref><ref id="B8"><mixed-citation xmlns:xlink="http://www.w3.org/1999/xlink" xlink:type="simple"><person-group><name name-style="western"><surname>Eastop</surname><given-names>VF</given-names></name><name name-style="western"><surname>Hille Ris Lambers</surname><given-names>D</given-names></name></person-group> (<year>1976</year>) <source>Survey of the World’s Aphids. Dr.</source><publisher-name>W Junk BV</publisher-name>, <publisher-loc>Publishers, The Hague</publisher-loc>, <size units="page">573 pp</size>.</mixed-citation></ref><ref id="B1"><mixed-citation xmlns:xlink="http://www.w3.org/1999/xlink" xlink:type="simple"><person-group><name name-style="western"><surname>Blackman</surname><given-names>RL</given-names></name><name name-style="western"><surname>Eastop</surname><given-names>VF</given-names></name></person-group> (<year>1994</year>) <source>Aphids on the World’s Trees. An Identification and Information Guide.</source><publisher-name>CAB International</publisher-name>, <publisher-loc>Wallingford</publisher-loc>, <size units="page">987 pp</size>.</mixed-citation></ref><ref id="B19"><mixed-citation xmlns:xlink="http://www.w3.org/1999/xlink" xlink:type="simple"><person-group><name name-style="western"><surname>Zhang</surname><given-names>GX</given-names></name><name name-style="western"><surname>Zhong</surname><given-names>TS</given-names></name></person-group> (<year>1980</year>) <article-title>New species and new subspecies of Chinese <tp:taxon-name><tp:taxon-name-part taxon-name-part-type="subfamily">Macrosiphinae</tp:taxon-name-part></tp:taxon-name> (I) (<tp:taxon-name><tp:taxon-name-part taxon-name-part-type="suborder">Homoptera</tp:taxon-name-part></tp:taxon-name>: <tp:taxon-name><tp:taxon-name-part taxon-name-part-type="family">Aphididae</tp:taxon-name-part></tp:taxon-name>).</article-title><source>Entomotaxonomia</source><volume>2</volume>(<issue>1</issue>): <fpage>53</fpage>–<lpage>63</lpage>.</mixed-citation></ref><ref id="B14"><mixed-citation xmlns:xlink="http://www.w3.org/1999/xlink" xlink:type="simple"><person-group><name name-style="western"><surname>Remaudière</surname><given-names>G</given-names></name><name name-style="western"><surname>Remaudière</surname><given-names>M</given-names></name></person-group> (<year>1997</year>) <source>Catalogue of the World’s <tp:taxon-name><tp:taxon-name-part taxon-name-part-type="family">Aphididae</tp:taxon-name-part></tp:taxon-name>. <tp:taxon-name><tp:taxon-name-part taxon-name-part-type="suborder">Homoptera</tp:taxon-name-part></tp:taxon-name><tp:taxon-name><tp:taxon-name-part taxon-name-part-type="superfamily">Aphidoidea</tp:taxon-name-part></tp:taxon-name>.</source><publisher-name>Institut National de la Recherche Agronomique</publisher-name>, <publisher-loc>Paris</publisher-loc>, <size units="page">473 pp</size>.</mixed-citation></ref><ref id="B16"><mixed-citation xmlns:xlink="http://www.w3.org/1999/xlink" xlink:type="simple"><person-group><name name-style="western"><surname>Stekolshchikov</surname><given-names>AV</given-names></name><name name-style="western"><surname>Novgorodova</surname><given-names>TA</given-names></name></person-group> (<year>2010</year>) <article-title>A new species of <italic><tp:taxon-name><tp:taxon-name-part taxon-name-part-type="genus">Aspidophorodon</tp:taxon-name-part></tp:taxon-name></italic> Verma (<tp:taxon-name><tp:taxon-name-part taxon-name-part-type="order">Hemiptera</tp:taxon-name-part></tp:taxon-name>, <tp:taxon-name><tp:taxon-name-part taxon-name-part-type="family">Aphididae</tp:taxon-name-part></tp:taxon-name>) from the Altai Republic.</article-title><source>Zootaxa</source><volume>2566</volume>(<issue>1</issue>): <fpage>39</fpage>–<lpage>44</lpage>. <ext-link xlink:type="simple" ext-link-type="doi" xlink:href="10.11646/zootaxa.2566.1.3">https://doi.org/10.11646/zootaxa.2566.1.3</ext-link></mixed-citation></ref><ref id="B6"><mixed-citation xmlns:xlink="http://www.w3.org/1999/xlink" xlink:type="simple"><person-group><name name-style="western"><surname>Chen</surname><given-names>J</given-names></name><name name-style="western"><surname>Zhang</surname><given-names>B</given-names></name><name name-style="western"><surname>Zhu</surname><given-names>XC</given-names></name><name name-style="western"><surname>Jiang</surname><given-names>LY</given-names></name><name name-style="western"><surname>Qiao</surname><given-names>GX</given-names></name></person-group> (<year>2015</year>) <article-title>Review of the aphid genus <italic><tp:taxon-name><tp:taxon-name-part taxon-name-part-type="genus">Aspidophorodon</tp:taxon-name-part></tp:taxon-name></italic> Verma, 1967 with descriptions of three new species from China (<tp:taxon-name><tp:taxon-name-part taxon-name-part-type="order">Hemiptera</tp:taxon-name-part></tp:taxon-name>: <tp:taxon-name><tp:taxon-name-part taxon-name-part-type="family">Aphididae</tp:taxon-name-part></tp:taxon-name>: <tp:taxon-name><tp:taxon-name-part taxon-name-part-type="subfamily">Aphidinae</tp:taxon-name-part></tp:taxon-name>).</article-title><source>Zootaxa</source><volume>4028</volume>(<issue>4</issue>): <fpage>551</fpage>–<lpage>576</lpage>. <ext-link xlink:type="simple" ext-link-type="doi" xlink:href="10.11646/zootaxa.4028.4.6">https://doi.org/10.11646/zootaxa.4028.4.6</ext-link></mixed-citation></ref></ref-list></tp:taxon-treatment>
