# Supplementary material for: ﻿Six new species of Aspidophorodon Verma, 1967 (Hemiptera, Aphididae, Aphidinae) from China
Source: Zookeys. 2022 Jun 16;1106:1–55. doi: 10.3897/zookeys.1106.77912 (PMC9848890; doi:10.3897/zookeys.1106.77912)
Supplement: XML Treatment for Aspidophorodon (Eoessigia) furcatum [file zookeys.1106.77912-treatment11.xml]

<!DOCTYPE tp:taxon-treatment
  PUBLIC "-//TaxonX//DTD Taxonomic Treatment Publishing DTD v0 20100105//EN" "tax-treatment-NSO.dtd">
<tp:taxon-treatment xmlns:tp="http://www.plazi.org/taxpub"><tp:treatment-meta><kwd-group><label>Taxon classification</label><kwd>
              <named-content content-type="kingdom">Animalia</named-content>
            </kwd><kwd>
              <named-content content-type="order">Hemiptera</named-content>
            </kwd><kwd>
              <named-content content-type="family">Aphididae</named-content>
            </kwd></kwd-group><mixed-citation publication-type="journal"><person-group><name><surname>Xu</surname><given-names>Ying</given-names></name><name><surname>Jiang</surname><given-names>Li-Yun</given-names></name><name><surname>Chen</surname><given-names>Jing</given-names></name><name><surname>Kholmatov</surname><given-names>Bakhtiyor Rustamovich</given-names></name><name><surname>Qiao</surname><given-names>Ge-Xia</given-names></name></person-group><article-title>﻿Six new species of <italic><tp:taxon-name><tp:taxon-name-part taxon-name-part-type="genus" reg="Aspidophorodon">Aspidophorodon</tp:taxon-name-part></tp:taxon-name></italic> Verma, 1967 (<tp:taxon-name><tp:taxon-name-part taxon-name-part-type="order">Hemiptera</tp:taxon-name-part></tp:taxon-name>, <tp:taxon-name><tp:taxon-name-part taxon-name-part-type="family">Aphididae</tp:taxon-name-part></tp:taxon-name>, <tp:taxon-name><tp:taxon-name-part taxon-name-part-type="subfamily">Aphidinae</tp:taxon-name-part></tp:taxon-name>) from China</article-title><source>Zookeys</source><day>16</day><month>06</month><year>2022</year><volume>1106</volume><fpage>1</fpage><lpage>55</lpage><pub-id pub-id-type="doi">10.3897/zookeys.1106.77912</pub-id></mixed-citation></tp:treatment-meta><tp:nomenclature><label>﻿</label><tp:taxon-name><object-id xmlns:xlink="http://www.w3.org/1999/xlink" content-type="arpha" xlink:type="simple">9621701A-64DA-5227-8569-04D9BB6C8382</object-id><tp:taxon-name-part taxon-name-part-type="genus" reg="Aspidophorodon">Aspidophorodon</tp:taxon-name-part> (<tp:taxon-name-part taxon-name-part-type="subgenus" reg="Eoessigia">Eoessigia</tp:taxon-name-part>) <tp:taxon-name-part taxon-name-part-type="species" reg="furcatum">furcatum</tp:taxon-name-part><object-id xmlns:xlink="http://www.w3.org/1999/xlink" content-type="zoobank" xlink:type="simple">http://zoobank.org/7BFCA822-1A5A-469E-8BD6-CE4531EA88AF</object-id></tp:taxon-name><tp:taxon-authority>Qiao &amp; Xu</tp:taxon-authority><tp:taxon-status xmlns:xlink="http://www.w3.org/1999/xlink" xlink:type="simple">sp. nov.</tp:taxon-status><xref ref-type="fig" rid="F10">Figs 10</xref><xref ref-type="fig" rid="F11">, 11</xref><xref ref-type="fig" rid="F12">, 12</xref><xref ref-type="fig" rid="F22">, 22A, B</xref><xref ref-type="table" rid="T3">, Table 3</xref></tp:nomenclature><tp:treatment-sec sec-type="material" id="SECID0E2GDI"><title>Specimens examined.</title><p><bold><italic>Holotype</italic></bold>: apterous viviparous female, China: Sichuan (Ganzi City, Minya Konka, <named-content xmlns:xlink="http://www.w3.org/1999/xlink" content-type="dwc:verbatimCoordinates" xlink:type="simple"><named-content content-type="geo-json" specific-use="{&#34;type&#34;:&#34;Point&#34;,&#34;coordinates&#34;:[101.970000,29.550000]}" id="NCID0EJHDI" xlink:type="simple">29.55°N, 101.97°E</named-content></named-content>, altitude 3617 m), 25.VII.2019, No. 45915-1-1, on <italic><tp:taxon-name><tp:taxon-name-part taxon-name-part-type="genus" reg="Salix">Salix</tp:taxon-name-part></tp:taxon-name></italic> sp., coll. J.F. Ji. <bold><italic>Paratypes</italic></bold>: five apterous viviparous females (slides) and one apterous viviparous female (COI: <ext-link xmlns:xlink="http://www.w3.org/1999/xlink" ext-link-type="gen" xlink:href="OK668439" xlink:type="simple">OK668439</ext-link>), No. 45911-1-1, with the same collection data as holotype; two apterous viviparous females (slides) and one apterous viviparous female (COI: <ext-link xmlns:xlink="http://www.w3.org/1999/xlink" ext-link-type="gen" xlink:href="OK668438" xlink:type="simple">OK668438</ext-link>), China: Sichuan (Luding County, Minya Konka), 20.VII.2019, No. 45884-1-1, on <italic><tp:taxon-name><tp:taxon-name-part taxon-name-part-type="genus" reg="Salix">Salix</tp:taxon-name-part></tp:taxon-name></italic> sp., coll. J.F. Ji; one apterous viviparous female, China: Sichuan (Luding County, Minya Konka), 22.VII.2019, No. 45896-1-1, on <italic><tp:taxon-name><tp:taxon-name-part taxon-name-part-type="genus" reg="Salix">Salix</tp:taxon-name-part></tp:taxon-name></italic> sp., coll. J.F. Ji (<named-content xmlns:xlink="http://www.w3.org/1999/xlink" content-type="dwc:institutional_code" xlink:title="Natural History Museum, London, UK" xlink:href="http://grbio.org/institution/natural-history-museum-london" xlink:type="simple">NHMUK</named-content>); one fourth instar apterous nymph, China: Sichuan (Luding County, Minya Konka), 23.VII.2019, No. 45906-1-1, on <italic><tp:taxon-name><tp:taxon-name-part taxon-name-part-type="genus" reg="Salix">Salix</tp:taxon-name-part></tp:taxon-name></italic> sp., coll. J.F. Ji; three fourth instar alate nymphs, China: Sichuan (Luding County, Minya Konka), 27.IX.2019, No. 47741, on <italic><tp:taxon-name><tp:taxon-name-part taxon-name-part-type="genus" reg="Salix">Salix</tp:taxon-name-part></tp:taxon-name></italic> sp., coll. J.F. Ji; three fourth instar alate nymphs, China: Sichuan (Luding County, Minya Konka), No. 47737-1-2, on <italic><tp:taxon-name><tp:taxon-name-part taxon-name-part-type="genus" reg="Salix">Salix</tp:taxon-name-part></tp:taxon-name></italic> sp., coll. J.F. Ji, two fourth instar alate nymphs China: Tibet (Linzhi City,<named-content xmlns:xlink="http://www.w3.org/1999/xlink" content-type="dwc:verbatimCoordinates" xlink:type="simple"><named-content content-type="geo-json" specific-use="{&#34;type&#34;:&#34;Point&#34;,&#34;coordinates&#34;:[94.570000,29.570000]}" id="NCID0ECJDI" xlink:type="simple"> 29.57°N, 94.57°E</named-content></named-content>, altitude 3550 m), 30.VIII.2020, No. 49104-1-1, on <italic><tp:taxon-name><tp:taxon-name-part taxon-name-part-type="genus" reg="Salix">Salix</tp:taxon-name-part></tp:taxon-name></italic> sp., coll. Y. Xu.</p></tp:treatment-sec><tp:treatment-sec sec-type="diagnosis" id="SECID0EOJDI"><title>Diagnosis.</title><p>Head dorsum covered with oval and wavy sculptures; median frontal tubercle well-developed, strongly imbricated, with a strong depression at middle separating it into two cylinders, hence fork-shaped; antennal tubercles each with a long finger-shaped and strongly imbricated process at inner apex, higher than median frontal tubercle; abdominal tergite VIII produced caudad into triangular spinal process which reaches the end of the cauda and covered with distinctly irregular polygonal markings and marginal area with wavy sculptures.</p></tp:treatment-sec><tp:treatment-sec sec-type="description" id="SECID0ETJDI"><title>Description.</title><p>Apterous viviparous females: body broadly oval (Fig. <xref ref-type="fig" rid="F11">11A</xref>), yellowish in life (Fig. <xref ref-type="fig" rid="F22">22A, B</xref>).</p><p><bold>Mounted specimens.</bold> Body pale in color (Fig. <xref ref-type="fig" rid="F11">11A</xref>). See Table <xref ref-type="table" rid="T3">3</xref> for general measurements.</p><table-wrap id="T3" position="float" orientation="portrait"><label>Table 3.</label><caption><p>Morphometric data about species of the subgenus <tp:taxon-name><tp:taxon-name-part taxon-name-part-type="genus" reg="Aspidophorodon">Aspidophorodon</tp:taxon-name-part> (<tp:taxon-name-part taxon-name-part-type="subgenus" reg="Eoessigia">Eoessigia</tp:taxon-name-part>)</tp:taxon-name> (in mm).</p></caption><table id="TID0EFQAK" rules="all"><tbody><tr><th rowspan="2" colspan="2">Parts</th><th rowspan="1" colspan="3"><italic><tp:taxon-name><tp:taxon-name-part taxon-name-part-type="genus" reg="Aspidophorodon">A.</tp:taxon-name-part><tp:taxon-name-part taxon-name-part-type="species" reg="furcatum">furcatum</tp:taxon-name-part></tp:taxon-name></italic> Qiao &amp; Xu, sp. nov.</th><th rowspan="1" colspan="3"><italic><tp:taxon-name><tp:taxon-name-part taxon-name-part-type="genus" reg="Aspidophorodon">A.</tp:taxon-name-part><tp:taxon-name-part taxon-name-part-type="species" reg="indicum">indicum</tp:taxon-name-part></tp:taxon-name></italic> (David, Rajasingh &amp; Narayanan)</th><th rowspan="1" colspan="2"><italic><tp:taxon-name><tp:taxon-name-part taxon-name-part-type="genus" reg="Aspidophorodon">A.</tp:taxon-name-part><tp:taxon-name-part taxon-name-part-type="species" reg="longirostre">longirostre</tp:taxon-name-part></tp:taxon-name></italic> Qiao &amp; Xu, sp. nov.</th><th rowspan="1" colspan="1"><italic><tp:taxon-name><tp:taxon-name-part taxon-name-part-type="genus" reg="Aspidophorodon">A.</tp:taxon-name-part><tp:taxon-name-part taxon-name-part-type="species" reg="obtusirostre">obtusirostre</tp:taxon-name-part></tp:taxon-name></italic> Qiao &amp; Xu, sp. nov.</th></tr><tr><th rowspan="1" colspan="1">Apterous viviparous female (n = 8)</th><th rowspan="1" colspan="1">4<sup>th</sup> apterous nymph (n = 1)</th><th rowspan="1" colspan="1">4<sup>th</sup> alate nymph (n = 2)</th><th rowspan="1" colspan="1">Apterous viviparous female (n = 10)</th><th rowspan="1" colspan="1">Alate viviparous female (n = 1)</th><th rowspan="1" colspan="1">Fundatrice (n = 2)</th><th rowspan="1" colspan="1">Apterous viviparous female (n = 3)</th><th rowspan="1" colspan="1">4<sup>th</sup> alate nymph (n = 1)</th><th rowspan="1" colspan="1">Apterous viviparous female (n = 8)</th></tr><tr><td rowspan="14" colspan="1">Length (mm)</td><td rowspan="1" colspan="1">Body length</td><td rowspan="1" colspan="1">1.969–2.218</td><td rowspan="1" colspan="1">1.519</td><td rowspan="1" colspan="1">1.623–1.728</td><td rowspan="1" colspan="1">1.740–2.528</td><td rowspan="1" colspan="1">1.861</td><td rowspan="1" colspan="1">1.717–1.790</td><td rowspan="1" colspan="1">1.136–1.487</td><td rowspan="1" colspan="1">1.076</td><td rowspan="1" colspan="1">1.102–1.468</td></tr><tr><td rowspan="1" colspan="1">Body width</td><td rowspan="1" colspan="1">0.997–1.166</td><td rowspan="1" colspan="1">0.716</td><td rowspan="1" colspan="1">0.720–0.746</td><td rowspan="1" colspan="1">0.721–1.041</td><td rowspan="1" colspan="1">0.644</td><td rowspan="1" colspan="1">0.730–0.770</td><td rowspan="1" colspan="1">0.514–0.708</td><td rowspan="1" colspan="1">0.508</td><td rowspan="1" colspan="1">0.600–0.714</td></tr><tr><td rowspan="1" colspan="1">Antennae</td><td rowspan="1" colspan="1">0.646–0.766</td><td rowspan="1" colspan="1">0.566</td><td rowspan="1" colspan="1">0.688–0.692</td><td rowspan="1" colspan="1">0.752–1.193</td><td rowspan="1" colspan="1">/</td><td rowspan="1" colspan="1">0.645–0.660</td><td rowspan="1" colspan="1">0.451–0.568</td><td rowspan="1" colspan="1">0.296</td><td rowspan="1" colspan="1">0.389–0.484</td></tr><tr><td rowspan="1" colspan="1">Ant. I</td><td rowspan="1" colspan="1">0.078–0.082</td><td rowspan="1" colspan="1">0.064</td><td rowspan="1" colspan="1">0.065–0.070</td><td rowspan="1" colspan="1">0.075–0.099</td><td rowspan="1" colspan="1">0.090</td><td rowspan="1" colspan="1">0.087–0.089</td><td rowspan="1" colspan="1">0.047–0.059</td><td rowspan="1" colspan="1">0.035</td><td rowspan="1" colspan="1">0.054–0.059</td></tr><tr><td rowspan="1" colspan="1">Ant. II</td><td rowspan="1" colspan="1">0.042–0.055</td><td rowspan="1" colspan="1">0.045</td><td rowspan="1" colspan="1">0.057–0.059</td><td rowspan="1" colspan="1">0.046–0.060</td><td rowspan="1" colspan="1">0.063</td><td rowspan="1" colspan="1">0.046–0.047</td><td rowspan="1" colspan="1">0.033–0.037</td><td rowspan="1" colspan="1">0.034</td><td rowspan="1" colspan="1">0.034–0.040</td></tr><tr><td rowspan="1" colspan="1">Ant. III</td><td rowspan="1" colspan="1">0.164–0.305</td><td rowspan="1" colspan="1">0.244</td><td rowspan="1" colspan="1">0.152–0.158</td><td rowspan="1" colspan="1">0.171–0.324</td><td rowspan="1" colspan="1">0.410</td><td rowspan="1" colspan="1">0.239</td><td rowspan="1" colspan="1">0.185–0.259</td><td rowspan="1" colspan="1">0.160</td><td rowspan="1" colspan="1">0.093–0.144</td></tr><tr><td rowspan="1" colspan="1">Ant. IV</td><td rowspan="1" colspan="1">0.127–0.162</td><td rowspan="1" colspan="1">/</td><td rowspan="1" colspan="1">0.079–0.094</td><td rowspan="1" colspan="1">0.105–0.221</td><td rowspan="1" colspan="1">0.191</td><td rowspan="1" colspan="1">0.094–0.097</td><td rowspan="1" colspan="1">/</td><td rowspan="1" colspan="1">/</td><td rowspan="1" colspan="1">0.056–0.080</td></tr><tr><td rowspan="1" colspan="1">Ant. IVb</td><td rowspan="1" colspan="1">/</td><td rowspan="1" colspan="1">0.092</td><td rowspan="1" colspan="1">/</td><td rowspan="1" colspan="1">/</td><td rowspan="1" colspan="1">/</td><td rowspan="1" colspan="1">/</td><td rowspan="1" colspan="1">0.055–0.087</td><td rowspan="1" colspan="1">0.067</td><td rowspan="1" colspan="1">/</td></tr><tr><td rowspan="1" colspan="1">Ant. V</td><td rowspan="1" colspan="1">/</td><td rowspan="1" colspan="1">/</td><td rowspan="1" colspan="1">0.112–0.015</td><td rowspan="1" colspan="1">0.121–0.201</td><td rowspan="1" colspan="1">/</td><td rowspan="1" colspan="1">/</td><td rowspan="1" colspan="1">/</td><td rowspan="1" colspan="1">/</td><td rowspan="1" colspan="1">0.074–0.084</td></tr><tr><td rowspan="1" colspan="1">Ant. Vb</td><td rowspan="1" colspan="1">0.093–0.120</td><td rowspan="1" colspan="1">/</td><td rowspan="1" colspan="1">0.085–0.088</td><td rowspan="1" colspan="1">/</td><td rowspan="1" colspan="1">/</td><td rowspan="1" colspan="1">0.096–0.097</td><td rowspan="1" colspan="1">/</td><td rowspan="1" colspan="1">/</td><td rowspan="1" colspan="1">/</td></tr><tr><td rowspan="1" colspan="1">Ant. VIb</td><td rowspan="1" colspan="1">/</td><td rowspan="1" colspan="1">/</td><td rowspan="1" colspan="1">/</td><td rowspan="1" colspan="1">0.101–0.143</td><td rowspan="1" colspan="1">/</td><td rowspan="1" colspan="1">/</td><td rowspan="1" colspan="1">/</td><td rowspan="1" colspan="1">/</td><td rowspan="1" colspan="1">/</td></tr><tr><td rowspan="1" colspan="1">
                    <abbrev xmlns:xlink="http://www.w3.org/1999/xlink" xlink:title="processus terminalis" id="ABBRID0EHZDI" xlink:type="simple">PT</abbrev>
                  </td><td rowspan="1" colspan="1">0.113–0.166</td><td rowspan="1" colspan="1">0.121</td><td rowspan="1" colspan="1">0.122–0.124</td><td rowspan="1" colspan="1">0.119–0.165</td><td rowspan="1" colspan="1">/</td><td rowspan="1" colspan="1">0.082–0.092</td><td rowspan="1" colspan="1">0.119–0.132</td><td rowspan="1" colspan="1">0.101</td><td rowspan="1" colspan="1">0.076–0.089</td></tr><tr><td rowspan="1" colspan="1">
                    <abbrev xmlns:xlink="http://www.w3.org/1999/xlink" xlink:title="ultimate rostral segment" id="ABBRID0EL1DI" xlink:type="simple">URS</abbrev>
                  </td><td rowspan="1" colspan="1">0.115–0.129</td><td rowspan="1" colspan="1">0.107</td><td rowspan="1" colspan="1">0.104–0.112</td><td rowspan="1" colspan="1">0.096–0.132</td><td rowspan="1" colspan="1">0.118</td><td rowspan="1" colspan="1">0.094–0.100</td><td rowspan="1" colspan="1">0.123–0.128</td><td rowspan="1" colspan="1">0.122</td><td rowspan="1" colspan="1">0.054–0.066</td></tr><tr><td rowspan="1" colspan="1">Hind femur</td><td rowspan="1" colspan="1">0.346–0.412</td><td rowspan="1" colspan="1">0.275</td><td rowspan="1" colspan="1">0.296–0.310</td><td rowspan="1" colspan="1">0.341–0.556</td><td rowspan="1" colspan="1">0.505</td><td rowspan="1" colspan="1">0.328–0.339</td><td rowspan="1" colspan="1">0.207–0.297</td><td rowspan="1" colspan="1">0.193</td><td rowspan="1" colspan="1">0.197–0.299</td></tr><tr><td rowspan="15" colspan="1">Length (mm)</td><td rowspan="1" colspan="1">Hind tibia</td><td rowspan="1" colspan="1">0.577–0.680</td><td rowspan="1" colspan="1">0.463</td><td rowspan="1" colspan="1">0.464–0.481</td><td rowspan="1" colspan="1">0.641–1.015</td><td rowspan="1" colspan="1">0.992</td><td rowspan="1" colspan="1">0.547–0.567</td><td rowspan="1" colspan="1">0.366–0.480</td><td rowspan="1" colspan="1">0.337</td><td rowspan="1" colspan="1">0.333–0.425</td></tr><tr><td rowspan="1" colspan="1">
                    <abbrev xmlns:xlink="http://www.w3.org/1999/xlink" xlink:title="second hind tarsal segment" id="ABBRID0EQ4DI" xlink:type="simple">2HT</abbrev>
                  </td><td rowspan="1" colspan="1">0.071–0.094</td><td rowspan="1" colspan="1">0.078</td><td rowspan="1" colspan="1">0.072–0.077</td><td rowspan="1" colspan="1">0.104–0.124</td><td rowspan="1" colspan="1">0.117</td><td rowspan="1" colspan="1">0.080–0.083</td><td rowspan="1" colspan="1">0.064–0.082</td><td rowspan="1" colspan="1">0.071</td><td rowspan="1" colspan="1">0.071–0.088</td></tr><tr><td rowspan="1" colspan="1">
                    <abbrev xmlns:xlink="http://www.w3.org/1999/xlink" xlink:title="siphunculus" id="ABBRID0EU5DI" xlink:type="simple">SIPH</abbrev>
                  </td><td rowspan="1" colspan="1">0.325–0.415</td><td rowspan="1" colspan="1">0.251</td><td rowspan="1" colspan="1">0.214–0.237</td><td rowspan="1" colspan="1">0.314–0.432</td><td rowspan="1" colspan="1">0.271</td><td rowspan="1" colspan="1">0.398–0.401</td><td rowspan="1" colspan="1">0.240–0.294</td><td rowspan="1" colspan="1">0.210</td><td rowspan="1" colspan="1">0.024–0.028</td></tr><tr><td rowspan="1" colspan="1">
                    <abbrev xmlns:xlink="http://www.w3.org/1999/xlink" xlink:title="basal width of siphunculus" id="ABBRID0EY6DI" xlink:type="simple">BW SIPH</abbrev>
                  </td><td rowspan="1" colspan="1">0.047–0.059</td><td rowspan="1" colspan="1">0.047</td><td rowspan="1" colspan="1">0.041–0.042</td><td rowspan="1" colspan="1">0.059–0.076</td><td rowspan="1" colspan="1">0.033</td><td rowspan="1" colspan="1">0.050–0.062</td><td rowspan="1" colspan="1">0.039–0.048</td><td rowspan="1" colspan="1">0.039</td><td rowspan="1" colspan="1">0.046–0.052</td></tr><tr><td rowspan="1" colspan="1">
                    <abbrev xmlns:xlink="http://www.w3.org/1999/xlink" xlink:title="mid-width of siphunculus" id="ABBRID0E4AAK" xlink:type="simple">MW SIPH</abbrev>
                  </td><td rowspan="1" colspan="1">0.024–0.032</td><td rowspan="1" colspan="1">0.023</td><td rowspan="1" colspan="1">0.025–0.040</td><td rowspan="1" colspan="1">0.020–0.026</td><td rowspan="1" colspan="1">0.018</td><td rowspan="1" colspan="1">0.033–0.041</td><td rowspan="1" colspan="1">0.016–0.018</td><td rowspan="1" colspan="1">0.018</td><td rowspan="1" colspan="1">0.017–0.021</td></tr><tr><td rowspan="1" colspan="1">
                    <abbrev xmlns:xlink="http://www.w3.org/1999/xlink" xlink:title="distal width of siphunculus" id="ABBRID0EBCAK" xlink:type="simple">DW SIPH</abbrev>
                  </td><td rowspan="1" colspan="1">0.030–0.036</td><td rowspan="1" colspan="1">0.031</td><td rowspan="1" colspan="1">0.031–0.036</td><td rowspan="1" colspan="1">0.025–0.030</td><td rowspan="1" colspan="1">0.029</td><td rowspan="1" colspan="1">0.024–0.026</td><td rowspan="1" colspan="1">0.022–0.027</td><td rowspan="1" colspan="1">0.024</td><td rowspan="1" colspan="1">0.019–0.025</td></tr><tr><td rowspan="1" colspan="1">Cauda</td><td rowspan="1" colspan="1">0.093–0.128</td><td rowspan="1" colspan="1">/</td><td rowspan="1" colspan="1">/</td><td rowspan="1" colspan="1">0.179–0.246</td><td rowspan="1" colspan="1">0.106</td><td rowspan="1" colspan="1">0.167–0.170</td><td rowspan="1" colspan="1">0.084–0.095</td><td rowspan="1" colspan="1">/</td><td rowspan="1" colspan="1">0.161–0.129</td></tr><tr><td rowspan="1" colspan="1">
                    <abbrev xmlns:xlink="http://www.w3.org/1999/xlink" xlink:title="basal width of cauda" id="ABBRID0EEEAK" xlink:type="simple">BW Cauda</abbrev>
                  </td><td rowspan="1" colspan="1">0.074–0.103</td><td rowspan="1" colspan="1">/</td><td rowspan="1" colspan="1">/</td><td rowspan="1" colspan="1">0.100–0.134</td><td rowspan="1" colspan="1">0.099</td><td rowspan="1" colspan="1">0.067–0.068</td><td rowspan="1" colspan="1">0.056–0.062</td><td rowspan="1" colspan="1">/</td><td rowspan="1" colspan="1">0.069–0.085</td></tr><tr><td rowspan="1" colspan="1">MW Cauda</td><td rowspan="1" colspan="1">0.056–0.065</td><td rowspan="1" colspan="1">/</td><td rowspan="1" colspan="1">/</td><td rowspan="1" colspan="1">0.047–0.069</td><td rowspan="1" colspan="1">0.039</td><td rowspan="1" colspan="1">0.048–0.054</td><td rowspan="1" colspan="1">0.041</td><td rowspan="1" colspan="1">/</td><td rowspan="1" colspan="1">0.052–0.066</td></tr><tr><td rowspan="1" colspan="1">Ant. IIIBD</td><td rowspan="1" colspan="1">0.027–0.038</td><td rowspan="1" colspan="1">0.039</td><td rowspan="1" colspan="1">0.031–0.034</td><td rowspan="1" colspan="1">0.026–0.033</td><td rowspan="1" colspan="1">0.033</td><td rowspan="1" colspan="1">0.028–0.030</td><td rowspan="1" colspan="1">0.017–0.022</td><td rowspan="1" colspan="1">0.021</td><td rowspan="1" colspan="1">0.019–0.022</td></tr><tr><td rowspan="1" colspan="1">Widest width of hind femur</td><td rowspan="1" colspan="1">0.062–0.069</td><td rowspan="1" colspan="1">0.064</td><td rowspan="1" colspan="1">0.056–0.058</td><td rowspan="1" colspan="1">0.057–0.072</td><td rowspan="1" colspan="1">0.059</td><td rowspan="1" colspan="1">0.062–0.068</td><td rowspan="1" colspan="1">0.044–0.051</td><td rowspan="1" colspan="1">0.050</td><td rowspan="1" colspan="1">0.053–0.151</td></tr><tr><td rowspan="1" colspan="1">
                    <abbrev xmlns:xlink="http://www.w3.org/1999/xlink" xlink:title="mid-width of hind tibia" id="ABBRID0EFIAK" xlink:type="simple">MW hind tibia</abbrev>
                  </td><td rowspan="1" colspan="1">0.033–0.040</td><td rowspan="1" colspan="1">0.044</td><td rowspan="1" colspan="1">0.037–0.041</td><td rowspan="1" colspan="1">0.029–0.037</td><td rowspan="1" colspan="1">0.027</td><td rowspan="1" colspan="1">0.034</td><td rowspan="1" colspan="1">0.024–0.027</td><td rowspan="1" colspan="1">0.031</td><td rowspan="1" colspan="1">0.023–0.029</td></tr><tr><td rowspan="1" colspan="1">Cephalic setae</td><td rowspan="1" colspan="1">0.012–0.017</td><td rowspan="1" colspan="1">0.012</td><td rowspan="1" colspan="1">0.015–0.016</td><td rowspan="1" colspan="1">0.020–0.028</td><td rowspan="1" colspan="1">0.026</td><td rowspan="1" colspan="1">0.029–0.030</td><td rowspan="1" colspan="1">0.010–0.017</td><td rowspan="1" colspan="1">0.015</td><td rowspan="1" colspan="1">0.031–0.038</td></tr><tr><td rowspan="1" colspan="1">Dorsal setae of head</td><td rowspan="1" colspan="1">0.007–0.010</td><td rowspan="1" colspan="1">0.007</td><td rowspan="1" colspan="1">0.006–0.007</td><td rowspan="1" colspan="1">0.004–0.006</td><td rowspan="1" colspan="1">0.011</td><td rowspan="1" colspan="1">/</td><td rowspan="1" colspan="1">0.005–0.007</td><td rowspan="1" colspan="1">0.006</td><td rowspan="1" colspan="1">/</td></tr><tr><td rowspan="1" colspan="1">Dorsal setae of head between antennae</td><td rowspan="1" colspan="1">/</td><td rowspan="1" colspan="1">/</td><td rowspan="1" colspan="1">/</td><td rowspan="1" colspan="1">0.004–0.009</td><td rowspan="1" colspan="1">0.011</td><td rowspan="1" colspan="1">0.017–0.025</td><td rowspan="1" colspan="1">/</td><td rowspan="1" colspan="1">/</td><td rowspan="1" colspan="1">0.030–0.035</td></tr><tr><td rowspan="15" colspan="1">Length (mm)</td><td rowspan="1" colspan="1">Dorsal setae of head between compound eyes</td><td rowspan="1" colspan="1">/</td><td rowspan="1" colspan="1">/</td><td rowspan="1" colspan="1">/</td><td rowspan="1" colspan="1">0.004–0.008</td><td rowspan="1" colspan="1">0.009</td><td rowspan="1" colspan="1">0.010–0.012</td><td rowspan="1" colspan="1">/</td><td rowspan="1" colspan="1">/</td><td rowspan="1" colspan="1">0.009–0.011</td></tr><tr><td rowspan="1" colspan="1">Marginal setae on Tergite I</td><td rowspan="1" colspan="1">0.006–0.010</td><td rowspan="1" colspan="1">0.004</td><td rowspan="1" colspan="1">0.005–0.006</td><td rowspan="1" colspan="1">0.004–0.007</td><td rowspan="1" colspan="1">0.010</td><td rowspan="1" colspan="1">0.008</td><td rowspan="1" colspan="1">0.004–0.008</td><td rowspan="1" colspan="1">0.003</td><td rowspan="1" colspan="1">0.008–0.009</td></tr><tr><td rowspan="1" colspan="1">Spinal setae on Tergite VIII</td><td rowspan="1" colspan="1">0.015–0.021</td><td rowspan="1" colspan="1">0.016</td><td rowspan="1" colspan="1">0.014–0.026</td><td rowspan="1" colspan="1">0.018–0.025</td><td rowspan="1" colspan="1">0.017</td><td rowspan="1" colspan="1">0.024–0.026</td><td rowspan="1" colspan="1">0.013–0.018</td><td rowspan="1" colspan="1">0.016</td><td rowspan="1" colspan="1">0.032–0.040</td></tr><tr><td rowspan="1" colspan="1">Setae on Ant. III</td><td rowspan="1" colspan="1">0.004–0.008</td><td rowspan="1" colspan="1">0.006</td><td rowspan="1" colspan="1">0.004–0.006</td><td rowspan="1" colspan="1">0.005–0.009</td><td rowspan="1" colspan="1">0.011</td><td rowspan="1" colspan="1">0.006–0.007</td><td rowspan="1" colspan="1">0.004–0.005</td><td rowspan="1" colspan="1">0.006</td><td rowspan="1" colspan="1">0.006–0.008</td></tr><tr><td rowspan="1" colspan="1">Setae on hind tibia</td><td rowspan="1" colspan="1">0.577–0.680</td><td rowspan="1" colspan="1">0.463</td><td rowspan="1" colspan="1">0.464–0.681</td><td rowspan="1" colspan="1">0.017–0.026</td><td rowspan="1" colspan="1">0.021</td><td rowspan="1" colspan="1">0.015–0.017</td><td rowspan="1" colspan="1">0.020–0.022</td><td rowspan="1" colspan="1">0.038</td><td rowspan="1" colspan="1">0.018–0.026</td></tr><tr><td rowspan="1" colspan="1">Processes on antennal tubercle</td><td rowspan="1" colspan="1">0.077–0.095</td><td rowspan="1" colspan="1">0.061</td><td rowspan="1" colspan="1">0.068–0.073</td><td rowspan="1" colspan="1">0.020–0.029</td><td rowspan="1" colspan="1">/</td><td rowspan="1" colspan="1">/</td><td rowspan="1" colspan="1">0.027–0.047</td><td rowspan="1" colspan="1">0.028</td><td rowspan="1" colspan="1">/</td></tr><tr><td rowspan="1" colspan="1">Median frontal tubercle</td><td rowspan="1" colspan="1">0.063–0.077</td><td rowspan="1" colspan="1">0.054</td><td rowspan="1" colspan="1">0.055–0.064</td><td rowspan="1" colspan="1">/</td><td rowspan="1" colspan="1">/</td><td rowspan="1" colspan="1">/</td><td rowspan="1" colspan="1">0.025–0.046</td><td rowspan="1" colspan="1">0.024</td><td rowspan="1" colspan="1">/</td></tr><tr><td rowspan="1" colspan="1">Marginal process on pronotum</td><td rowspan="1" colspan="1">/</td><td rowspan="1" colspan="1">/</td><td rowspan="1" colspan="1">/</td><td rowspan="1" colspan="1">/</td><td rowspan="1" colspan="1">/</td><td rowspan="1" colspan="1">0.064</td><td rowspan="1" colspan="1">/</td><td rowspan="1" colspan="1">/</td><td rowspan="1" colspan="1">/</td></tr><tr><td rowspan="1" colspan="1">Marginal process on mesonotum</td><td rowspan="1" colspan="1">/</td><td rowspan="1" colspan="1">/</td><td rowspan="1" colspan="1">/</td><td rowspan="1" colspan="1">/</td><td rowspan="1" colspan="1">/</td><td rowspan="1" colspan="1">0.127–0.141</td><td rowspan="1" colspan="1">/</td><td rowspan="1" colspan="1">/</td><td rowspan="1" colspan="1">/</td></tr><tr><td rowspan="1" colspan="1">Marginal process on metanotum</td><td rowspan="1" colspan="1">/</td><td rowspan="1" colspan="1">/</td><td rowspan="1" colspan="1">/</td><td rowspan="1" colspan="1">/</td><td rowspan="1" colspan="1">/</td><td rowspan="1" colspan="1">0.133–0.165</td><td rowspan="1" colspan="1">/</td><td rowspan="1" colspan="1">/</td><td rowspan="1" colspan="1">/</td></tr><tr><td rowspan="1" colspan="1">Marginal process on Tergite I</td><td rowspan="1" colspan="1">/</td><td rowspan="1" colspan="1">/</td><td rowspan="1" colspan="1">/</td><td rowspan="1" colspan="1">/</td><td rowspan="1" colspan="1">/</td><td rowspan="1" colspan="1">0.192–0.206</td><td rowspan="1" colspan="1">/</td><td rowspan="1" colspan="1">/</td><td rowspan="1" colspan="1">/</td></tr><tr><td rowspan="1" colspan="1">Marginal process on Tergite II</td><td rowspan="1" colspan="1">/</td><td rowspan="1" colspan="1">/</td><td rowspan="1" colspan="1">/</td><td rowspan="1" colspan="1">/</td><td rowspan="1" colspan="1">/</td><td rowspan="1" colspan="1">0.195–0.196</td><td rowspan="1" colspan="1">/</td><td rowspan="1" colspan="1">/</td><td rowspan="1" colspan="1">/</td></tr><tr><td rowspan="1" colspan="1">Marginal process on Tergite III</td><td rowspan="1" colspan="1">/</td><td rowspan="1" colspan="1">/</td><td rowspan="1" colspan="1">/</td><td rowspan="1" colspan="1">/</td><td rowspan="1" colspan="1">/</td><td rowspan="1" colspan="1">0.175–0.208</td><td rowspan="1" colspan="1">/</td><td rowspan="1" colspan="1">/</td><td rowspan="1" colspan="1">/</td></tr><tr><td rowspan="1" colspan="1">Marginal process on Tergite IV</td><td rowspan="1" colspan="1">/</td><td rowspan="1" colspan="1">/</td><td rowspan="1" colspan="1">/</td><td rowspan="1" colspan="1">/</td><td rowspan="1" colspan="1">/</td><td rowspan="1" colspan="1">0.201–0.224</td><td rowspan="1" colspan="1">/</td><td rowspan="1" colspan="1">/</td><td rowspan="1" colspan="1">/</td></tr><tr><td rowspan="1" colspan="1">Spinal process on Tergite VIII</td><td rowspan="1" colspan="1">0.161–0.175</td><td rowspan="1" colspan="1">0.847</td><td rowspan="1" colspan="1">/</td><td rowspan="1" colspan="1">/</td><td rowspan="1" colspan="1">/</td><td rowspan="1" colspan="1">0.209</td><td rowspan="1" colspan="1">0.112–0.139</td><td rowspan="1" colspan="1">0.117</td><td rowspan="1" colspan="1">0.022–0.061</td></tr><tr><td rowspan="3" colspan="1">Ratio (times)</td><td rowspan="1" colspan="1">Body length / Body width</td><td rowspan="1" colspan="1">1.84–2.02</td><td rowspan="1" colspan="1">2.12</td><td rowspan="1" colspan="1">2.25–2.32</td><td rowspan="1" colspan="1">2.22–2.56</td><td rowspan="1" colspan="1">2.89</td><td rowspan="1" colspan="1">2.23–2.45</td><td rowspan="1" colspan="1">2.16–2.21</td><td rowspan="1" colspan="1">2.12</td><td rowspan="1" colspan="1">1.84–2.27</td></tr><tr><td rowspan="1" colspan="1">Whole antennae / Body</td><td rowspan="1" colspan="1">0.31–0.36</td><td rowspan="1" colspan="1">0.37</td><td rowspan="1" colspan="1">0.40–0.42</td><td rowspan="1" colspan="1">0.38–0.52</td><td rowspan="1" colspan="1">/</td><td rowspan="1" colspan="1">0.36–0.38</td><td rowspan="1" colspan="1">0.37–0.40</td><td rowspan="1" colspan="1">0.37</td><td rowspan="1" colspan="1">0.30–0.35</td></tr><tr><td rowspan="1" colspan="1">Hind femur / Ant. III</td><td rowspan="1" colspan="1">1.13–2.20</td><td rowspan="1" colspan="1">1.23</td><td rowspan="1" colspan="1">1.87–2.04</td><td rowspan="1" colspan="1">1.34–2.07</td><td rowspan="1" colspan="1">1.23</td><td rowspan="1" colspan="1">1.37–1.42</td><td rowspan="1" colspan="1">1.05–1.20</td><td rowspan="1" colspan="1">1.21</td><td rowspan="1" colspan="1">1.45–2.23</td></tr><tr><td rowspan="9" colspan="1">Ratio (times)</td><td rowspan="1" colspan="1">Hind tibia / Body</td><td rowspan="1" colspan="1">0.28–0.31</td><td rowspan="1" colspan="1">0.31</td><td rowspan="1" colspan="1">0.28–0.29</td><td rowspan="1" colspan="1">0.37–0.43</td><td rowspan="1" colspan="1">0.53</td><td rowspan="1" colspan="1">0.31–0.33</td><td rowspan="1" colspan="1">0.31–0.32</td><td rowspan="1" colspan="1">0.31</td><td rowspan="1" colspan="1">0.24–0.30</td></tr><tr><td rowspan="1" colspan="1">Ant. I / Ant. III</td><td rowspan="1" colspan="1">0.23–0.50</td><td rowspan="1" colspan="1">0.26</td><td rowspan="1" colspan="1">0.43–0.44</td><td rowspan="1" colspan="1">0.28–0.44</td><td rowspan="1" colspan="1">0.22</td><td rowspan="1" colspan="1">0.36–0.37</td><td rowspan="1" colspan="1">0.22–0.25</td><td rowspan="1" colspan="1">0.22</td><td rowspan="1" colspan="1">0.38–0.59</td></tr><tr><td rowspan="1" colspan="1">Ant. II / Ant. III</td><td rowspan="1" colspan="1">0.15–0.30</td><td rowspan="1" colspan="1">0.18</td><td rowspan="1" colspan="1">0.36–0.39</td><td rowspan="1" colspan="1">0.18–0.27</td><td rowspan="1" colspan="1">0.15</td><td rowspan="1" colspan="1">0.19–0.20</td><td rowspan="1" colspan="1">0.14–0.18</td><td rowspan="1" colspan="1">0.21</td><td rowspan="1" colspan="1">0.26–0.37</td></tr><tr><td rowspan="1" colspan="1">Ant. IV / Ant. III</td><td rowspan="1" colspan="1">0.66–0.88</td><td rowspan="1" colspan="1">/</td><td rowspan="1" colspan="1">0.50–0.62</td><td rowspan="1" colspan="1">0.47–0.70</td><td rowspan="1" colspan="1">0.47</td><td rowspan="1" colspan="1">0.39–0.41</td><td rowspan="1" colspan="1">/</td><td rowspan="1" colspan="1">/</td><td rowspan="1" colspan="1">0.40–0.67</td></tr><tr><td rowspan="1" colspan="1">Ant. V/ Ant. III</td><td rowspan="1" colspan="1">/</td><td rowspan="1" colspan="1">/</td><td rowspan="1" colspan="1">0.73–0.74</td><td rowspan="1" colspan="1">0.55–0.71</td><td rowspan="1" colspan="1">/</td><td rowspan="1" colspan="1">/</td><td rowspan="1" colspan="1">/</td><td rowspan="1" colspan="1">/</td><td rowspan="1" colspan="1">/</td></tr><tr><td rowspan="1" colspan="1">Ant. IVb, Vb or VIb / Ant. III</td><td rowspan="1" colspan="1">0.35–0.58</td><td rowspan="1" colspan="1">0.38</td><td rowspan="1" colspan="1">0.54–0.58</td><td rowspan="1" colspan="1">0.37–0.62</td><td rowspan="1" colspan="1">/</td><td rowspan="1" colspan="1">0.40–0.41</td><td rowspan="1" colspan="1">0.30–0.35</td><td rowspan="1" colspan="1">0.42</td><td rowspan="1" colspan="1">0.51–0.81</td></tr><tr><td rowspan="1" colspan="1"><abbrev xmlns:xlink="http://www.w3.org/1999/xlink" xlink:title="processus terminalis" id="ABBRID0EXDBK" xlink:type="simple">PT</abbrev> / Ant. III</td><td rowspan="1" colspan="1">0.45–0.78</td><td rowspan="1" colspan="1">0.50</td><td rowspan="1" colspan="1">0.79–0.80</td><td rowspan="1" colspan="1">0.40–0.78</td><td rowspan="1" colspan="1">/</td><td rowspan="1" colspan="1">0.34–0.39</td><td rowspan="1" colspan="1">0.48–0.71</td><td rowspan="1" colspan="1">0.63</td><td rowspan="1" colspan="1">0.62–0.82</td></tr><tr><td rowspan="1" colspan="1"><abbrev xmlns:xlink="http://www.w3.org/1999/xlink" xlink:title="processus terminalis" id="ABBRID0E2EBK" xlink:type="simple">PT</abbrev> / Ant. IVb, Vb or VIb</td><td rowspan="1" colspan="1">1.10–1.57</td><td rowspan="1" colspan="1">1.32</td><td rowspan="1" colspan="1">1.39–1.46</td><td rowspan="1" colspan="1">0.93–1.34</td><td rowspan="1" colspan="1">/</td><td rowspan="1" colspan="1">0.85–0.95</td><td rowspan="1" colspan="1">1.37–2.38</td><td rowspan="1" colspan="1">1.51</td><td rowspan="1" colspan="1">0.98–1.25</td></tr><tr><td rowspan="1" colspan="1"><abbrev xmlns:xlink="http://www.w3.org/1999/xlink" xlink:title="ultimate rostral segment" id="ABBRID0E6FBK" xlink:type="simple">URS</abbrev> / <abbrev xmlns:xlink="http://www.w3.org/1999/xlink" xlink:title="asal width of ultimate rostral segment" id="ABBRID0EDGBK" xlink:type="simple">BW URS</abbrev></td><td rowspan="1" colspan="1">2.21–3.18</td><td rowspan="1" colspan="1">2.43</td><td rowspan="1" colspan="1">2.61–2.67</td><td rowspan="1" colspan="1">2.06–2.54</td><td rowspan="1" colspan="1">2.81</td><td rowspan="1" colspan="1">2.19–2.38</td><td rowspan="1" colspan="1">3.28–3.42</td><td rowspan="1" colspan="1">3.30</td><td rowspan="1" colspan="1">1.27–1.94</td></tr><tr><td rowspan="7" colspan="1">Ratio (times)</td><td rowspan="1" colspan="1"><abbrev xmlns:xlink="http://www.w3.org/1999/xlink" xlink:title="ultimate rostral segment" id="ABBRID0EJHBK" xlink:type="simple">URS</abbrev> / <abbrev xmlns:xlink="http://www.w3.org/1999/xlink" xlink:title="second hind tarsal segment" id="ABBRID0ENHBK" xlink:type="simple">2HT</abbrev></td><td rowspan="1" colspan="1">1.31–1.62</td><td rowspan="1" colspan="1">1.37</td><td rowspan="1" colspan="1">1.44–1.45</td><td rowspan="1" colspan="1">0.89–1.10</td><td rowspan="1" colspan="1">1.01</td><td rowspan="1" colspan="1">1.13–1.25</td><td rowspan="1" colspan="1">1.56–1.92</td><td rowspan="1" colspan="1">1.72</td><td rowspan="1" colspan="1">0.70–0.84</td></tr><tr><td rowspan="1" colspan="1"><abbrev xmlns:xlink="http://www.w3.org/1999/xlink" xlink:title="siphunculus" id="ABBRID0EQIBK" xlink:type="simple">SIPH</abbrev> / Body</td><td rowspan="1" colspan="1">0.16–0.19</td><td rowspan="1" colspan="1">0.17</td><td rowspan="1" colspan="1">0.13–0.14</td><td rowspan="1" colspan="1">0.16–0.21</td><td rowspan="1" colspan="1">0.15</td><td rowspan="1" colspan="1">0.22–0.23</td><td rowspan="1" colspan="1">0.20–0.21</td><td rowspan="1" colspan="1">0.20</td><td rowspan="1" colspan="1">0.16–0.23</td></tr><tr><td rowspan="1" colspan="1"><abbrev xmlns:xlink="http://www.w3.org/1999/xlink" xlink:title="siphunculus" id="ABBRID0EUJBK" xlink:type="simple">SIPH</abbrev> / Cauda</td><td rowspan="1" colspan="1">2.62–3.88</td><td rowspan="1" colspan="1">/</td><td rowspan="1" colspan="1">/</td><td rowspan="1" colspan="1">1.70–2.05</td><td rowspan="1" colspan="1">2.56</td><td rowspan="1" colspan="1">0.34–0.40</td><td rowspan="1" colspan="1">2.86–3.09</td><td rowspan="1" colspan="1">/</td><td rowspan="1" colspan="1">1.51–1.93</td></tr><tr><td rowspan="1" colspan="1"><abbrev xmlns:xlink="http://www.w3.org/1999/xlink" xlink:title="siphunculus" id="ABBRID0EYKBK" xlink:type="simple">SIPH</abbrev> / <abbrev xmlns:xlink="http://www.w3.org/1999/xlink" xlink:title="basal width of siphunculus" id="ABBRID0E3KBK" xlink:type="simple">BW SIPH</abbrev></td><td rowspan="1" colspan="1">5.70–7.62</td><td rowspan="1" colspan="1">5.34</td><td rowspan="1" colspan="1">5.10–5.78</td><td rowspan="1" colspan="1">5.23–6.44</td><td rowspan="1" colspan="1">8.21</td><td rowspan="1" colspan="1">6.42–8.02</td><td rowspan="1" colspan="1">6.13–6.69</td><td rowspan="1" colspan="1">5.39</td><td rowspan="1" colspan="1">4.88–5.51</td></tr><tr><td rowspan="1" colspan="1"><abbrev xmlns:xlink="http://www.w3.org/1999/xlink" xlink:title="siphunculus" id="ABBRID0E6LBK" xlink:type="simple">SIPH</abbrev> / <abbrev xmlns:xlink="http://www.w3.org/1999/xlink" xlink:title="mid-width of siphunculus" id="ABBRID0EDMBK" xlink:type="simple">MW SIPH</abbrev></td><td rowspan="1" colspan="1">10.16–15.71</td><td rowspan="1" colspan="1">10.91</td><td rowspan="1" colspan="1">5.93–8.56</td><td rowspan="1" colspan="1">13.08–20.85</td><td rowspan="1" colspan="1">15.06</td><td rowspan="1" colspan="1">9.71–12.15</td><td rowspan="1" colspan="1">14.12–17.56</td><td rowspan="1" colspan="1">11.67</td><td rowspan="1" colspan="1">11.85–14.35</td></tr><tr><td rowspan="1" colspan="1"><abbrev xmlns:xlink="http://www.w3.org/1999/xlink" xlink:title="siphunculus" id="ABBRID0EGNBK" xlink:type="simple">SIPH</abbrev> / <abbrev xmlns:xlink="http://www.w3.org/1999/xlink" xlink:title="distal width of siphunculus" id="ABBRID0EKNBK" xlink:type="simple">DW SIPH</abbrev></td><td rowspan="1" colspan="1">9.03–12.57</td><td rowspan="1" colspan="1">8.10</td><td rowspan="1" colspan="1">5.94–7.65</td><td rowspan="1" colspan="1">11.63–14.60</td><td rowspan="1" colspan="1">9.35</td><td rowspan="1" colspan="1">15.31–16.71</td><td rowspan="1" colspan="1">10.89–12.22</td><td rowspan="1" colspan="1">8.75</td><td rowspan="1" colspan="1">10.36–12.84</td></tr><tr><td rowspan="1" colspan="1">Cauda / <abbrev xmlns:xlink="http://www.w3.org/1999/xlink" xlink:title="basal width of cauda" id="ABBRID0ENOBK" xlink:type="simple">BW Cauda</abbrev></td><td rowspan="1" colspan="1">1.07–1.49</td><td rowspan="1" colspan="1">/</td><td rowspan="1" colspan="1">/</td><td rowspan="1" colspan="1">1.65–2.18</td><td rowspan="1" colspan="1">1.07</td><td rowspan="1" colspan="1">2.46–2.54</td><td rowspan="1" colspan="1">1.50–1.53</td><td rowspan="1" colspan="1">/</td><td rowspan="1" colspan="1">1.67–2.04</td></tr><tr><td rowspan="15" colspan="1">Ratio (times)</td><td rowspan="1" colspan="1">Cephalic setae / Ant. IIIBD</td><td rowspan="1" colspan="1">0.37–0.57</td><td rowspan="1" colspan="1">0.31</td><td rowspan="1" colspan="1">0.47–0.48</td><td rowspan="1" colspan="1">0.61–0.91</td><td rowspan="1" colspan="1">0.79</td><td rowspan="1" colspan="1">0.97–1.07</td><td rowspan="1" colspan="1">0.59–0.77</td><td rowspan="1" colspan="1">0.71</td><td rowspan="1" colspan="1">1.41–2.00</td></tr><tr><td rowspan="1" colspan="1">Marginal setae on Tergite I / Ant. III BD</td><td rowspan="1" colspan="1">0.18–0.37</td><td rowspan="1" colspan="1">0.10</td><td rowspan="1" colspan="1">0.16–0.18</td><td rowspan="1" colspan="1">0.12–0.21</td><td rowspan="1" colspan="1">0.30</td><td rowspan="1" colspan="1">0.27</td><td rowspan="1" colspan="1">0.23–0.38</td><td rowspan="1" colspan="1">0.14</td><td rowspan="1" colspan="1">0.36–0.47</td></tr><tr><td rowspan="1" colspan="1">Spinal setae on Tergite VIII / Ant. III BD</td><td rowspan="1" colspan="1">0.53–0.60</td><td rowspan="1" colspan="1">0.41</td><td rowspan="1" colspan="1">0.45–0.77</td><td rowspan="1" colspan="1">0.55–0.77</td><td rowspan="1" colspan="1">0.52</td><td rowspan="1" colspan="1">0.86–0.87</td><td rowspan="1" colspan="1">0.76–0.86</td><td rowspan="1" colspan="1">0.76</td><td rowspan="1" colspan="1">1.52–2.11</td></tr><tr><td rowspan="1" colspan="1">Setae on Ant. III / Ant. IIIBD</td><td rowspan="1" colspan="1">0.13–0.28</td><td rowspan="1" colspan="1">0.15</td><td rowspan="1" colspan="1">0.13–0.17</td><td rowspan="1" colspan="1">0.17–0.28</td><td rowspan="1" colspan="1">0.33</td><td rowspan="1" colspan="1">0.20–0.25</td><td rowspan="1" colspan="1">0.18–0.29</td><td rowspan="1" colspan="1">0.29</td><td rowspan="1" colspan="1">0.27–0.38</td></tr><tr><td rowspan="1" colspan="1">Setae on hind tibia / <abbrev xmlns:xlink="http://www.w3.org/1999/xlink" xlink:title="mid-width of hind tibia" id="ABBRID0EPTBK" xlink:type="simple">MW hind tibia</abbrev></td><td rowspan="1" colspan="1">0.51–0.68</td><td rowspan="1" colspan="1">0.91</td><td rowspan="1" colspan="1">0.93–1.16</td><td rowspan="1" colspan="1">0.53–0.70</td><td rowspan="1" colspan="1">0.78</td><td rowspan="1" colspan="1">0.44–0.50</td><td rowspan="1" colspan="1">0.74–0.88</td><td rowspan="1" colspan="1">1.23</td><td rowspan="1" colspan="1">0.62–0.90</td></tr><tr><td rowspan="1" colspan="1">Length of processes on antennal tubercle / its basal width</td><td rowspan="1" colspan="1">1.83–2.64</td><td rowspan="1" colspan="1">1.53</td><td rowspan="1" colspan="1">1.74–2.15</td><td rowspan="1" colspan="1">0.77–1.24</td><td rowspan="1" colspan="1">/</td><td rowspan="1" colspan="1">/</td><td rowspan="1" colspan="1">0.90–1.47</td><td rowspan="1" colspan="1">1.04</td><td rowspan="1" colspan="1">/</td></tr><tr><td rowspan="1" colspan="1">Length of median frontal tubercle / its basal width</td><td rowspan="1" colspan="1">0.97–1.24</td><td rowspan="1" colspan="1">0.93</td><td rowspan="1" colspan="1">0.87–1.60</td><td rowspan="1" colspan="1">/</td><td rowspan="1" colspan="1">/</td><td rowspan="1" colspan="1">/</td><td rowspan="1" colspan="1">0.56–0.90</td><td rowspan="1" colspan="1">0.45</td><td rowspan="1" colspan="1">/</td></tr><tr><td rowspan="1" colspan="1">Length of marginal process on pronotum / its basal width</td><td rowspan="1" colspan="1">/</td><td rowspan="1" colspan="1">/</td><td rowspan="1" colspan="1">/</td><td rowspan="1" colspan="1">/</td><td rowspan="1" colspan="1">1.94–2.00</td><td rowspan="1" colspan="1">/</td><td rowspan="1" colspan="1">/</td><td rowspan="1" colspan="1">/</td><td rowspan="1" colspan="1">/</td></tr><tr><td rowspan="1" colspan="1">Length of marginal process on mesonotum / its basal width</td><td rowspan="1" colspan="1">/</td><td rowspan="1" colspan="1">/</td><td rowspan="1" colspan="1">/</td><td rowspan="1" colspan="1">/</td><td rowspan="1" colspan="1">2.59–3.07</td><td rowspan="1" colspan="1">/</td><td rowspan="1" colspan="1">/</td><td rowspan="1" colspan="1">/</td><td rowspan="1" colspan="1">/</td></tr><tr><td rowspan="1" colspan="1">Length of marginal process on metanotum / its basal width</td><td rowspan="1" colspan="1">/</td><td rowspan="1" colspan="1">/</td><td rowspan="1" colspan="1">/</td><td rowspan="1" colspan="1">/</td><td rowspan="1" colspan="1">2.80–3.41</td><td rowspan="1" colspan="1">/</td><td rowspan="1" colspan="1">/</td><td rowspan="1" colspan="1">/</td><td rowspan="1" colspan="1">/</td></tr><tr><td rowspan="1" colspan="1">Length of marginal process on Tergite I / its basal width</td><td rowspan="1" colspan="1">/</td><td rowspan="1" colspan="1"/><td rowspan="1" colspan="1">/</td><td rowspan="1" colspan="1">/</td><td rowspan="1" colspan="1">3.03–3.43</td><td rowspan="1" colspan="1">/</td><td rowspan="1" colspan="1">/</td><td rowspan="1" colspan="1">/</td><td rowspan="1" colspan="1">/</td></tr><tr><td rowspan="1" colspan="1">Length of marginal process on Tergite II / its basal width</td><td rowspan="1" colspan="1">/</td><td rowspan="1" colspan="1"/><td rowspan="1" colspan="1"/><td rowspan="1" colspan="1">/</td><td rowspan="1" colspan="1">3.00–3.32</td><td rowspan="1" colspan="1">/</td><td rowspan="1" colspan="1">/</td><td rowspan="1" colspan="1">/</td><td rowspan="1" colspan="1">/</td></tr><tr><td rowspan="1" colspan="1">Length of marginal process on Tergite III / its basal width</td><td rowspan="1" colspan="1">/</td><td rowspan="1" colspan="1">/</td><td rowspan="1" colspan="1">/</td><td rowspan="1" colspan="1">/</td><td rowspan="1" colspan="1">3.37–3.53</td><td rowspan="1" colspan="1">/</td><td rowspan="1" colspan="1">/</td><td rowspan="1" colspan="1">/</td><td rowspan="1" colspan="1">/</td></tr><tr><td rowspan="1" colspan="1">Length of marginal process on Tergite IV / its basal width</td><td rowspan="1" colspan="1">/</td><td rowspan="1" colspan="1">/</td><td rowspan="1" colspan="1">//</td><td rowspan="1" colspan="1">/</td><td rowspan="1" colspan="1">3.24–3.25</td><td rowspan="1" colspan="1">/</td><td rowspan="1" colspan="1">/</td><td rowspan="1" colspan="1">/</td><td rowspan="1" colspan="1">/</td></tr><tr><td rowspan="1" colspan="1">Length of spinal process on Tergite VIII / its basal width</td><td rowspan="1" colspan="1">0.49–0.67</td><td rowspan="1" colspan="1">0.85</td><td rowspan="1" colspan="1">/</td><td rowspan="1" colspan="1">/</td><td rowspan="1" colspan="1">/</td><td rowspan="1" colspan="1">/</td><td rowspan="1" colspan="1">0.62–0.76</td><td rowspan="1" colspan="1">1.05</td><td rowspan="1" colspan="1">0.19–0.38</td></tr></tbody></table></table-wrap><p><bold><italic>Head</italic>.</bold> Ocular tubercles small. Dorsum of head covered with oval and wavy sculptures, venter with wrinkles (Figs <xref ref-type="fig" rid="F10">10A</xref>, <xref ref-type="fig" rid="F11">11B</xref>). Median frontal tubercle well-developed, strongly imbricated, with a strong depression at the middle separating it into two cylinders, fork-shaped (Figs <xref ref-type="fig" rid="F10">10A</xref>, <xref ref-type="fig" rid="F11">11B</xref>), each cylinder with one pair of long and blunt setae at apex. Antennal tubercles undeveloped, each with a long finger-shaped, pointed, and strongly imbricated process at inner apex, higher than median frontal tubercle (Figs <xref ref-type="fig" rid="F10">10A</xref>, <xref ref-type="fig" rid="F11">11B</xref>), each process with a long and blunt seta at apex. Dorsal setae of head short and blunt, with small setal tubercles. Head with one pair of dorsal setae between antennae, and two pairs of dorsal setae between compound eyes arranged transversely. Antennae 4- or 5- segmented, Ant. I distinctly projected into short cylindrical at inner apex, 0.029–0.042mm, with two short and blunt setae at apex; Ant. I with slight wrinkles, other segments slightly imbricated (Figs <xref ref-type="fig" rid="F10">10B, C</xref>, <xref ref-type="fig" rid="F11">11C, D</xref>). Antennal setae short and blunt, Ant. I–V with 3 or 4, 3 or 4, 1 or 2, 1 or 2, 1–3 (base) +0 or 1 (<abbrev xmlns:xlink="http://www.w3.org/1999/xlink" xlink:title="processus terminalis" id="ABBRID0EK6BK" xlink:type="simple">PT</abbrev>) setae, respectively (or Ant. I–IV with 3 or 4, 3 or 4, 3 or 4, 2 or 3 (base) +1 (<abbrev xmlns:xlink="http://www.w3.org/1999/xlink" xlink:title="processus terminalis" id="ABBRID0EO6BK" xlink:type="simple">PT</abbrev>) setae, respectively), apex of <abbrev xmlns:xlink="http://www.w3.org/1999/xlink" xlink:title="processus terminalis" id="ABBRID0ES6BK" xlink:type="simple">PT</abbrev> with two or three setae. Primary rhinaria ciliated. Rostrum reaching mid-coxae, with apex pale brown; <abbrev xmlns:xlink="http://www.w3.org/1999/xlink" xlink:title="ultimate rostral segment" id="ABBRID0EW6BK" xlink:type="simple">URS</abbrev> long wedge-shaped (Figs <xref ref-type="fig" rid="F10">10D</xref>, <xref ref-type="fig" rid="F11">11E</xref>), with three pairs of primary setae, and without accessory setae.</p><fig id="F10" position="float" orientation="portrait"><object-id xmlns:xlink="http://www.w3.org/1999/xlink" content-type="doi" xlink:type="simple">10.3897/zookeys.1106.77912.figure10</object-id><object-id xmlns:xlink="http://www.w3.org/1999/xlink" content-type="arpha" xlink:type="simple">8D87B495-22CB-5D4D-803E-788884B7E36C</object-id><label>Figure 10.</label><caption><p><tp:taxon-name><tp:taxon-name-part taxon-name-part-type="genus" reg="Aspidophorodon">Aspidophorodon</tp:taxon-name-part> (<tp:taxon-name-part taxon-name-part-type="subgenus" reg="Eoessigia">Eoessigia</tp:taxon-name-part>) <tp:taxon-name-part taxon-name-part-type="species" reg="furcatum">furcatum</tp:taxon-name-part></tp:taxon-name> Qiao &amp; Xu, sp. nov. Apterous viviparous female <bold>A</bold> dorsal view of head <bold>B</bold> antenna 4-segmented <bold>C</bold> antenna 5-segmented <bold>D</bold> ultimate rostral segment <bold>E</bold> spinal process of abdominal tergite VIII <bold>F</bold> siphunculus <bold>G</bold> cauda <bold>H</bold> anal plate <bold>I</bold> genital plate. Scale bars: 0.10 mm.</p></caption><graphic xmlns:xlink="http://www.w3.org/1999/xlink" xlink:href="zookeys-1106-001_article-77912__-g010.jpg" position="float" orientation="portrait" xlink:type="simple" id="oo_702345.jpg"><uri content-type="original_file" xlink:type="simple">https://binary.pensoft.net/fig/702345</uri></graphic></fig><p><bold><italic>Thorax</italic>.</bold> Pronotum with oval and wavy sculptures on spino-pleural area, marginal area with wrinkles. Meso- and metanotum with wrinkles on marginal area, spino-pleural area smooth. Thoracic setae sparse, short and blunt, with small setal tubercles; pronotum with two pairs of spinal setae, arranged anteriorly and posteriorly, one pair of pleural and one pair of marginal setae; meso- and metanotum each with one pair of spinal, one pair of pleural, and two pairs of marginal setae. Legs normal, short; coxae and femora smooth, distal parts of tibiae slightly imbricated. Setae on 2/3 distal part of femora and tibiae, short and blunt; hind tibiae with a row of short and blunt setae dorsally on the middle (Fig. <xref ref-type="fig" rid="F11">11F</xref>). First tarsal chaetotaxy: 3, 3, 2. Second tarsal segments slightly imbricated.</p><fig id="F11" position="float" orientation="portrait"><object-id xmlns:xlink="http://www.w3.org/1999/xlink" content-type="doi" xlink:type="simple">10.3897/zookeys.1106.77912.figure11</object-id><object-id xmlns:xlink="http://www.w3.org/1999/xlink" content-type="arpha" xlink:type="simple">7587DCDE-0901-5C97-8F0E-89B7FEE0D31B</object-id><label>Figure 11.</label><caption><p><tp:taxon-name><tp:taxon-name-part taxon-name-part-type="genus" reg="Aspidophorodon">Aspidophorodon</tp:taxon-name-part> (<tp:taxon-name-part taxon-name-part-type="subgenus" reg="Eoessigia">Eoessigia</tp:taxon-name-part>) <tp:taxon-name-part taxon-name-part-type="species" reg="furcatum">furcatum</tp:taxon-name-part></tp:taxon-name> Qiao &amp; Xu, sp. nov. Apterous viviparous female <bold>A</bold> dorsal view of body <bold>B</bold> dorsal view of head <bold>C</bold> antenna 4-segmented <bold>D</bold> antenna 5-segmented <bold>E</bold> ultimate rostral segment <bold>F</bold> hind tibia <bold>G</bold> siphunculus <bold>H</bold> spinal process of abdominal tergite VIII <bold>I</bold> cauda <bold>J</bold> anal plate <bold>K</bold> genital plate. Scale bars: 0.10 mm.</p></caption><graphic xmlns:xlink="http://www.w3.org/1999/xlink" xlink:href="zookeys-1106-001_article-77912__-g011.jpg" position="float" orientation="portrait" xlink:type="simple" id="oo_702346.jpg"><uri content-type="original_file" xlink:type="simple">https://binary.pensoft.net/fig/702346</uri></graphic></fig><p><bold><italic>Abdomen</italic>.</bold> Abdominal tergites I–VII with wrinkles on marginal area, spino-pleural area smooth; tergite VIII with irregular polygonal markings and marginal area with wavy sculptures, produced caudad into triangular spinal process reaching the end of the cauda (Figs <xref ref-type="fig" rid="F10">10E</xref>, <xref ref-type="fig" rid="F11">11H</xref>). Venter of abdominal tergites III–VIII with fine spinules arranged in rows. Dorsal setae of abdomen short and blunt, with small setal tubercles, ventral setae short and pointed. Abdominal tergites I and II each with one pair of spinal, one pair of pleural and one pair of marginal setae; tergites III–VII each with one pair of spinal and marginal setae; tergite VIII with five or six setae at margin. Spiracles reniform, open; spiracular plates slightly swollen. <abbrev xmlns:xlink="http://www.w3.org/1999/xlink" xlink:title="siphunculus" id="ABBRID0E1DCK" xlink:type="simple">SIPH</abbrev> long spoon-shaped, incurved inward, broad at base, thin at the middle, slightly swollen distally, with imbrications, distal 1/4 smooth, obliquely truncated at tip, without flange (Figs <xref ref-type="fig" rid="F10">10F</xref>, <xref ref-type="fig" rid="F11">11G</xref>). Cauda wide tongue-shaped, slightly constricted at the middle, with spinulose imbrications and four or five setae (Figs <xref ref-type="fig" rid="F10">10G</xref>, <xref ref-type="fig" rid="F11">11I</xref>). Anal plate semicircular, spinulose (Figs <xref ref-type="fig" rid="F10">10H</xref>, <xref ref-type="fig" rid="F11">11J</xref>), with 11–14 setae. Genital plate broadly round, with sparse spinules in transverse rows (Figs <xref ref-type="fig" rid="F10">10I</xref>, <xref ref-type="fig" rid="F11">11K</xref>), with two anterior setae and four setae along the posterior margin.</p><p><bold>Fourth instar apterous nymph.</bold> As in apterous viviparous females except as follows (Fig. <xref ref-type="fig" rid="F12">12A</xref>): legs normal; femora and tibia imbricated at distal part, hind tibia with numerous spinules and imbrications on 2/3 distal part. Setae on 2/3 distal part of femora and tibiae, short and blunt; hind tibiae with long pointed setae dorsally and short pointed setae ventrally, and with a row of short, thick, and blunt setae dorsally on the middle.</p><p><bold>Fourth instar alate nymph. Mounted specimens</bold>: body elongated oval and body pale in color (Fig. <xref ref-type="fig" rid="F12">12B</xref>). See Table <xref ref-type="table" rid="T3">3</xref> for general measurements.</p><p><bold><italic>Head</italic>.</bold> As in apterous viviparous females except as follows: dorsum of head with oval sculptures, more developed than apterous viviparous females (Fig. <xref ref-type="fig" rid="F12">12C</xref>). Antennae 6-segmented, Ant. I distinctly projected into short cylindrical at inner apex, 0.026–0.031mm. Antennae setae short and blunt, Ant. I–IV with 4, 3–4, 1–2, 2–1, 1, 2–3 (base) +0 (<abbrev xmlns:xlink="http://www.w3.org/1999/xlink" xlink:title="processus terminalis" id="ABBRID0E4FCK" xlink:type="simple">PT</abbrev>) setae, respectively. Primary rhinaria ciliated, Ant. III–V each with 20 or 21, 8, 8 immature round secondary rhinaria.</p><fig id="F12" position="float" orientation="portrait"><object-id xmlns:xlink="http://www.w3.org/1999/xlink" content-type="doi" xlink:type="simple">10.3897/zookeys.1106.77912.figure12</object-id><object-id xmlns:xlink="http://www.w3.org/1999/xlink" content-type="arpha" xlink:type="simple">AA902FA9-0F85-50B5-B289-A9EED8C2D2A2</object-id><label>Figure 12.</label><caption><p><tp:taxon-name><tp:taxon-name-part taxon-name-part-type="genus" reg="Aspidophorodon">Aspidophorodon</tp:taxon-name-part> (<tp:taxon-name-part taxon-name-part-type="subgenus" reg="Eoessigia">Eoessigia</tp:taxon-name-part>) <tp:taxon-name-part taxon-name-part-type="species" reg="furcatum">furcatum</tp:taxon-name-part></tp:taxon-name> Qiao &amp; Xu, sp. nov. <bold>A</bold> dorsal view of fourth instar apterous nymph. Fourth instar alate nymph <bold>B</bold> dorsal view of body <bold>C</bold> dorsal view of head <bold>D</bold> hind tibia and tarsi <bold>E</bold> oval and wavy sculptures of abdomen tergites <bold>F</bold> spinal process of abdominal tergite VIII <bold>G</bold> siphunculus. Scale bars: 0.10 mm.</p></caption><graphic xmlns:xlink="http://www.w3.org/1999/xlink" xlink:href="zookeys-1106-001_article-77912__-g012.jpg" position="float" orientation="portrait" xlink:type="simple" id="oo_702347.jpg"><uri content-type="original_file" xlink:type="simple">https://binary.pensoft.net/fig/702347</uri></graphic></fig><p><bold><italic>Thorax</italic>.</bold> As in apterous viviparous females except as follows: pronotum with oval and wavy sculptures at anterior part, pleura-marginal area with wavy sculptures; meso- and metanotum with wrinkles at spinal area, pleura-marginal area with oval and wavy sculptures. Legs normal; femora imbricated at distal part, tibia scabrous and with imbrications, hind tibia with numerous spinules and imbrications on 2/3 distal part (Fig. <xref ref-type="fig" rid="F12">12D</xref>). Setae on legs short and pointed; hind tibiae with long pointed setae dorsally and short pointed setae ventrally, and with a row of short, thick and blunt setae dorsally on middle. First tarsal chaetotaxy: 3, 3, 3.</p><p><bold><italic>Abdomen</italic>.</bold> As in apterous viviparous females except as follows: dorsal sculptures more developed than apterous viviparous females; abdominal tergites I–VII with oval and wavy sculptures (Fig. <xref ref-type="fig" rid="F12">12E</xref>), those developed on marginal area; tergites VIII produced caudad into triangular spinal process with irregular polygonal sculptures posteriorly and scaly sculptures anteriorly, marginal area with wavy sculptures (Fig. <xref ref-type="fig" rid="F12">12F</xref>).</p></tp:treatment-sec><tp:treatment-sec sec-type="etymology" id="SECID0EEICK"><title>Etymology.</title><p>The species is named for the median frontal tubercle with a strong depression at middle creating a fork, hence the neuter adjective <italic>furcatum</italic> in Latin.</p></tp:treatment-sec><tp:treatment-sec sec-type="Taxonomic notes" id="SECID0EMICK"><title>Taxonomic notes.</title><p>The new species resembles <italic><tp:taxon-name><tp:taxon-name-part taxon-name-part-type="genus" reg="Aspidophorodon">A.</tp:taxon-name-part><tp:taxon-name-part taxon-name-part-type="species" reg="indicum">indicum</tp:taxon-name-part></tp:taxon-name></italic> (David, Rajasingh &amp; Narayanan) in head with three processes on front; dorsum of head covered with distinctly oval and wavy sculptures; abdominal tergite VIII with a spinal tubercle; but differs from it as follows: median frontal tubercle well-developed, strongly imbricated, with a strong depression at the middle separating it into two cylinders, fork-shaped; antennal tubercles each with a long finger-shaped, pointed and strongly imbricated process at inner apex, higher than median frontal tubercle (the latter: median frontal tubercle protuberant rectangular and slightly depressed at the middle; antennal tubercles each with a short cylindrical and blunt process at inner apex, lower than median frontal tubercle); abdominal tergite VIII produced caudad into triangular process (the latter: abdominal tergite VIII with conical spinal process); dorsum of head covered with distinctly oval and wavy sculptures (the latter: dorsum of head with densely semicircular and wavy sculptures).</p><p>The new species resembles <italic><tp:taxon-name><tp:taxon-name-part taxon-name-part-type="genus" reg="Aspidophorodon">A.</tp:taxon-name-part><tp:taxon-name-part taxon-name-part-type="species" reg="longirostre">longirostre</tp:taxon-name-part></tp:taxon-name></italic> Qiao &amp; Xu, sp. nov. in having its median frontal tubercle well-developed, strongly imbricated, with a strong depression at the middle separating it into two cylinders; abdominal tergite VIII produced caudad into triangular spinal process; <abbrev xmlns:xlink="http://www.w3.org/1999/xlink" xlink:title="siphunculus" id="ABBRID0EKJCK" xlink:type="simple">SIPH</abbrev> long spoon-shaped, incurved inward, obliquely truncated at tip, without flange; cauda wide tongue-shaped, slightly constricted at the middle; but differs from it as follows: median frontal tubercle well-developed, 0.063–0.077 mm; a long finger-shaped process at inner apex of antennal tubercles, 0.077–0.095 mm, higher than median frontal tubercle (the latter: median frontal tubercle protuberant, 0.025–0.046mm; a finger-shaped process at inner apex of antennal tubercles, 0.027-0.047, as high as median frontal tubercle); rostrum reaching mid-coxae, <abbrev xmlns:xlink="http://www.w3.org/1999/xlink" xlink:title="ultimate rostral segment" id="ABBRID0EOJCK" xlink:type="simple">URS</abbrev> long wedge-shaped, 2.21–3.18 × as long as its width, 1.31–1.62 × as long as <abbrev xmlns:xlink="http://www.w3.org/1999/xlink" xlink:title="second hind tarsal segment" id="ABBRID0ESJCK" xlink:type="simple">2HT</abbrev> (the latter: rostrum reaching hind coxae, <abbrev xmlns:xlink="http://www.w3.org/1999/xlink" xlink:title="ultimate rostral segment" id="ABBRID0EWJCK" xlink:type="simple">URS</abbrev> thin and long wedge-shaped, 3.28–3.42 × as long as its width, 1.56–1.92 × as long as <abbrev xmlns:xlink="http://www.w3.org/1999/xlink" xlink:title="second hind tarsal segment" id="ABBRID0E1JCK" xlink:type="simple">2HT</abbrev>); abdominal tergite VIII with irregular polygonal markings and marginal area with wavy sculptures, blunt at apex (the latter: abdominal tergite VIII with oval sculptures, constricted at apex).</p></tp:treatment-sec><tp:treatment-sec sec-type="host" id="SECID0E5JCK"><title>Host plant.</title><p><italic><tp:taxon-name><tp:taxon-name-part taxon-name-part-type="genus" reg="Salix">Salix</tp:taxon-name-part></tp:taxon-name></italic> sp.</p></tp:treatment-sec><tp:treatment-sec sec-type="distribution" id="SECID0ELKCK"><title>Distribution.</title><p>China (Sichuan, Tibet).</p></tp:treatment-sec><tp:treatment-sec sec-type="biology" id="SECID0EQKCK"><title>Biology.</title><p>This species colonizes the undersides of leaves of its host plant (Fig. <xref ref-type="fig" rid="F22">22A, B</xref>).</p></tp:treatment-sec><tp:treatment-sec><!--Section generated to contain objects referenced in tp:taxon-treatment.--><fig id="F22" position="float" orientation="portrait"><object-id xmlns:xlink="http://www.w3.org/1999/xlink" content-type="doi" xlink:type="simple">10.3897/zookeys.1106.77912.figure22</object-id><object-id xmlns:xlink="http://www.w3.org/1999/xlink" content-type="arpha" xlink:type="simple">D8CBAC36-591C-57AF-92E8-0DAAC480CC66</object-id><label>Figure 22.</label><caption><p>The ecological photos of <italic><tp:taxon-name><tp:taxon-name-part taxon-name-part-type="genus" reg="Aspidophorodon">Aspidophorodon</tp:taxon-name-part></tp:taxon-name></italic> in the field <bold>A, B</bold> the apterae and nymphs of <italic><tp:taxon-name><tp:taxon-name-part taxon-name-part-type="genus" reg="Aspidophorodon">Aspidophorodon</tp:taxon-name-part><tp:taxon-name-part taxon-name-part-type="species" reg="furcatum">furcatum</tp:taxon-name-part></tp:taxon-name></italic> Qiao &amp; Xu, sp. nov. on undersides of leaves <bold>C–E</bold> the apterae and nymphs of <italic><tp:taxon-name><tp:taxon-name-part taxon-name-part-type="genus" reg="Aspidophorodon">Aspidophorodon</tp:taxon-name-part><tp:taxon-name-part taxon-name-part-type="species" reg="indicum">indicum</tp:taxon-name-part></tp:taxon-name></italic> (David, Rajasingh &amp; Narayanan) on main veins of upperside of leaves <bold>F</bold> the fundatrices of <italic><tp:taxon-name><tp:taxon-name-part taxon-name-part-type="genus" reg="Aspidophorodon">Aspidophorodon</tp:taxon-name-part><tp:taxon-name-part taxon-name-part-type="species" reg="indicum">indicum</tp:taxon-name-part></tp:taxon-name></italic> (David, Rajasingh &amp; Narayanan) on main vein of upperside of leaf.</p></caption><graphic xmlns:xlink="http://www.w3.org/1999/xlink" xlink:href="zookeys-1106-001_article-77912__-g022.jpg" position="float" orientation="portrait" xlink:type="simple" id="oo_702357.jpg"><uri content-type="original_file" xlink:type="simple">https://binary.pensoft.net/fig/702357</uri></graphic></fig></tp:treatment-sec></tp:taxon-treatment>
