# Supplementary material for: ﻿Six new species of Aspidophorodon Verma, 1967 (Hemiptera, Aphididae, Aphidinae) from China
Source: Zookeys. 2022 Jun 16;1106:1–55. doi: 10.3897/zookeys.1106.77912 (PMC9848890; doi:10.3897/zookeys.1106.77912)
Supplement: XML Treatment for Aspidophorodon (Eoessigia) indicum [file zookeys.1106.77912-treatment12.xml]

<!DOCTYPE tp:taxon-treatment
  PUBLIC "-//TaxonX//DTD Taxonomic Treatment Publishing DTD v0 20100105//EN" "tax-treatment-NSO.dtd">
<tp:taxon-treatment xmlns:tp="http://www.plazi.org/taxpub"><tp:treatment-meta><kwd-group><label>Taxon classification</label><kwd>
              <named-content content-type="kingdom">Animalia</named-content>
            </kwd><kwd>
              <named-content content-type="order">Hemiptera</named-content>
            </kwd><kwd>
              <named-content content-type="family">Aphididae</named-content>
            </kwd></kwd-group><mixed-citation publication-type="journal"><person-group><name><surname>Xu</surname><given-names>Ying</given-names></name><name><surname>Jiang</surname><given-names>Li-Yun</given-names></name><name><surname>Chen</surname><given-names>Jing</given-names></name><name><surname>Kholmatov</surname><given-names>Bakhtiyor Rustamovich</given-names></name><name><surname>Qiao</surname><given-names>Ge-Xia</given-names></name></person-group><article-title>﻿Six new species of <italic><tp:taxon-name><tp:taxon-name-part taxon-name-part-type="genus" reg="Aspidophorodon">Aspidophorodon</tp:taxon-name-part></tp:taxon-name></italic> Verma, 1967 (<tp:taxon-name><tp:taxon-name-part taxon-name-part-type="order">Hemiptera</tp:taxon-name-part></tp:taxon-name>, <tp:taxon-name><tp:taxon-name-part taxon-name-part-type="family">Aphididae</tp:taxon-name-part></tp:taxon-name>, <tp:taxon-name><tp:taxon-name-part taxon-name-part-type="subfamily">Aphidinae</tp:taxon-name-part></tp:taxon-name>) from China</article-title><source>Zookeys</source><day>16</day><month>06</month><year>2022</year><volume>1106</volume><fpage>1</fpage><lpage>55</lpage><pub-id pub-id-type="doi">10.3897/zookeys.1106.77912</pub-id></mixed-citation></tp:treatment-meta><tp:nomenclature><label>﻿</label><tp:taxon-name><object-id xmlns:xlink="http://www.w3.org/1999/xlink" content-type="arpha" xlink:type="simple">8FA16DB6-3664-551E-A950-23F3E169A0FA</object-id><tp:taxon-name-part taxon-name-part-type="genus" reg="Aspidophorodon">Aspidophorodon</tp:taxon-name-part> (<tp:taxon-name-part taxon-name-part-type="subgenus" reg="Eoessigia">Eoessigia</tp:taxon-name-part>) <tp:taxon-name-part taxon-name-part-type="species" reg="indicum">indicum</tp:taxon-name-part></tp:taxon-name><tp:taxon-authority>(David, Rajasingh &amp; Narayanan, 1972)</tp:taxon-authority><xref ref-type="fig" rid="F13">Figs 13</xref><xref ref-type="fig" rid="F14">, 14</xref><xref ref-type="fig" rid="F15">, 15</xref><xref ref-type="fig" rid="F22">, 22C–F</xref><xref ref-type="table" rid="T3">, Table 3</xref><tp:nomenclature-citation-list><tp:nomenclature-citation><tp:taxon-name>
                <tp:taxon-name-part taxon-name-part-type="genus" reg="Eoessigia">Eoessigia</tp:taxon-name-part>
                <tp:taxon-name-part taxon-name-part-type="species" reg="indicum">indicum</tp:taxon-name-part>
              </tp:taxon-name><comment>David, Rajasingh &amp; Narayanan 1972: 35; <xref ref-type="bibr" rid="B8">Eastop and Hille Ris Lambers 1976</xref>: 188; <xref ref-type="bibr" rid="B5">Chakrabarti and Medda 1989</xref>: 133.</comment></tp:nomenclature-citation><tp:nomenclature-citation><tp:taxon-name>
                <tp:taxon-name-part taxon-name-part-type="genus" reg="Raychaudhuriella">Raychaudhuriella</tp:taxon-name-part>
                <tp:taxon-name-part taxon-name-part-type="species" reg="myzaphoides">myzaphoides</tp:taxon-name-part>
              </tp:taxon-name><comment><xref ref-type="bibr" rid="B3">Chakrabarti 1978</xref>: 357.</comment></tp:nomenclature-citation><tp:nomenclature-citation><tp:taxon-name>
                <tp:taxon-name-part taxon-name-part-type="genus" reg="Raychaudhuriella">Raychaudhuriella</tp:taxon-name-part>
                <tp:taxon-name-part taxon-name-part-type="species" reg="potentillae">potentillae</tp:taxon-name-part>
              </tp:taxon-name><comment>Chakrabarti &amp; Maity 1984: 202.</comment></tp:nomenclature-citation><tp:nomenclature-citation><tp:taxon-name><tp:taxon-name-part taxon-name-part-type="genus" reg="Aspidophorodon">Aspidophorodon</tp:taxon-name-part> (<tp:taxon-name-part taxon-name-part-type="subgenus" reg="Eoessigia">Eoessigia</tp:taxon-name-part>) <tp:taxon-name-part taxon-name-part-type="species" reg="indicum">indicum</tp:taxon-name-part></tp:taxon-name><comment>(David, Rajasingh &amp; Narayanan): <xref ref-type="bibr" rid="B14">Remaudière and Remaudière 1997</xref>: 74; <xref ref-type="bibr" rid="B2">Blackman and Eastop 2006</xref>: 1098; <xref ref-type="bibr" rid="B16">Stekolshchikov and Novgorodova 2010</xref>: 44; <xref ref-type="bibr" rid="B6">Chen et al. 2015</xref>.</comment></tp:nomenclature-citation></tp:nomenclature-citation-list></tp:nomenclature><tp:treatment-sec sec-type="material" id="SECID0EJPCK"><title>Specimens examined.</title><p>One apterous viviparous female, China: Tibet (Yadong County), 17.VII.2014, No. 32675-1-1, host plant unknown, coll. J. Chen and X.C. Zhu; four apterous viviparous females, China: Tibet (Cuona County), 01.VI.2016, No. 37202-1-1, No. 37204-1-1, No. 37205-1-1, No. 37208-1-1, on <italic><tp:taxon-name><tp:taxon-name-part taxon-name-part-type="genus" reg="Cotoneaster">Cotoneaster</tp:taxon-name-part></tp:taxon-name></italic> sp., coll. F.F. Niu; two apterous viviparous females, China: Tibet (Cuona County), 03.VI.2016, No. 37225-1-1, No. 37232-1-1, on <italic><tp:taxon-name><tp:taxon-name-part taxon-name-part-type="genus" reg="Cotoneaster">Cotoneaster</tp:taxon-name-part></tp:taxon-name></italic> sp., coll. F.F. Niu; one apterous viviparous female, China: Tibet (Cuona County), 04.VI.2016, No. 37243-1-1, on <italic><tp:taxon-name><tp:taxon-name-part taxon-name-part-type="genus" reg="Cotoneaster">Cotoneaster</tp:taxon-name-part></tp:taxon-name></italic> sp., coll. F.F. Niu; two apterous viviparous females, China: Tibet (Cuona County), 07.VI.2016, No. 37278-1-1, No. 37280-1-1, on <italic><tp:taxon-name><tp:taxon-name-part taxon-name-part-type="genus" reg="Cotoneaster">Cotoneaster</tp:taxon-name-part></tp:taxon-name></italic> sp., coll. F.F. Niu; one apterous viviparous female, China: Tibet (Cuona County), 24.VI.2016, No. 37403-1-1, on <italic><tp:taxon-name><tp:taxon-name-part taxon-name-part-type="genus" reg="Cotoneaster">Cotoneaster</tp:taxon-name-part></tp:taxon-name></italic> sp., coll. F.F. Niu; two apterous viviparous females, China: Tibet (Cuona County), 03.VI.2016, No. 37229-1-1, No. 37230-1-1, host plant unknown, coll. F.F. Niu; one alate viviparous female, China: Tibet (Cuona County), 03.VI.2016, No. 37223-1-1, on <italic><tp:taxon-name><tp:taxon-name-part taxon-name-part-type="genus" reg="Cotoneaster">Cotoneaster</tp:taxon-name-part></tp:taxon-name></italic> sp., coll. F.F. Niu; two apterous viviparous females (slides) and one apterous vivparous female (COI: <ext-link xmlns:xlink="http://www.w3.org/1999/xlink" ext-link-type="gen" xlink:href="OK668434" xlink:type="simple">OK668434</ext-link>), China: Tibet (Jilong County), 31.VII.2021, No. 52024-1-1, on <italic><tp:taxon-name><tp:taxon-name-part taxon-name-part-type="genus" reg="Cotoneaster">Cotoneaster</tp:taxon-name-part></tp:taxon-name></italic> sp., coll. Y. Xu; two fundatrices (slides) and one fundatrix (COI: <ext-link xmlns:xlink="http://www.w3.org/1999/xlink" ext-link-type="gen" xlink:href="OK668447" xlink:type="simple">OK668447</ext-link>), China: Tibet (Jilong County), 01.VIII.2021, No. 52044-2-1, on <italic><tp:taxon-name><tp:taxon-name-part taxon-name-part-type="genus" reg="Cotoneaster">Cotoneaster</tp:taxon-name-part></tp:taxon-name></italic> sp., coll. Y. Xu.</p></tp:treatment-sec><tp:treatment-sec sec-type="comments" id="SECID0EHRCK"><title>Comments.</title><p>The species is here first recorded in China. After several surveys in Tibet, we collected fundatrices (Figs <xref ref-type="fig" rid="F13">13A–D</xref>, <xref ref-type="fig" rid="F15">15A–L</xref>, <xref ref-type="fig" rid="F22">22F</xref>), apterous viviparous females (Figs <xref ref-type="fig" rid="F13">13E–L</xref>, <xref ref-type="fig" rid="F14">14A–J</xref>, <xref ref-type="fig" rid="F22">22C–E</xref>), and alate viviparous females (Figs <xref ref-type="fig" rid="F13">13M–Q</xref>, <xref ref-type="fig" rid="F14">14K–N</xref>) feeding on upper sides of <italic><tp:taxon-name><tp:taxon-name-part taxon-name-part-type="genus" reg="Cotoneaster">Cotoneaster</tp:taxon-name-part></tp:taxon-name></italic> sp. along the main vein (Fig. <xref ref-type="fig" rid="F22">22C–F</xref>). The processes are variable in different morphs. Firstly, the marginal processes of thoracic nota and abdominal tergites I–IV (Figs <xref ref-type="fig" rid="F13">13A</xref>, <xref ref-type="fig" rid="F15">15E</xref>) and spinal process of abdominal tergite VIII (Figs <xref ref-type="fig" rid="F13">13D</xref>, <xref ref-type="fig" rid="F15">15I</xref>) are very developed in the fundatrix, but the apterae and alatae are without marginal processes, and spinal process of abdominal tergite VIII (Figs <xref ref-type="fig" rid="F13">13I</xref>, <xref ref-type="fig" rid="F14">14G</xref>) is shorter than that of the fundatrix. Secondly, about the different geographic populations of apterae, abdominal tergite VIII is with a distinctly triangular spinal process in a population from Jilong County; however, another population collected in Yadong County only has a slightly swollen spinal process.</p><fig id="F13" position="float" orientation="portrait"><object-id xmlns:xlink="http://www.w3.org/1999/xlink" content-type="doi" xlink:type="simple">10.3897/zookeys.1106.77912.figure13</object-id><object-id xmlns:xlink="http://www.w3.org/1999/xlink" content-type="arpha" xlink:type="simple">C51CE110-D198-5F9D-81B5-C2D723FEA1DF</object-id><label>Figure 13.</label><caption><p><tp:taxon-name><tp:taxon-name-part taxon-name-part-type="genus" reg="Aspidophorodon">Aspidophorodon</tp:taxon-name-part> (<tp:taxon-name-part taxon-name-part-type="subgenus" reg="Eoessigia">Eoessigia</tp:taxon-name-part>) <tp:taxon-name-part taxon-name-part-type="species" reg="indicum">indicum</tp:taxon-name-part></tp:taxon-name> (David, Rajasingh &amp; Narayanan). Fundatrices <bold>A</bold> marginal processes of thoracic nota and abdominal tergites I–IV <bold>B</bold> antenna <bold>C</bold> siphunculus <bold>D</bold> spinal process of abdominal tergite VIII. Apterous viviparous female <bold>E</bold> dorsal view of head <bold>F</bold> antenna <bold>G</bold> ultimate rostral segment <bold>H</bold> siphunculus <bold>I</bold> spinal process of abdominal tergite VIII <bold>J</bold> cauda <bold>K</bold> anal plate <bold>L</bold> genital plate. Alate viviparous female <bold>M</bold> dorsal view of head <bold>N</bold> antennal segments I–IV <bold>O</bold> wings <bold>P</bold> siphunculus <bold>Q</bold> cauda. Scale bars: 0.10 mm.</p></caption><graphic xmlns:xlink="http://www.w3.org/1999/xlink" xlink:href="zookeys-1106-001_article-77912__-g013.jpg" position="float" orientation="portrait" xlink:type="simple" id="oo_702348.jpg"><uri content-type="original_file" xlink:type="simple">https://binary.pensoft.net/fig/702348</uri></graphic></fig><p><italic><tp:taxon-name><tp:taxon-name-part taxon-name-part-type="genus" reg="Aspidophoron">Aspidophoron</tp:taxon-name-part></tp:taxon-name></italic> being neuter, the adjectival specific epithet is also neuter, so <italic>indica</italic> is revised as <italic><tp:taxon-name><tp:taxon-name-part taxon-name-part-type="genus" reg="Aspidophoron"/><tp:taxon-name-part taxon-name-part-type="species" reg="indicum">indicum</tp:taxon-name-part></tp:taxon-name></italic>.</p><fig id="F14" position="float" orientation="portrait"><object-id xmlns:xlink="http://www.w3.org/1999/xlink" content-type="doi" xlink:type="simple">10.3897/zookeys.1106.77912.figure14</object-id><object-id xmlns:xlink="http://www.w3.org/1999/xlink" content-type="arpha" xlink:type="simple">2A718A76-C949-50C5-8387-C3253274C43B</object-id><label>Figure 14.</label><caption><p><tp:taxon-name><tp:taxon-name-part taxon-name-part-type="genus" reg="Aspidophorodon">Aspidophorodon</tp:taxon-name-part> (<tp:taxon-name-part taxon-name-part-type="subgenus" reg="Eoessigia">Eoessigia</tp:taxon-name-part>) <tp:taxon-name-part taxon-name-part-type="species" reg="indicum">indicum</tp:taxon-name-part></tp:taxon-name> (David, Rajasingh &amp; Narayanan). Apterous viviparous female <bold>A</bold> dorsal view of body <bold>B</bold> dorsal view of head <bold>C</bold> antenna <bold>D</bold> ultimate rostral segment <bold>E</bold> sculptures of abdominal tergites <bold>F</bold> siphunculus <bold>G</bold> spinal process of abdominal tergite VIII <bold>H</bold> cauda <bold>I</bold> anal plate <bold>J</bold> genital plate. Alate viviparous female <bold>K</bold> dorsal view of body <bold>L</bold> antennal segments I–IV <bold>M</bold> siphunculus <bold>N</bold> cauda. Scale bars: 0.10 mm.</p></caption><graphic xmlns:xlink="http://www.w3.org/1999/xlink" xlink:href="zookeys-1106-001_article-77912__-g014.jpg" position="float" orientation="portrait" xlink:type="simple" id="oo_702349.jpg"><uri content-type="original_file" xlink:type="simple">https://binary.pensoft.net/fig/702349</uri></graphic></fig></tp:treatment-sec><tp:treatment-sec sec-type="host" id="SECID0EZXCK"><title>Host plant.</title><p>Primary host plants: <italic><tp:taxon-name><tp:taxon-name-part taxon-name-part-type="genus" reg="Cotoneaster">Cotoneaster</tp:taxon-name-part><tp:taxon-name-part taxon-name-part-type="species" reg="obtusus">obtusus</tp:taxon-name-part></tp:taxon-name></italic> and <italic><tp:taxon-name><tp:taxon-name-part taxon-name-part-type="genus" reg="Cotoneaster">Cotoneaster</tp:taxon-name-part></tp:taxon-name></italic> sp.; secondary host plant: <italic><tp:taxon-name><tp:taxon-name-part taxon-name-part-type="genus" reg="Potentilla">Potentilla</tp:taxon-name-part></tp:taxon-name></italic> sp. (<xref ref-type="bibr" rid="B5">Chakrabarti and Medda 1989</xref>).</p><fig id="F15" position="float" orientation="portrait"><object-id xmlns:xlink="http://www.w3.org/1999/xlink" content-type="doi" xlink:type="simple">10.3897/zookeys.1106.77912.figure15</object-id><object-id xmlns:xlink="http://www.w3.org/1999/xlink" content-type="arpha" xlink:type="simple">96BFA8E1-DEDE-5A4B-8E5E-34915BEEBA7C</object-id><label>Figure 15.</label><caption><p><tp:taxon-name><tp:taxon-name-part taxon-name-part-type="genus" reg="Aspidophorodon">Aspidophorodon</tp:taxon-name-part> (<tp:taxon-name-part taxon-name-part-type="subgenus" reg="Eoessigia">Eoessigia</tp:taxon-name-part>) <tp:taxon-name-part taxon-name-part-type="species" reg="indicum">indicum</tp:taxon-name-part></tp:taxon-name> (David, Rajasingh &amp; Narayanan). Fundatrices <bold>A</bold> dorsal view of body <bold>B</bold> dorsal view of head <bold>C</bold> antenna <bold>D</bold> ultimate rostral segment <bold>E</bold> marginal processes of thoracic nota and abdominal tergites I–IV <bold>F</bold> hind tibia and tarsi <bold>G</bold> oval sculptures of abdominal tergites <bold>H</bold> siphunculus <bold>I</bold> spinal process of abdominal tergite VIII <bold>J</bold> cauda <bold>K</bold> anal plate <bold>L</bold> genital plate. Scale bars: 0.10 mm.</p></caption><graphic xmlns:xlink="http://www.w3.org/1999/xlink" xlink:href="zookeys-1106-001_article-77912__-g015.jpg" position="float" orientation="portrait" xlink:type="simple" id="oo_702350.jpg"><uri content-type="original_file" xlink:type="simple">https://binary.pensoft.net/fig/702350</uri></graphic></fig></tp:treatment-sec><tp:treatment-sec sec-type="distribution" id="SECID0EP1CK"><title>Distribution.</title><p>China (Tibet), India.</p></tp:treatment-sec><tp:treatment-sec sec-type="biology" id="SECID0EU1CK"><title>Biology.</title><p>The species colonizes on upper sides of <italic><tp:taxon-name><tp:taxon-name-part taxon-name-part-type="genus" reg="Cotoneaster">Cotoneaster</tp:taxon-name-part></tp:taxon-name></italic> sp. along the main vein (Fig. <xref ref-type="fig" rid="F22">22C–F</xref>). The species is holocyclic and heteroecious, alternating between <italic><tp:taxon-name><tp:taxon-name-part taxon-name-part-type="genus" reg="Cotoneaster">Cotoneaster</tp:taxon-name-part></tp:taxon-name></italic> and <italic><tp:taxon-name><tp:taxon-name-part taxon-name-part-type="genus" reg="Potentilla">Potentilla</tp:taxon-name-part></tp:taxon-name></italic> (<xref ref-type="bibr" rid="B5">Chakrabarti and Medda 1989</xref>), and colonizes the undersides of <italic><tp:taxon-name><tp:taxon-name-part taxon-name-part-type="genus" reg="Potentilla">Potentilla</tp:taxon-name-part></tp:taxon-name></italic> without ant-attendance (<xref ref-type="bibr" rid="B4">Chakrabarti and Maity 1984</xref>).</p></tp:treatment-sec><tp:treatment-sec><!--Section generated to contain objects referenced in tp:taxon-treatment.--><fig id="F22" position="float" orientation="portrait"><object-id xmlns:xlink="http://www.w3.org/1999/xlink" content-type="doi" xlink:type="simple">10.3897/zookeys.1106.77912.figure22</object-id><object-id xmlns:xlink="http://www.w3.org/1999/xlink" content-type="arpha" xlink:type="simple">D8CBAC36-591C-57AF-92E8-0DAAC480CC66</object-id><label>Figure 22.</label><caption><p>The ecological photos of <italic><tp:taxon-name><tp:taxon-name-part taxon-name-part-type="genus" reg="Aspidophorodon">Aspidophorodon</tp:taxon-name-part></tp:taxon-name></italic> in the field <bold>A, B</bold> the apterae and nymphs of <italic><tp:taxon-name><tp:taxon-name-part taxon-name-part-type="genus" reg="Aspidophorodon">Aspidophorodon</tp:taxon-name-part><tp:taxon-name-part taxon-name-part-type="species" reg="furcatum">furcatum</tp:taxon-name-part></tp:taxon-name></italic> Qiao &amp; Xu, sp. nov. on undersides of leaves <bold>C–E</bold> the apterae and nymphs of <italic><tp:taxon-name><tp:taxon-name-part taxon-name-part-type="genus" reg="Aspidophorodon">Aspidophorodon</tp:taxon-name-part><tp:taxon-name-part taxon-name-part-type="species" reg="indicum">indicum</tp:taxon-name-part></tp:taxon-name></italic> (David, Rajasingh &amp; Narayanan) on main veins of upperside of leaves <bold>F</bold> the fundatrices of <italic><tp:taxon-name><tp:taxon-name-part taxon-name-part-type="genus" reg="Aspidophorodon">Aspidophorodon</tp:taxon-name-part><tp:taxon-name-part taxon-name-part-type="species" reg="indicum">indicum</tp:taxon-name-part></tp:taxon-name></italic> (David, Rajasingh &amp; Narayanan) on main vein of upperside of leaf.</p></caption><graphic xmlns:xlink="http://www.w3.org/1999/xlink" xlink:href="zookeys-1106-001_article-77912__-g022.jpg" position="float" orientation="portrait" xlink:type="simple" id="oo_702357.jpg"><uri content-type="original_file" xlink:type="simple">https://binary.pensoft.net/fig/702357</uri></graphic></fig><table-wrap id="T3" position="float" orientation="portrait"><label>Table 3.</label><caption><p>Morphometric data about species of the subgenus <tp:taxon-name><tp:taxon-name-part taxon-name-part-type="genus" reg="Aspidophorodon">Aspidophorodon</tp:taxon-name-part> (<tp:taxon-name-part taxon-name-part-type="subgenus" reg="Eoessigia">Eoessigia</tp:taxon-name-part>)</tp:taxon-name> (in mm).</p></caption><table id="TID0EFQAK" rules="all"><tbody><tr><th rowspan="2" colspan="2">Parts</th><th rowspan="1" colspan="3"><italic><tp:taxon-name><tp:taxon-name-part taxon-name-part-type="genus" reg="Aspidophorodon">A.</tp:taxon-name-part><tp:taxon-name-part taxon-name-part-type="species" reg="furcatum">furcatum</tp:taxon-name-part></tp:taxon-name></italic> Qiao &amp; Xu, sp. nov.</th><th rowspan="1" colspan="3"><italic><tp:taxon-name><tp:taxon-name-part taxon-name-part-type="genus" reg="Aspidophorodon">A.</tp:taxon-name-part><tp:taxon-name-part taxon-name-part-type="species" reg="indicum">indicum</tp:taxon-name-part></tp:taxon-name></italic> (David, Rajasingh &amp; Narayanan)</th><th rowspan="1" colspan="2"><italic><tp:taxon-name><tp:taxon-name-part taxon-name-part-type="genus" reg="Aspidophorodon">A.</tp:taxon-name-part><tp:taxon-name-part taxon-name-part-type="species" reg="longirostre">longirostre</tp:taxon-name-part></tp:taxon-name></italic> Qiao &amp; Xu, sp. nov.</th><th rowspan="1" colspan="1"><italic><tp:taxon-name><tp:taxon-name-part taxon-name-part-type="genus" reg="Aspidophorodon">A.</tp:taxon-name-part><tp:taxon-name-part taxon-name-part-type="species" reg="obtusirostre">obtusirostre</tp:taxon-name-part></tp:taxon-name></italic> Qiao &amp; Xu, sp. nov.</th></tr><tr><th rowspan="1" colspan="1">Apterous viviparous female (n = 8)</th><th rowspan="1" colspan="1">4<sup>th</sup> apterous nymph (n = 1)</th><th rowspan="1" colspan="1">4<sup>th</sup> alate nymph (n = 2)</th><th rowspan="1" colspan="1">Apterous viviparous female (n = 10)</th><th rowspan="1" colspan="1">Alate viviparous female (n = 1)</th><th rowspan="1" colspan="1">Fundatrice (n = 2)</th><th rowspan="1" colspan="1">Apterous viviparous female (n = 3)</th><th rowspan="1" colspan="1">4<sup>th</sup> alate nymph (n = 1)</th><th rowspan="1" colspan="1">Apterous viviparous female (n = 8)</th></tr><tr><td rowspan="14" colspan="1">Length (mm)</td><td rowspan="1" colspan="1">Body length</td><td rowspan="1" colspan="1">1.969–2.218</td><td rowspan="1" colspan="1">1.519</td><td rowspan="1" colspan="1">1.623–1.728</td><td rowspan="1" colspan="1">1.740–2.528</td><td rowspan="1" colspan="1">1.861</td><td rowspan="1" colspan="1">1.717–1.790</td><td rowspan="1" colspan="1">1.136–1.487</td><td rowspan="1" colspan="1">1.076</td><td rowspan="1" colspan="1">1.102–1.468</td></tr><tr><td rowspan="1" colspan="1">Body width</td><td rowspan="1" colspan="1">0.997–1.166</td><td rowspan="1" colspan="1">0.716</td><td rowspan="1" colspan="1">0.720–0.746</td><td rowspan="1" colspan="1">0.721–1.041</td><td rowspan="1" colspan="1">0.644</td><td rowspan="1" colspan="1">0.730–0.770</td><td rowspan="1" colspan="1">0.514–0.708</td><td rowspan="1" colspan="1">0.508</td><td rowspan="1" colspan="1">0.600–0.714</td></tr><tr><td rowspan="1" colspan="1">Antennae</td><td rowspan="1" colspan="1">0.646–0.766</td><td rowspan="1" colspan="1">0.566</td><td rowspan="1" colspan="1">0.688–0.692</td><td rowspan="1" colspan="1">0.752–1.193</td><td rowspan="1" colspan="1">/</td><td rowspan="1" colspan="1">0.645–0.660</td><td rowspan="1" colspan="1">0.451–0.568</td><td rowspan="1" colspan="1">0.296</td><td rowspan="1" colspan="1">0.389–0.484</td></tr><tr><td rowspan="1" colspan="1">Ant. I</td><td rowspan="1" colspan="1">0.078–0.082</td><td rowspan="1" colspan="1">0.064</td><td rowspan="1" colspan="1">0.065–0.070</td><td rowspan="1" colspan="1">0.075–0.099</td><td rowspan="1" colspan="1">0.090</td><td rowspan="1" colspan="1">0.087–0.089</td><td rowspan="1" colspan="1">0.047–0.059</td><td rowspan="1" colspan="1">0.035</td><td rowspan="1" colspan="1">0.054–0.059</td></tr><tr><td rowspan="1" colspan="1">Ant. II</td><td rowspan="1" colspan="1">0.042–0.055</td><td rowspan="1" colspan="1">0.045</td><td rowspan="1" colspan="1">0.057–0.059</td><td rowspan="1" colspan="1">0.046–0.060</td><td rowspan="1" colspan="1">0.063</td><td rowspan="1" colspan="1">0.046–0.047</td><td rowspan="1" colspan="1">0.033–0.037</td><td rowspan="1" colspan="1">0.034</td><td rowspan="1" colspan="1">0.034–0.040</td></tr><tr><td rowspan="1" colspan="1">Ant. III</td><td rowspan="1" colspan="1">0.164–0.305</td><td rowspan="1" colspan="1">0.244</td><td rowspan="1" colspan="1">0.152–0.158</td><td rowspan="1" colspan="1">0.171–0.324</td><td rowspan="1" colspan="1">0.410</td><td rowspan="1" colspan="1">0.239</td><td rowspan="1" colspan="1">0.185–0.259</td><td rowspan="1" colspan="1">0.160</td><td rowspan="1" colspan="1">0.093–0.144</td></tr><tr><td rowspan="1" colspan="1">Ant. IV</td><td rowspan="1" colspan="1">0.127–0.162</td><td rowspan="1" colspan="1">/</td><td rowspan="1" colspan="1">0.079–0.094</td><td rowspan="1" colspan="1">0.105–0.221</td><td rowspan="1" colspan="1">0.191</td><td rowspan="1" colspan="1">0.094–0.097</td><td rowspan="1" colspan="1">/</td><td rowspan="1" colspan="1">/</td><td rowspan="1" colspan="1">0.056–0.080</td></tr><tr><td rowspan="1" colspan="1">Ant. IVb</td><td rowspan="1" colspan="1">/</td><td rowspan="1" colspan="1">0.092</td><td rowspan="1" colspan="1">/</td><td rowspan="1" colspan="1">/</td><td rowspan="1" colspan="1">/</td><td rowspan="1" colspan="1">/</td><td rowspan="1" colspan="1">0.055–0.087</td><td rowspan="1" colspan="1">0.067</td><td rowspan="1" colspan="1">/</td></tr><tr><td rowspan="1" colspan="1">Ant. V</td><td rowspan="1" colspan="1">/</td><td rowspan="1" colspan="1">/</td><td rowspan="1" colspan="1">0.112–0.015</td><td rowspan="1" colspan="1">0.121–0.201</td><td rowspan="1" colspan="1">/</td><td rowspan="1" colspan="1">/</td><td rowspan="1" colspan="1">/</td><td rowspan="1" colspan="1">/</td><td rowspan="1" colspan="1">0.074–0.084</td></tr><tr><td rowspan="1" colspan="1">Ant. Vb</td><td rowspan="1" colspan="1">0.093–0.120</td><td rowspan="1" colspan="1">/</td><td rowspan="1" colspan="1">0.085–0.088</td><td rowspan="1" colspan="1">/</td><td rowspan="1" colspan="1">/</td><td rowspan="1" colspan="1">0.096–0.097</td><td rowspan="1" colspan="1">/</td><td rowspan="1" colspan="1">/</td><td rowspan="1" colspan="1">/</td></tr><tr><td rowspan="1" colspan="1">Ant. VIb</td><td rowspan="1" colspan="1">/</td><td rowspan="1" colspan="1">/</td><td rowspan="1" colspan="1">/</td><td rowspan="1" colspan="1">0.101–0.143</td><td rowspan="1" colspan="1">/</td><td rowspan="1" colspan="1">/</td><td rowspan="1" colspan="1">/</td><td rowspan="1" colspan="1">/</td><td rowspan="1" colspan="1">/</td></tr><tr><td rowspan="1" colspan="1">
                    <abbrev xmlns:xlink="http://www.w3.org/1999/xlink" xlink:title="processus terminalis" id="ABBRID0EHZDI" xlink:type="simple">PT</abbrev>
                  </td><td rowspan="1" colspan="1">0.113–0.166</td><td rowspan="1" colspan="1">0.121</td><td rowspan="1" colspan="1">0.122–0.124</td><td rowspan="1" colspan="1">0.119–0.165</td><td rowspan="1" colspan="1">/</td><td rowspan="1" colspan="1">0.082–0.092</td><td rowspan="1" colspan="1">0.119–0.132</td><td rowspan="1" colspan="1">0.101</td><td rowspan="1" colspan="1">0.076–0.089</td></tr><tr><td rowspan="1" colspan="1">
                    <abbrev xmlns:xlink="http://www.w3.org/1999/xlink" xlink:title="ultimate rostral segment" id="ABBRID0EL1DI" xlink:type="simple">URS</abbrev>
                  </td><td rowspan="1" colspan="1">0.115–0.129</td><td rowspan="1" colspan="1">0.107</td><td rowspan="1" colspan="1">0.104–0.112</td><td rowspan="1" colspan="1">0.096–0.132</td><td rowspan="1" colspan="1">0.118</td><td rowspan="1" colspan="1">0.094–0.100</td><td rowspan="1" colspan="1">0.123–0.128</td><td rowspan="1" colspan="1">0.122</td><td rowspan="1" colspan="1">0.054–0.066</td></tr><tr><td rowspan="1" colspan="1">Hind femur</td><td rowspan="1" colspan="1">0.346–0.412</td><td rowspan="1" colspan="1">0.275</td><td rowspan="1" colspan="1">0.296–0.310</td><td rowspan="1" colspan="1">0.341–0.556</td><td rowspan="1" colspan="1">0.505</td><td rowspan="1" colspan="1">0.328–0.339</td><td rowspan="1" colspan="1">0.207–0.297</td><td rowspan="1" colspan="1">0.193</td><td rowspan="1" colspan="1">0.197–0.299</td></tr><tr><td rowspan="15" colspan="1">Length (mm)</td><td rowspan="1" colspan="1">Hind tibia</td><td rowspan="1" colspan="1">0.577–0.680</td><td rowspan="1" colspan="1">0.463</td><td rowspan="1" colspan="1">0.464–0.481</td><td rowspan="1" colspan="1">0.641–1.015</td><td rowspan="1" colspan="1">0.992</td><td rowspan="1" colspan="1">0.547–0.567</td><td rowspan="1" colspan="1">0.366–0.480</td><td rowspan="1" colspan="1">0.337</td><td rowspan="1" colspan="1">0.333–0.425</td></tr><tr><td rowspan="1" colspan="1">
                    <abbrev xmlns:xlink="http://www.w3.org/1999/xlink" xlink:title="second hind tarsal segment" id="ABBRID0EQ4DI" xlink:type="simple">2HT</abbrev>
                  </td><td rowspan="1" colspan="1">0.071–0.094</td><td rowspan="1" colspan="1">0.078</td><td rowspan="1" colspan="1">0.072–0.077</td><td rowspan="1" colspan="1">0.104–0.124</td><td rowspan="1" colspan="1">0.117</td><td rowspan="1" colspan="1">0.080–0.083</td><td rowspan="1" colspan="1">0.064–0.082</td><td rowspan="1" colspan="1">0.071</td><td rowspan="1" colspan="1">0.071–0.088</td></tr><tr><td rowspan="1" colspan="1">
                    <abbrev xmlns:xlink="http://www.w3.org/1999/xlink" xlink:title="siphunculus" id="ABBRID0EU5DI" xlink:type="simple">SIPH</abbrev>
                  </td><td rowspan="1" colspan="1">0.325–0.415</td><td rowspan="1" colspan="1">0.251</td><td rowspan="1" colspan="1">0.214–0.237</td><td rowspan="1" colspan="1">0.314–0.432</td><td rowspan="1" colspan="1">0.271</td><td rowspan="1" colspan="1">0.398–0.401</td><td rowspan="1" colspan="1">0.240–0.294</td><td rowspan="1" colspan="1">0.210</td><td rowspan="1" colspan="1">0.024–0.028</td></tr><tr><td rowspan="1" colspan="1">
                    <abbrev xmlns:xlink="http://www.w3.org/1999/xlink" xlink:title="basal width of siphunculus" id="ABBRID0EY6DI" xlink:type="simple">BW SIPH</abbrev>
                  </td><td rowspan="1" colspan="1">0.047–0.059</td><td rowspan="1" colspan="1">0.047</td><td rowspan="1" colspan="1">0.041–0.042</td><td rowspan="1" colspan="1">0.059–0.076</td><td rowspan="1" colspan="1">0.033</td><td rowspan="1" colspan="1">0.050–0.062</td><td rowspan="1" colspan="1">0.039–0.048</td><td rowspan="1" colspan="1">0.039</td><td rowspan="1" colspan="1">0.046–0.052</td></tr><tr><td rowspan="1" colspan="1">
                    <abbrev xmlns:xlink="http://www.w3.org/1999/xlink" xlink:title="mid-width of siphunculus" id="ABBRID0E4AAK" xlink:type="simple">MW SIPH</abbrev>
                  </td><td rowspan="1" colspan="1">0.024–0.032</td><td rowspan="1" colspan="1">0.023</td><td rowspan="1" colspan="1">0.025–0.040</td><td rowspan="1" colspan="1">0.020–0.026</td><td rowspan="1" colspan="1">0.018</td><td rowspan="1" colspan="1">0.033–0.041</td><td rowspan="1" colspan="1">0.016–0.018</td><td rowspan="1" colspan="1">0.018</td><td rowspan="1" colspan="1">0.017–0.021</td></tr><tr><td rowspan="1" colspan="1">
                    <abbrev xmlns:xlink="http://www.w3.org/1999/xlink" xlink:title="distal width of siphunculus" id="ABBRID0EBCAK" xlink:type="simple">DW SIPH</abbrev>
                  </td><td rowspan="1" colspan="1">0.030–0.036</td><td rowspan="1" colspan="1">0.031</td><td rowspan="1" colspan="1">0.031–0.036</td><td rowspan="1" colspan="1">0.025–0.030</td><td rowspan="1" colspan="1">0.029</td><td rowspan="1" colspan="1">0.024–0.026</td><td rowspan="1" colspan="1">0.022–0.027</td><td rowspan="1" colspan="1">0.024</td><td rowspan="1" colspan="1">0.019–0.025</td></tr><tr><td rowspan="1" colspan="1">Cauda</td><td rowspan="1" colspan="1">0.093–0.128</td><td rowspan="1" colspan="1">/</td><td rowspan="1" colspan="1">/</td><td rowspan="1" colspan="1">0.179–0.246</td><td rowspan="1" colspan="1">0.106</td><td rowspan="1" colspan="1">0.167–0.170</td><td rowspan="1" colspan="1">0.084–0.095</td><td rowspan="1" colspan="1">/</td><td rowspan="1" colspan="1">0.161–0.129</td></tr><tr><td rowspan="1" colspan="1">
                    <abbrev xmlns:xlink="http://www.w3.org/1999/xlink" xlink:title="basal width of cauda" id="ABBRID0EEEAK" xlink:type="simple">BW Cauda</abbrev>
                  </td><td rowspan="1" colspan="1">0.074–0.103</td><td rowspan="1" colspan="1">/</td><td rowspan="1" colspan="1">/</td><td rowspan="1" colspan="1">0.100–0.134</td><td rowspan="1" colspan="1">0.099</td><td rowspan="1" colspan="1">0.067–0.068</td><td rowspan="1" colspan="1">0.056–0.062</td><td rowspan="1" colspan="1">/</td><td rowspan="1" colspan="1">0.069–0.085</td></tr><tr><td rowspan="1" colspan="1">MW Cauda</td><td rowspan="1" colspan="1">0.056–0.065</td><td rowspan="1" colspan="1">/</td><td rowspan="1" colspan="1">/</td><td rowspan="1" colspan="1">0.047–0.069</td><td rowspan="1" colspan="1">0.039</td><td rowspan="1" colspan="1">0.048–0.054</td><td rowspan="1" colspan="1">0.041</td><td rowspan="1" colspan="1">/</td><td rowspan="1" colspan="1">0.052–0.066</td></tr><tr><td rowspan="1" colspan="1">Ant. IIIBD</td><td rowspan="1" colspan="1">0.027–0.038</td><td rowspan="1" colspan="1">0.039</td><td rowspan="1" colspan="1">0.031–0.034</td><td rowspan="1" colspan="1">0.026–0.033</td><td rowspan="1" colspan="1">0.033</td><td rowspan="1" colspan="1">0.028–0.030</td><td rowspan="1" colspan="1">0.017–0.022</td><td rowspan="1" colspan="1">0.021</td><td rowspan="1" colspan="1">0.019–0.022</td></tr><tr><td rowspan="1" colspan="1">Widest width of hind femur</td><td rowspan="1" colspan="1">0.062–0.069</td><td rowspan="1" colspan="1">0.064</td><td rowspan="1" colspan="1">0.056–0.058</td><td rowspan="1" colspan="1">0.057–0.072</td><td rowspan="1" colspan="1">0.059</td><td rowspan="1" colspan="1">0.062–0.068</td><td rowspan="1" colspan="1">0.044–0.051</td><td rowspan="1" colspan="1">0.050</td><td rowspan="1" colspan="1">0.053–0.151</td></tr><tr><td rowspan="1" colspan="1">
                    <abbrev xmlns:xlink="http://www.w3.org/1999/xlink" xlink:title="mid-width of hind tibia" id="ABBRID0EFIAK" xlink:type="simple">MW hind tibia</abbrev>
                  </td><td rowspan="1" colspan="1">0.033–0.040</td><td rowspan="1" colspan="1">0.044</td><td rowspan="1" colspan="1">0.037–0.041</td><td rowspan="1" colspan="1">0.029–0.037</td><td rowspan="1" colspan="1">0.027</td><td rowspan="1" colspan="1">0.034</td><td rowspan="1" colspan="1">0.024–0.027</td><td rowspan="1" colspan="1">0.031</td><td rowspan="1" colspan="1">0.023–0.029</td></tr><tr><td rowspan="1" colspan="1">Cephalic setae</td><td rowspan="1" colspan="1">0.012–0.017</td><td rowspan="1" colspan="1">0.012</td><td rowspan="1" colspan="1">0.015–0.016</td><td rowspan="1" colspan="1">0.020–0.028</td><td rowspan="1" colspan="1">0.026</td><td rowspan="1" colspan="1">0.029–0.030</td><td rowspan="1" colspan="1">0.010–0.017</td><td rowspan="1" colspan="1">0.015</td><td rowspan="1" colspan="1">0.031–0.038</td></tr><tr><td rowspan="1" colspan="1">Dorsal setae of head</td><td rowspan="1" colspan="1">0.007–0.010</td><td rowspan="1" colspan="1">0.007</td><td rowspan="1" colspan="1">0.006–0.007</td><td rowspan="1" colspan="1">0.004–0.006</td><td rowspan="1" colspan="1">0.011</td><td rowspan="1" colspan="1">/</td><td rowspan="1" colspan="1">0.005–0.007</td><td rowspan="1" colspan="1">0.006</td><td rowspan="1" colspan="1">/</td></tr><tr><td rowspan="1" colspan="1">Dorsal setae of head between antennae</td><td rowspan="1" colspan="1">/</td><td rowspan="1" colspan="1">/</td><td rowspan="1" colspan="1">/</td><td rowspan="1" colspan="1">0.004–0.009</td><td rowspan="1" colspan="1">0.011</td><td rowspan="1" colspan="1">0.017–0.025</td><td rowspan="1" colspan="1">/</td><td rowspan="1" colspan="1">/</td><td rowspan="1" colspan="1">0.030–0.035</td></tr><tr><td rowspan="15" colspan="1">Length (mm)</td><td rowspan="1" colspan="1">Dorsal setae of head between compound eyes</td><td rowspan="1" colspan="1">/</td><td rowspan="1" colspan="1">/</td><td rowspan="1" colspan="1">/</td><td rowspan="1" colspan="1">0.004–0.008</td><td rowspan="1" colspan="1">0.009</td><td rowspan="1" colspan="1">0.010–0.012</td><td rowspan="1" colspan="1">/</td><td rowspan="1" colspan="1">/</td><td rowspan="1" colspan="1">0.009–0.011</td></tr><tr><td rowspan="1" colspan="1">Marginal setae on Tergite I</td><td rowspan="1" colspan="1">0.006–0.010</td><td rowspan="1" colspan="1">0.004</td><td rowspan="1" colspan="1">0.005–0.006</td><td rowspan="1" colspan="1">0.004–0.007</td><td rowspan="1" colspan="1">0.010</td><td rowspan="1" colspan="1">0.008</td><td rowspan="1" colspan="1">0.004–0.008</td><td rowspan="1" colspan="1">0.003</td><td rowspan="1" colspan="1">0.008–0.009</td></tr><tr><td rowspan="1" colspan="1">Spinal setae on Tergite VIII</td><td rowspan="1" colspan="1">0.015–0.021</td><td rowspan="1" colspan="1">0.016</td><td rowspan="1" colspan="1">0.014–0.026</td><td rowspan="1" colspan="1">0.018–0.025</td><td rowspan="1" colspan="1">0.017</td><td rowspan="1" colspan="1">0.024–0.026</td><td rowspan="1" colspan="1">0.013–0.018</td><td rowspan="1" colspan="1">0.016</td><td rowspan="1" colspan="1">0.032–0.040</td></tr><tr><td rowspan="1" colspan="1">Setae on Ant. III</td><td rowspan="1" colspan="1">0.004–0.008</td><td rowspan="1" colspan="1">0.006</td><td rowspan="1" colspan="1">0.004–0.006</td><td rowspan="1" colspan="1">0.005–0.009</td><td rowspan="1" colspan="1">0.011</td><td rowspan="1" colspan="1">0.006–0.007</td><td rowspan="1" colspan="1">0.004–0.005</td><td rowspan="1" colspan="1">0.006</td><td rowspan="1" colspan="1">0.006–0.008</td></tr><tr><td rowspan="1" colspan="1">Setae on hind tibia</td><td rowspan="1" colspan="1">0.577–0.680</td><td rowspan="1" colspan="1">0.463</td><td rowspan="1" colspan="1">0.464–0.681</td><td rowspan="1" colspan="1">0.017–0.026</td><td rowspan="1" colspan="1">0.021</td><td rowspan="1" colspan="1">0.015–0.017</td><td rowspan="1" colspan="1">0.020–0.022</td><td rowspan="1" colspan="1">0.038</td><td rowspan="1" colspan="1">0.018–0.026</td></tr><tr><td rowspan="1" colspan="1">Processes on antennal tubercle</td><td rowspan="1" colspan="1">0.077–0.095</td><td rowspan="1" colspan="1">0.061</td><td rowspan="1" colspan="1">0.068–0.073</td><td rowspan="1" colspan="1">0.020–0.029</td><td rowspan="1" colspan="1">/</td><td rowspan="1" colspan="1">/</td><td rowspan="1" colspan="1">0.027–0.047</td><td rowspan="1" colspan="1">0.028</td><td rowspan="1" colspan="1">/</td></tr><tr><td rowspan="1" colspan="1">Median frontal tubercle</td><td rowspan="1" colspan="1">0.063–0.077</td><td rowspan="1" colspan="1">0.054</td><td rowspan="1" colspan="1">0.055–0.064</td><td rowspan="1" colspan="1">/</td><td rowspan="1" colspan="1">/</td><td rowspan="1" colspan="1">/</td><td rowspan="1" colspan="1">0.025–0.046</td><td rowspan="1" colspan="1">0.024</td><td rowspan="1" colspan="1">/</td></tr><tr><td rowspan="1" colspan="1">Marginal process on pronotum</td><td rowspan="1" colspan="1">/</td><td rowspan="1" colspan="1">/</td><td rowspan="1" colspan="1">/</td><td rowspan="1" colspan="1">/</td><td rowspan="1" colspan="1">/</td><td rowspan="1" colspan="1">0.064</td><td rowspan="1" colspan="1">/</td><td rowspan="1" colspan="1">/</td><td rowspan="1" colspan="1">/</td></tr><tr><td rowspan="1" colspan="1">Marginal process on mesonotum</td><td rowspan="1" colspan="1">/</td><td rowspan="1" colspan="1">/</td><td rowspan="1" colspan="1">/</td><td rowspan="1" colspan="1">/</td><td rowspan="1" colspan="1">/</td><td rowspan="1" colspan="1">0.127–0.141</td><td rowspan="1" colspan="1">/</td><td rowspan="1" colspan="1">/</td><td rowspan="1" colspan="1">/</td></tr><tr><td rowspan="1" colspan="1">Marginal process on metanotum</td><td rowspan="1" colspan="1">/</td><td rowspan="1" colspan="1">/</td><td rowspan="1" colspan="1">/</td><td rowspan="1" colspan="1">/</td><td rowspan="1" colspan="1">/</td><td rowspan="1" colspan="1">0.133–0.165</td><td rowspan="1" colspan="1">/</td><td rowspan="1" colspan="1">/</td><td rowspan="1" colspan="1">/</td></tr><tr><td rowspan="1" colspan="1">Marginal process on Tergite I</td><td rowspan="1" colspan="1">/</td><td rowspan="1" colspan="1">/</td><td rowspan="1" colspan="1">/</td><td rowspan="1" colspan="1">/</td><td rowspan="1" colspan="1">/</td><td rowspan="1" colspan="1">0.192–0.206</td><td rowspan="1" colspan="1">/</td><td rowspan="1" colspan="1">/</td><td rowspan="1" colspan="1">/</td></tr><tr><td rowspan="1" colspan="1">Marginal process on Tergite II</td><td rowspan="1" colspan="1">/</td><td rowspan="1" colspan="1">/</td><td rowspan="1" colspan="1">/</td><td rowspan="1" colspan="1">/</td><td rowspan="1" colspan="1">/</td><td rowspan="1" colspan="1">0.195–0.196</td><td rowspan="1" colspan="1">/</td><td rowspan="1" colspan="1">/</td><td rowspan="1" colspan="1">/</td></tr><tr><td rowspan="1" colspan="1">Marginal process on Tergite III</td><td rowspan="1" colspan="1">/</td><td rowspan="1" colspan="1">/</td><td rowspan="1" colspan="1">/</td><td rowspan="1" colspan="1">/</td><td rowspan="1" colspan="1">/</td><td rowspan="1" colspan="1">0.175–0.208</td><td rowspan="1" colspan="1">/</td><td rowspan="1" colspan="1">/</td><td rowspan="1" colspan="1">/</td></tr><tr><td rowspan="1" colspan="1">Marginal process on Tergite IV</td><td rowspan="1" colspan="1">/</td><td rowspan="1" colspan="1">/</td><td rowspan="1" colspan="1">/</td><td rowspan="1" colspan="1">/</td><td rowspan="1" colspan="1">/</td><td rowspan="1" colspan="1">0.201–0.224</td><td rowspan="1" colspan="1">/</td><td rowspan="1" colspan="1">/</td><td rowspan="1" colspan="1">/</td></tr><tr><td rowspan="1" colspan="1">Spinal process on Tergite VIII</td><td rowspan="1" colspan="1">0.161–0.175</td><td rowspan="1" colspan="1">0.847</td><td rowspan="1" colspan="1">/</td><td rowspan="1" colspan="1">/</td><td rowspan="1" colspan="1">/</td><td rowspan="1" colspan="1">0.209</td><td rowspan="1" colspan="1">0.112–0.139</td><td rowspan="1" colspan="1">0.117</td><td rowspan="1" colspan="1">0.022–0.061</td></tr><tr><td rowspan="3" colspan="1">Ratio (times)</td><td rowspan="1" colspan="1">Body length / Body width</td><td rowspan="1" colspan="1">1.84–2.02</td><td rowspan="1" colspan="1">2.12</td><td rowspan="1" colspan="1">2.25–2.32</td><td rowspan="1" colspan="1">2.22–2.56</td><td rowspan="1" colspan="1">2.89</td><td rowspan="1" colspan="1">2.23–2.45</td><td rowspan="1" colspan="1">2.16–2.21</td><td rowspan="1" colspan="1">2.12</td><td rowspan="1" colspan="1">1.84–2.27</td></tr><tr><td rowspan="1" colspan="1">Whole antennae / Body</td><td rowspan="1" colspan="1">0.31–0.36</td><td rowspan="1" colspan="1">0.37</td><td rowspan="1" colspan="1">0.40–0.42</td><td rowspan="1" colspan="1">0.38–0.52</td><td rowspan="1" colspan="1">/</td><td rowspan="1" colspan="1">0.36–0.38</td><td rowspan="1" colspan="1">0.37–0.40</td><td rowspan="1" colspan="1">0.37</td><td rowspan="1" colspan="1">0.30–0.35</td></tr><tr><td rowspan="1" colspan="1">Hind femur / Ant. III</td><td rowspan="1" colspan="1">1.13–2.20</td><td rowspan="1" colspan="1">1.23</td><td rowspan="1" colspan="1">1.87–2.04</td><td rowspan="1" colspan="1">1.34–2.07</td><td rowspan="1" colspan="1">1.23</td><td rowspan="1" colspan="1">1.37–1.42</td><td rowspan="1" colspan="1">1.05–1.20</td><td rowspan="1" colspan="1">1.21</td><td rowspan="1" colspan="1">1.45–2.23</td></tr><tr><td rowspan="9" colspan="1">Ratio (times)</td><td rowspan="1" colspan="1">Hind tibia / Body</td><td rowspan="1" colspan="1">0.28–0.31</td><td rowspan="1" colspan="1">0.31</td><td rowspan="1" colspan="1">0.28–0.29</td><td rowspan="1" colspan="1">0.37–0.43</td><td rowspan="1" colspan="1">0.53</td><td rowspan="1" colspan="1">0.31–0.33</td><td rowspan="1" colspan="1">0.31–0.32</td><td rowspan="1" colspan="1">0.31</td><td rowspan="1" colspan="1">0.24–0.30</td></tr><tr><td rowspan="1" colspan="1">Ant. I / Ant. III</td><td rowspan="1" colspan="1">0.23–0.50</td><td rowspan="1" colspan="1">0.26</td><td rowspan="1" colspan="1">0.43–0.44</td><td rowspan="1" colspan="1">0.28–0.44</td><td rowspan="1" colspan="1">0.22</td><td rowspan="1" colspan="1">0.36–0.37</td><td rowspan="1" colspan="1">0.22–0.25</td><td rowspan="1" colspan="1">0.22</td><td rowspan="1" colspan="1">0.38–0.59</td></tr><tr><td rowspan="1" colspan="1">Ant. II / Ant. III</td><td rowspan="1" colspan="1">0.15–0.30</td><td rowspan="1" colspan="1">0.18</td><td rowspan="1" colspan="1">0.36–0.39</td><td rowspan="1" colspan="1">0.18–0.27</td><td rowspan="1" colspan="1">0.15</td><td rowspan="1" colspan="1">0.19–0.20</td><td rowspan="1" colspan="1">0.14–0.18</td><td rowspan="1" colspan="1">0.21</td><td rowspan="1" colspan="1">0.26–0.37</td></tr><tr><td rowspan="1" colspan="1">Ant. IV / Ant. III</td><td rowspan="1" colspan="1">0.66–0.88</td><td rowspan="1" colspan="1">/</td><td rowspan="1" colspan="1">0.50–0.62</td><td rowspan="1" colspan="1">0.47–0.70</td><td rowspan="1" colspan="1">0.47</td><td rowspan="1" colspan="1">0.39–0.41</td><td rowspan="1" colspan="1">/</td><td rowspan="1" colspan="1">/</td><td rowspan="1" colspan="1">0.40–0.67</td></tr><tr><td rowspan="1" colspan="1">Ant. V/ Ant. III</td><td rowspan="1" colspan="1">/</td><td rowspan="1" colspan="1">/</td><td rowspan="1" colspan="1">0.73–0.74</td><td rowspan="1" colspan="1">0.55–0.71</td><td rowspan="1" colspan="1">/</td><td rowspan="1" colspan="1">/</td><td rowspan="1" colspan="1">/</td><td rowspan="1" colspan="1">/</td><td rowspan="1" colspan="1">/</td></tr><tr><td rowspan="1" colspan="1">Ant. IVb, Vb or VIb / Ant. III</td><td rowspan="1" colspan="1">0.35–0.58</td><td rowspan="1" colspan="1">0.38</td><td rowspan="1" colspan="1">0.54–0.58</td><td rowspan="1" colspan="1">0.37–0.62</td><td rowspan="1" colspan="1">/</td><td rowspan="1" colspan="1">0.40–0.41</td><td rowspan="1" colspan="1">0.30–0.35</td><td rowspan="1" colspan="1">0.42</td><td rowspan="1" colspan="1">0.51–0.81</td></tr><tr><td rowspan="1" colspan="1"><abbrev xmlns:xlink="http://www.w3.org/1999/xlink" xlink:title="processus terminalis" id="ABBRID0EXDBK" xlink:type="simple">PT</abbrev> / Ant. III</td><td rowspan="1" colspan="1">0.45–0.78</td><td rowspan="1" colspan="1">0.50</td><td rowspan="1" colspan="1">0.79–0.80</td><td rowspan="1" colspan="1">0.40–0.78</td><td rowspan="1" colspan="1">/</td><td rowspan="1" colspan="1">0.34–0.39</td><td rowspan="1" colspan="1">0.48–0.71</td><td rowspan="1" colspan="1">0.63</td><td rowspan="1" colspan="1">0.62–0.82</td></tr><tr><td rowspan="1" colspan="1"><abbrev xmlns:xlink="http://www.w3.org/1999/xlink" xlink:title="processus terminalis" id="ABBRID0E2EBK" xlink:type="simple">PT</abbrev> / Ant. IVb, Vb or VIb</td><td rowspan="1" colspan="1">1.10–1.57</td><td rowspan="1" colspan="1">1.32</td><td rowspan="1" colspan="1">1.39–1.46</td><td rowspan="1" colspan="1">0.93–1.34</td><td rowspan="1" colspan="1">/</td><td rowspan="1" colspan="1">0.85–0.95</td><td rowspan="1" colspan="1">1.37–2.38</td><td rowspan="1" colspan="1">1.51</td><td rowspan="1" colspan="1">0.98–1.25</td></tr><tr><td rowspan="1" colspan="1"><abbrev xmlns:xlink="http://www.w3.org/1999/xlink" xlink:title="ultimate rostral segment" id="ABBRID0E6FBK" xlink:type="simple">URS</abbrev> / <abbrev xmlns:xlink="http://www.w3.org/1999/xlink" xlink:title="asal width of ultimate rostral segment" id="ABBRID0EDGBK" xlink:type="simple">BW URS</abbrev></td><td rowspan="1" colspan="1">2.21–3.18</td><td rowspan="1" colspan="1">2.43</td><td rowspan="1" colspan="1">2.61–2.67</td><td rowspan="1" colspan="1">2.06–2.54</td><td rowspan="1" colspan="1">2.81</td><td rowspan="1" colspan="1">2.19–2.38</td><td rowspan="1" colspan="1">3.28–3.42</td><td rowspan="1" colspan="1">3.30</td><td rowspan="1" colspan="1">1.27–1.94</td></tr><tr><td rowspan="7" colspan="1">Ratio (times)</td><td rowspan="1" colspan="1"><abbrev xmlns:xlink="http://www.w3.org/1999/xlink" xlink:title="ultimate rostral segment" id="ABBRID0EJHBK" xlink:type="simple">URS</abbrev> / <abbrev xmlns:xlink="http://www.w3.org/1999/xlink" xlink:title="second hind tarsal segment" id="ABBRID0ENHBK" xlink:type="simple">2HT</abbrev></td><td rowspan="1" colspan="1">1.31–1.62</td><td rowspan="1" colspan="1">1.37</td><td rowspan="1" colspan="1">1.44–1.45</td><td rowspan="1" colspan="1">0.89–1.10</td><td rowspan="1" colspan="1">1.01</td><td rowspan="1" colspan="1">1.13–1.25</td><td rowspan="1" colspan="1">1.56–1.92</td><td rowspan="1" colspan="1">1.72</td><td rowspan="1" colspan="1">0.70–0.84</td></tr><tr><td rowspan="1" colspan="1"><abbrev xmlns:xlink="http://www.w3.org/1999/xlink" xlink:title="siphunculus" id="ABBRID0EQIBK" xlink:type="simple">SIPH</abbrev> / Body</td><td rowspan="1" colspan="1">0.16–0.19</td><td rowspan="1" colspan="1">0.17</td><td rowspan="1" colspan="1">0.13–0.14</td><td rowspan="1" colspan="1">0.16–0.21</td><td rowspan="1" colspan="1">0.15</td><td rowspan="1" colspan="1">0.22–0.23</td><td rowspan="1" colspan="1">0.20–0.21</td><td rowspan="1" colspan="1">0.20</td><td rowspan="1" colspan="1">0.16–0.23</td></tr><tr><td rowspan="1" colspan="1"><abbrev xmlns:xlink="http://www.w3.org/1999/xlink" xlink:title="siphunculus" id="ABBRID0EUJBK" xlink:type="simple">SIPH</abbrev> / Cauda</td><td rowspan="1" colspan="1">2.62–3.88</td><td rowspan="1" colspan="1">/</td><td rowspan="1" colspan="1">/</td><td rowspan="1" colspan="1">1.70–2.05</td><td rowspan="1" colspan="1">2.56</td><td rowspan="1" colspan="1">0.34–0.40</td><td rowspan="1" colspan="1">2.86–3.09</td><td rowspan="1" colspan="1">/</td><td rowspan="1" colspan="1">1.51–1.93</td></tr><tr><td rowspan="1" colspan="1"><abbrev xmlns:xlink="http://www.w3.org/1999/xlink" xlink:title="siphunculus" id="ABBRID0EYKBK" xlink:type="simple">SIPH</abbrev> / <abbrev xmlns:xlink="http://www.w3.org/1999/xlink" xlink:title="basal width of siphunculus" id="ABBRID0E3KBK" xlink:type="simple">BW SIPH</abbrev></td><td rowspan="1" colspan="1">5.70–7.62</td><td rowspan="1" colspan="1">5.34</td><td rowspan="1" colspan="1">5.10–5.78</td><td rowspan="1" colspan="1">5.23–6.44</td><td rowspan="1" colspan="1">8.21</td><td rowspan="1" colspan="1">6.42–8.02</td><td rowspan="1" colspan="1">6.13–6.69</td><td rowspan="1" colspan="1">5.39</td><td rowspan="1" colspan="1">4.88–5.51</td></tr><tr><td rowspan="1" colspan="1"><abbrev xmlns:xlink="http://www.w3.org/1999/xlink" xlink:title="siphunculus" id="ABBRID0E6LBK" xlink:type="simple">SIPH</abbrev> / <abbrev xmlns:xlink="http://www.w3.org/1999/xlink" xlink:title="mid-width of siphunculus" id="ABBRID0EDMBK" xlink:type="simple">MW SIPH</abbrev></td><td rowspan="1" colspan="1">10.16–15.71</td><td rowspan="1" colspan="1">10.91</td><td rowspan="1" colspan="1">5.93–8.56</td><td rowspan="1" colspan="1">13.08–20.85</td><td rowspan="1" colspan="1">15.06</td><td rowspan="1" colspan="1">9.71–12.15</td><td rowspan="1" colspan="1">14.12–17.56</td><td rowspan="1" colspan="1">11.67</td><td rowspan="1" colspan="1">11.85–14.35</td></tr><tr><td rowspan="1" colspan="1"><abbrev xmlns:xlink="http://www.w3.org/1999/xlink" xlink:title="siphunculus" id="ABBRID0EGNBK" xlink:type="simple">SIPH</abbrev> / <abbrev xmlns:xlink="http://www.w3.org/1999/xlink" xlink:title="distal width of siphunculus" id="ABBRID0EKNBK" xlink:type="simple">DW SIPH</abbrev></td><td rowspan="1" colspan="1">9.03–12.57</td><td rowspan="1" colspan="1">8.10</td><td rowspan="1" colspan="1">5.94–7.65</td><td rowspan="1" colspan="1">11.63–14.60</td><td rowspan="1" colspan="1">9.35</td><td rowspan="1" colspan="1">15.31–16.71</td><td rowspan="1" colspan="1">10.89–12.22</td><td rowspan="1" colspan="1">8.75</td><td rowspan="1" colspan="1">10.36–12.84</td></tr><tr><td rowspan="1" colspan="1">Cauda / <abbrev xmlns:xlink="http://www.w3.org/1999/xlink" xlink:title="basal width of cauda" id="ABBRID0ENOBK" xlink:type="simple">BW Cauda</abbrev></td><td rowspan="1" colspan="1">1.07–1.49</td><td rowspan="1" colspan="1">/</td><td rowspan="1" colspan="1">/</td><td rowspan="1" colspan="1">1.65–2.18</td><td rowspan="1" colspan="1">1.07</td><td rowspan="1" colspan="1">2.46–2.54</td><td rowspan="1" colspan="1">1.50–1.53</td><td rowspan="1" colspan="1">/</td><td rowspan="1" colspan="1">1.67–2.04</td></tr><tr><td rowspan="15" colspan="1">Ratio (times)</td><td rowspan="1" colspan="1">Cephalic setae / Ant. IIIBD</td><td rowspan="1" colspan="1">0.37–0.57</td><td rowspan="1" colspan="1">0.31</td><td rowspan="1" colspan="1">0.47–0.48</td><td rowspan="1" colspan="1">0.61–0.91</td><td rowspan="1" colspan="1">0.79</td><td rowspan="1" colspan="1">0.97–1.07</td><td rowspan="1" colspan="1">0.59–0.77</td><td rowspan="1" colspan="1">0.71</td><td rowspan="1" colspan="1">1.41–2.00</td></tr><tr><td rowspan="1" colspan="1">Marginal setae on Tergite I / Ant. III BD</td><td rowspan="1" colspan="1">0.18–0.37</td><td rowspan="1" colspan="1">0.10</td><td rowspan="1" colspan="1">0.16–0.18</td><td rowspan="1" colspan="1">0.12–0.21</td><td rowspan="1" colspan="1">0.30</td><td rowspan="1" colspan="1">0.27</td><td rowspan="1" colspan="1">0.23–0.38</td><td rowspan="1" colspan="1">0.14</td><td rowspan="1" colspan="1">0.36–0.47</td></tr><tr><td rowspan="1" colspan="1">Spinal setae on Tergite VIII / Ant. III BD</td><td rowspan="1" colspan="1">0.53–0.60</td><td rowspan="1" colspan="1">0.41</td><td rowspan="1" colspan="1">0.45–0.77</td><td rowspan="1" colspan="1">0.55–0.77</td><td rowspan="1" colspan="1">0.52</td><td rowspan="1" colspan="1">0.86–0.87</td><td rowspan="1" colspan="1">0.76–0.86</td><td rowspan="1" colspan="1">0.76</td><td rowspan="1" colspan="1">1.52–2.11</td></tr><tr><td rowspan="1" colspan="1">Setae on Ant. III / Ant. IIIBD</td><td rowspan="1" colspan="1">0.13–0.28</td><td rowspan="1" colspan="1">0.15</td><td rowspan="1" colspan="1">0.13–0.17</td><td rowspan="1" colspan="1">0.17–0.28</td><td rowspan="1" colspan="1">0.33</td><td rowspan="1" colspan="1">0.20–0.25</td><td rowspan="1" colspan="1">0.18–0.29</td><td rowspan="1" colspan="1">0.29</td><td rowspan="1" colspan="1">0.27–0.38</td></tr><tr><td rowspan="1" colspan="1">Setae on hind tibia / <abbrev xmlns:xlink="http://www.w3.org/1999/xlink" xlink:title="mid-width of hind tibia" id="ABBRID0EPTBK" xlink:type="simple">MW hind tibia</abbrev></td><td rowspan="1" colspan="1">0.51–0.68</td><td rowspan="1" colspan="1">0.91</td><td rowspan="1" colspan="1">0.93–1.16</td><td rowspan="1" colspan="1">0.53–0.70</td><td rowspan="1" colspan="1">0.78</td><td rowspan="1" colspan="1">0.44–0.50</td><td rowspan="1" colspan="1">0.74–0.88</td><td rowspan="1" colspan="1">1.23</td><td rowspan="1" colspan="1">0.62–0.90</td></tr><tr><td rowspan="1" colspan="1">Length of processes on antennal tubercle / its basal width</td><td rowspan="1" colspan="1">1.83–2.64</td><td rowspan="1" colspan="1">1.53</td><td rowspan="1" colspan="1">1.74–2.15</td><td rowspan="1" colspan="1">0.77–1.24</td><td rowspan="1" colspan="1">/</td><td rowspan="1" colspan="1">/</td><td rowspan="1" colspan="1">0.90–1.47</td><td rowspan="1" colspan="1">1.04</td><td rowspan="1" colspan="1">/</td></tr><tr><td rowspan="1" colspan="1">Length of median frontal tubercle / its basal width</td><td rowspan="1" colspan="1">0.97–1.24</td><td rowspan="1" colspan="1">0.93</td><td rowspan="1" colspan="1">0.87–1.60</td><td rowspan="1" colspan="1">/</td><td rowspan="1" colspan="1">/</td><td rowspan="1" colspan="1">/</td><td rowspan="1" colspan="1">0.56–0.90</td><td rowspan="1" colspan="1">0.45</td><td rowspan="1" colspan="1">/</td></tr><tr><td rowspan="1" colspan="1">Length of marginal process on pronotum / its basal width</td><td rowspan="1" colspan="1">/</td><td rowspan="1" colspan="1">/</td><td rowspan="1" colspan="1">/</td><td rowspan="1" colspan="1">/</td><td rowspan="1" colspan="1">1.94–2.00</td><td rowspan="1" colspan="1">/</td><td rowspan="1" colspan="1">/</td><td rowspan="1" colspan="1">/</td><td rowspan="1" colspan="1">/</td></tr><tr><td rowspan="1" colspan="1">Length of marginal process on mesonotum / its basal width</td><td rowspan="1" colspan="1">/</td><td rowspan="1" colspan="1">/</td><td rowspan="1" colspan="1">/</td><td rowspan="1" colspan="1">/</td><td rowspan="1" colspan="1">2.59–3.07</td><td rowspan="1" colspan="1">/</td><td rowspan="1" colspan="1">/</td><td rowspan="1" colspan="1">/</td><td rowspan="1" colspan="1">/</td></tr><tr><td rowspan="1" colspan="1">Length of marginal process on metanotum / its basal width</td><td rowspan="1" colspan="1">/</td><td rowspan="1" colspan="1">/</td><td rowspan="1" colspan="1">/</td><td rowspan="1" colspan="1">/</td><td rowspan="1" colspan="1">2.80–3.41</td><td rowspan="1" colspan="1">/</td><td rowspan="1" colspan="1">/</td><td rowspan="1" colspan="1">/</td><td rowspan="1" colspan="1">/</td></tr><tr><td rowspan="1" colspan="1">Length of marginal process on Tergite I / its basal width</td><td rowspan="1" colspan="1">/</td><td rowspan="1" colspan="1"/><td rowspan="1" colspan="1">/</td><td rowspan="1" colspan="1">/</td><td rowspan="1" colspan="1">3.03–3.43</td><td rowspan="1" colspan="1">/</td><td rowspan="1" colspan="1">/</td><td rowspan="1" colspan="1">/</td><td rowspan="1" colspan="1">/</td></tr><tr><td rowspan="1" colspan="1">Length of marginal process on Tergite II / its basal width</td><td rowspan="1" colspan="1">/</td><td rowspan="1" colspan="1"/><td rowspan="1" colspan="1"/><td rowspan="1" colspan="1">/</td><td rowspan="1" colspan="1">3.00–3.32</td><td rowspan="1" colspan="1">/</td><td rowspan="1" colspan="1">/</td><td rowspan="1" colspan="1">/</td><td rowspan="1" colspan="1">/</td></tr><tr><td rowspan="1" colspan="1">Length of marginal process on Tergite III / its basal width</td><td rowspan="1" colspan="1">/</td><td rowspan="1" colspan="1">/</td><td rowspan="1" colspan="1">/</td><td rowspan="1" colspan="1">/</td><td rowspan="1" colspan="1">3.37–3.53</td><td rowspan="1" colspan="1">/</td><td rowspan="1" colspan="1">/</td><td rowspan="1" colspan="1">/</td><td rowspan="1" colspan="1">/</td></tr><tr><td rowspan="1" colspan="1">Length of marginal process on Tergite IV / its basal width</td><td rowspan="1" colspan="1">/</td><td rowspan="1" colspan="1">/</td><td rowspan="1" colspan="1">//</td><td rowspan="1" colspan="1">/</td><td rowspan="1" colspan="1">3.24–3.25</td><td rowspan="1" colspan="1">/</td><td rowspan="1" colspan="1">/</td><td rowspan="1" colspan="1">/</td><td rowspan="1" colspan="1">/</td></tr><tr><td rowspan="1" colspan="1">Length of spinal process on Tergite VIII / its basal width</td><td rowspan="1" colspan="1">0.49–0.67</td><td rowspan="1" colspan="1">0.85</td><td rowspan="1" colspan="1">/</td><td rowspan="1" colspan="1">/</td><td rowspan="1" colspan="1">/</td><td rowspan="1" colspan="1">/</td><td rowspan="1" colspan="1">0.62–0.76</td><td rowspan="1" colspan="1">1.05</td><td rowspan="1" colspan="1">0.19–0.38</td></tr></tbody></table></table-wrap></tp:treatment-sec><ref-list><ref id="B8"><mixed-citation xmlns:xlink="http://www.w3.org/1999/xlink" xlink:type="simple"><person-group><name name-style="western"><surname>Eastop</surname><given-names>VF</given-names></name><name name-style="western"><surname>Hille Ris Lambers</surname><given-names>D</given-names></name></person-group> (<year>1976</year>) <source>Survey of the World’s Aphids. Dr.</source><publisher-name>W Junk BV</publisher-name>, <publisher-loc>Publishers, The Hague</publisher-loc>, <size units="page">573 pp</size>.</mixed-citation></ref><ref id="B5"><mixed-citation xmlns:xlink="http://www.w3.org/1999/xlink" xlink:type="simple"><person-group><name name-style="western"><surname>Chakrabarti</surname><given-names>S</given-names></name><name name-style="western"><surname>Medda</surname><given-names>PK</given-names></name></person-group> (<year>1989</year>) <article-title>Taxonomic studies on some aphids (<tp:taxon-name><tp:taxon-name-part taxon-name-part-type="suborder">Homoptera</tp:taxon-name-part></tp:taxon-name>: <tp:taxon-name><tp:taxon-name-part taxon-name-part-type="family">Aphididae</tp:taxon-name-part></tp:taxon-name>) from India.</article-title><source>Oriental Insects</source><volume>23</volume>(<issue>1</issue>): <fpage>133</fpage>–<lpage>141</lpage>. <ext-link xlink:type="simple" ext-link-type="doi" xlink:href="10.1080/00305316.1989.11835502">https://doi.org/10.1080/00305316.1989.11835502</ext-link></mixed-citation></ref><ref id="B3"><mixed-citation xmlns:xlink="http://www.w3.org/1999/xlink" xlink:type="simple"><person-group><name name-style="western"><surname>Chakrabarti</surname><given-names>S</given-names></name></person-group> (<year>1978</year>) <article-title>A new genus and two new species of aphids (<tp:taxon-name><tp:taxon-name-part taxon-name-part-type="suborder">Homoptera</tp:taxon-name-part></tp:taxon-name>: <tp:taxon-name><tp:taxon-name-part taxon-name-part-type="family">Aphididae</tp:taxon-name-part></tp:taxon-name>) from north-west India.</article-title><source>Zoological Journal of the Linnean Society</source><volume>62</volume>(<issue>4</issue>): <fpage>355</fpage>–<lpage>363</lpage>. <ext-link xlink:type="simple" ext-link-type="doi" xlink:href="10.1111/j.1096-3642.1978.tb01046.x">https://doi.org/10.1111/j.1096-3642.1978.tb01046.x</ext-link></mixed-citation></ref><ref id="B14"><mixed-citation xmlns:xlink="http://www.w3.org/1999/xlink" xlink:type="simple"><person-group><name name-style="western"><surname>Remaudière</surname><given-names>G</given-names></name><name name-style="western"><surname>Remaudière</surname><given-names>M</given-names></name></person-group> (<year>1997</year>) <source>Catalogue of the World’s <tp:taxon-name><tp:taxon-name-part taxon-name-part-type="family">Aphididae</tp:taxon-name-part></tp:taxon-name>. <tp:taxon-name><tp:taxon-name-part taxon-name-part-type="suborder">Homoptera</tp:taxon-name-part></tp:taxon-name><tp:taxon-name><tp:taxon-name-part taxon-name-part-type="superfamily">Aphidoidea</tp:taxon-name-part></tp:taxon-name>.</source><publisher-name>Institut National de la Recherche Agronomique</publisher-name>, <publisher-loc>Paris</publisher-loc>, <size units="page">473 pp</size>.</mixed-citation></ref><ref id="B2"><mixed-citation xmlns:xlink="http://www.w3.org/1999/xlink" xlink:type="simple"><person-group><name name-style="western"><surname>Blackman</surname><given-names>RL</given-names></name><name name-style="western"><surname>Eastop</surname><given-names>VF</given-names></name></person-group> (<year>2006</year>) <source>Aphids on the World’s Herbaceous Plants and Shrubs.</source><publisher-name>John Wiley and Sons Ltd.</publisher-name>, <publisher-loc>Chichester</publisher-loc>, <size units="page">1439 pp</size>.</mixed-citation></ref><ref id="B16"><mixed-citation xmlns:xlink="http://www.w3.org/1999/xlink" xlink:type="simple"><person-group><name name-style="western"><surname>Stekolshchikov</surname><given-names>AV</given-names></name><name name-style="western"><surname>Novgorodova</surname><given-names>TA</given-names></name></person-group> (<year>2010</year>) <article-title>A new species of <italic><tp:taxon-name><tp:taxon-name-part taxon-name-part-type="genus">Aspidophorodon</tp:taxon-name-part></tp:taxon-name></italic> Verma (<tp:taxon-name><tp:taxon-name-part taxon-name-part-type="order">Hemiptera</tp:taxon-name-part></tp:taxon-name>, <tp:taxon-name><tp:taxon-name-part taxon-name-part-type="family">Aphididae</tp:taxon-name-part></tp:taxon-name>) from the Altai Republic.</article-title><source>Zootaxa</source><volume>2566</volume>(<issue>1</issue>): <fpage>39</fpage>–<lpage>44</lpage>. <ext-link xlink:type="simple" ext-link-type="doi" xlink:href="10.11646/zootaxa.2566.1.3">https://doi.org/10.11646/zootaxa.2566.1.3</ext-link></mixed-citation></ref><ref id="B6"><mixed-citation xmlns:xlink="http://www.w3.org/1999/xlink" xlink:type="simple"><person-group><name name-style="western"><surname>Chen</surname><given-names>J</given-names></name><name name-style="western"><surname>Zhang</surname><given-names>B</given-names></name><name name-style="western"><surname>Zhu</surname><given-names>XC</given-names></name><name name-style="western"><surname>Jiang</surname><given-names>LY</given-names></name><name name-style="western"><surname>Qiao</surname><given-names>GX</given-names></name></person-group> (<year>2015</year>) <article-title>Review of the aphid genus <italic><tp:taxon-name><tp:taxon-name-part taxon-name-part-type="genus">Aspidophorodon</tp:taxon-name-part></tp:taxon-name></italic> Verma, 1967 with descriptions of three new species from China (<tp:taxon-name><tp:taxon-name-part taxon-name-part-type="order">Hemiptera</tp:taxon-name-part></tp:taxon-name>: <tp:taxon-name><tp:taxon-name-part taxon-name-part-type="family">Aphididae</tp:taxon-name-part></tp:taxon-name>: <tp:taxon-name><tp:taxon-name-part taxon-name-part-type="subfamily">Aphidinae</tp:taxon-name-part></tp:taxon-name>).</article-title><source>Zootaxa</source><volume>4028</volume>(<issue>4</issue>): <fpage>551</fpage>–<lpage>576</lpage>. <ext-link xlink:type="simple" ext-link-type="doi" xlink:href="10.11646/zootaxa.4028.4.6">https://doi.org/10.11646/zootaxa.4028.4.6</ext-link></mixed-citation></ref><ref id="B4"><mixed-citation xmlns:xlink="http://www.w3.org/1999/xlink" xlink:type="simple"><person-group><name name-style="western"><surname>Chakrabarti</surname><given-names>S</given-names></name><name name-style="western"><surname>Maity</surname><given-names>SP</given-names></name></person-group> (<year>1984</year>) <article-title>A new genus and four new species of aphids (<tp:taxon-name><tp:taxon-name-part taxon-name-part-type="suborder">Homoptera</tp:taxon-name-part></tp:taxon-name>: <tp:taxon-name><tp:taxon-name-part taxon-name-part-type="family">Aphididae</tp:taxon-name-part></tp:taxon-name>) from Northwest Himalaya, India.</article-title><source>Oriental Insects</source><volume>18</volume>(<issue>1</issue>): <fpage>195</fpage>–<lpage>212</lpage>. <ext-link xlink:type="simple" ext-link-type="doi" xlink:href="10.1080/00305316.1984.10432203">https://doi.org/10.1080/00305316.1984.10432203</ext-link></mixed-citation></ref></ref-list></tp:taxon-treatment>
