# Supplementary material for: ﻿Six new species of Aspidophorodon Verma, 1967 (Hemiptera, Aphididae, Aphidinae) from China
Source: Zookeys. 2022 Jun 16;1106:1–55. doi: 10.3897/zookeys.1106.77912 (PMC9848890; doi:10.3897/zookeys.1106.77912)
Supplement: XML Treatment for Aspidophorodon (Eoessigia) longirostre [file zookeys.1106.77912-treatment14.xml]

<!DOCTYPE tp:taxon-treatment
  PUBLIC "-//TaxonX//DTD Taxonomic Treatment Publishing DTD v0 20100105//EN" "tax-treatment-NSO.dtd">
<tp:taxon-treatment xmlns:tp="http://www.plazi.org/taxpub"><tp:treatment-meta><kwd-group><label>Taxon classification</label><kwd>
              <named-content content-type="kingdom">Animalia</named-content>
            </kwd><kwd>
              <named-content content-type="order">Hemiptera</named-content>
            </kwd><kwd>
              <named-content content-type="family">Aphididae</named-content>
            </kwd></kwd-group><mixed-citation publication-type="journal"><person-group><name><surname>Xu</surname><given-names>Ying</given-names></name><name><surname>Jiang</surname><given-names>Li-Yun</given-names></name><name><surname>Chen</surname><given-names>Jing</given-names></name><name><surname>Kholmatov</surname><given-names>Bakhtiyor Rustamovich</given-names></name><name><surname>Qiao</surname><given-names>Ge-Xia</given-names></name></person-group><article-title>﻿Six new species of <italic><tp:taxon-name><tp:taxon-name-part taxon-name-part-type="genus" reg="Aspidophorodon">Aspidophorodon</tp:taxon-name-part></tp:taxon-name></italic> Verma, 1967 (<tp:taxon-name><tp:taxon-name-part taxon-name-part-type="order">Hemiptera</tp:taxon-name-part></tp:taxon-name>, <tp:taxon-name><tp:taxon-name-part taxon-name-part-type="family">Aphididae</tp:taxon-name-part></tp:taxon-name>, <tp:taxon-name><tp:taxon-name-part taxon-name-part-type="subfamily">Aphidinae</tp:taxon-name-part></tp:taxon-name>) from China</article-title><source>Zookeys</source><day>16</day><month>06</month><year>2022</year><volume>1106</volume><fpage>1</fpage><lpage>55</lpage><pub-id pub-id-type="doi">10.3897/zookeys.1106.77912</pub-id></mixed-citation></tp:treatment-meta><tp:nomenclature><label>﻿</label><tp:taxon-name><object-id xmlns:xlink="http://www.w3.org/1999/xlink" content-type="arpha" xlink:type="simple">C8885893-F177-5A77-8AA1-D9DB5E3DC536</object-id><tp:taxon-name-part taxon-name-part-type="genus" reg="Aspidophorodon">Aspidophorodon</tp:taxon-name-part> (<tp:taxon-name-part taxon-name-part-type="subgenus" reg="Eoessigia">Eoessigia</tp:taxon-name-part>) <tp:taxon-name-part taxon-name-part-type="species" reg="longirostre">longirostre</tp:taxon-name-part><object-id xmlns:xlink="http://www.w3.org/1999/xlink" content-type="zoobank" xlink:type="simple">http://zoobank.org/FD1E0FEE-0054-4077-AA30-C90D6DA70956</object-id></tp:taxon-name><tp:taxon-authority>Qiao &amp; Xu</tp:taxon-authority><tp:taxon-status xmlns:xlink="http://www.w3.org/1999/xlink" xlink:type="simple">sp. nov.</tp:taxon-status><xref ref-type="fig" rid="F16">Figs 16</xref><xref ref-type="fig" rid="F17">, 17</xref><xref ref-type="table" rid="T3">, Table 3</xref></tp:nomenclature><tp:treatment-sec sec-type="material" id="SECID0E1BDK"><title>Specimens examined.</title><p><bold><italic>Holotype</italic></bold>: apterous viviparous female, China: Sichuan (Baoxing City), 18.VIII.2003, No. 15089-1-2-1, on <italic><tp:taxon-name><tp:taxon-name-part taxon-name-part-type="genus" reg="Salix">Salix</tp:taxon-name-part></tp:taxon-name></italic> sp., coll. K. Guo. <bold><italic>Paratypes</italic></bold>: two apterous viviparous females (slides) and one apterous viviparous female (COI: <ext-link xmlns:xlink="http://www.w3.org/1999/xlink" ext-link-type="gen" xlink:href="OK668432" xlink:type="simple">OK668432</ext-link>), No. 15089-1-1, with the same collection data as holotype (<named-content xmlns:xlink="http://www.w3.org/1999/xlink" content-type="dwc:institutional_code" xlink:title="Natural History Museum, London, UK" xlink:href="http://grbio.org/institution/natural-history-museum-london" xlink:type="simple">NHMUK</named-content>).</p></tp:treatment-sec><tp:treatment-sec sec-type="diagnosis" id="SECID0ETCDK"><title>Diagnosis.</title><p>Dorsum of body covered with oval sculptures; median frontal tubercle well-developed, imbricated, with a strong depression at the middle into two cylinders; antennal tubercles each with a short finger-shaped and imbricated process at inner apex, lower than median frontal tubercle; rostrum reaching hind coxae, <abbrev xmlns:xlink="http://www.w3.org/1999/xlink" xlink:title="ultimate rostral segment" id="ABBRID0EZCDK" xlink:type="simple">URS</abbrev> long wedge-shaped, long and thin; <abbrev xmlns:xlink="http://www.w3.org/1999/xlink" xlink:title="ultimate rostral segment" id="ABBRID0E4CDK" xlink:type="simple">URS</abbrev> 3.28–3.42 × as long as its width, 1.56–1.92 × as long as <abbrev xmlns:xlink="http://www.w3.org/1999/xlink" xlink:title="second hind tarsal segment" id="ABBRID0EBDDK" xlink:type="simple">2HT</abbrev>; tergite VIII produced caudad into triangular spinal process reaching the middle of the cauda and constricted at apex and with distinctly oval sculptures.</p></tp:treatment-sec><tp:treatment-sec sec-type="description" id="SECID0EFDDK"><title>Description.</title><p>Apterous viviparous females: body elongated oval (Fig. <xref ref-type="fig" rid="F17">17A</xref>).</p><p><bold>Mounted specimens.</bold> Body pale in color (Fig. <xref ref-type="fig" rid="F17">17A</xref>). See Table <xref ref-type="table" rid="T3">3</xref> for General measurements.</p><p><bold><italic>Head</italic>.</bold> Ocular tubercles small. Dorsum of head covered with oval sculptures, venter with wrinkles. Median frontal tubercle well-developed, imbricated, with a strong depression at middle separating it into two cylinders (Figs <xref ref-type="fig" rid="F16">16A</xref>, <xref ref-type="fig" rid="F17">17B</xref>), each cylinder with one pair of long and blunt setae at apex. Antennal tubercles undeveloped, each with a short finger-shaped and imbricated process at inner apex, the apex is blunt, as high as median frontal tubercle, each with a long and blunt seta at apex (Figs <xref ref-type="fig" rid="F16">16A</xref>, <xref ref-type="fig" rid="F17">17B</xref>). Dorsal setae of head short and capitate, with small setal tubercles. Head with one pair of dorsal setae between antennae, and two pairs of dorsal setae between compound eyes arranged transversely. Antennae 4-segmented, Ant. I distinctly projected into short cylindrical at inner apex (Figs <xref ref-type="fig" rid="F16">16B</xref>, <xref ref-type="fig" rid="F17">17C</xref>), 0.014–0.023 mm, with two short and blunt setae at apex; Ant. I–II smooth, with slight wrinkles, Ant. III–IV with imbrications (Figs <xref ref-type="fig" rid="F16">16B</xref>, <xref ref-type="fig" rid="F17">17C</xref>). Antennal setae short and blunt, Ant. I–IV with 3–4, 3–4, 3–4, 1–3 (base) +1 (<abbrev xmlns:xlink="http://www.w3.org/1999/xlink" xlink:title="processus terminalis" id="ABBRID0ECFDK" xlink:type="simple">PT</abbrev>) setae, respectively; apex of <abbrev xmlns:xlink="http://www.w3.org/1999/xlink" xlink:title="processus terminalis" id="ABBRID0EGFDK" xlink:type="simple">PT</abbrev> with two or three setae. Primary rhinaria unciliated. Rostrum reaching hind coxae, with apex pale brown; <abbrev xmlns:xlink="http://www.w3.org/1999/xlink" xlink:title="ultimate rostral segment" id="ABBRID0EKFDK" xlink:type="simple">URS</abbrev> long wedge-shaped, long, and thin (Figs <xref ref-type="fig" rid="F16">16C</xref>, <xref ref-type="fig" rid="F17">17D</xref>), with three pairs of primary setae and two or three accessory setae.</p><fig id="F16" position="float" orientation="portrait"><object-id xmlns:xlink="http://www.w3.org/1999/xlink" content-type="doi" xlink:type="simple">10.3897/zookeys.1106.77912.figure16</object-id><object-id xmlns:xlink="http://www.w3.org/1999/xlink" content-type="arpha" xlink:type="simple">FE5BBB3C-A4B6-5A89-A148-5D6D5F620E7E</object-id><label>Figure 16.</label><caption><p><tp:taxon-name><tp:taxon-name-part taxon-name-part-type="genus" reg="Aspidophorodon">Aspidophorodon</tp:taxon-name-part> (<tp:taxon-name-part taxon-name-part-type="subgenus" reg="Eoessigia">Eoessigia</tp:taxon-name-part>) <tp:taxon-name-part taxon-name-part-type="species" reg="longirostre">longirostre</tp:taxon-name-part></tp:taxon-name> Qiao &amp; Xu, sp. nov. Apterous viviparous female <bold>A</bold> dorsal view of head <bold>B</bold> antenna <bold>C</bold> ultimate rostral segment <bold>D</bold> spinal process of abdominal tergite VIII <bold>E</bold> siphunculus <bold>F</bold> cauda <bold>G</bold> anal plate <bold>H</bold> genital plate. Scale bars: 0.10 mm.</p></caption><graphic xmlns:xlink="http://www.w3.org/1999/xlink" xlink:href="zookeys-1106-001_article-77912__-g016.jpg" position="float" orientation="portrait" xlink:type="simple" id="oo_702351.jpg"><uri content-type="original_file" xlink:type="simple">https://binary.pensoft.net/fig/702351</uri></graphic></fig><p><bold><italic>Thorax</italic>.</bold> Pronotum with oval and wavy sculptures; meso- and metanotum with oval sculptures on spinal area, pleura-marginal area with wavy and irregular polygonal sculptures. Thoracic setae sparse, short, blunt or capitate, with small setal tubercles; pronotum with two pairs of spinal setae, arranged anteriorly and posteriorly, one pair of pleural and one pair of marginal setae; meso- and metanotum each with one pair of spinal, one pair of pleural, and two pairs of marginal setae. Legs normal; coxae and femora smooth, distal parts of tibiae slightly imbricated. Setae on 2/3 distal part of femora and tibiae, short and blunt; hind tibiae with a row of short and blunt setae dorsally on middle. First tarsal chaetotaxy: 3, 3, 2. Second tarsal segments slightly imbricated.</p><p><bold><italic>Abdomen</italic>.</bold> Abdominal tergites I–VII with oval and irregular polygonal sculptures (Fig. <xref ref-type="fig" rid="F17">17F, G</xref>); tergite VIII with distinctly oval sculptures, produced caudad into triangular spinal process reaching the middle of the cauda and constricted at apex (Figs <xref ref-type="fig" rid="F16">16D</xref>, <xref ref-type="fig" rid="F17">17G</xref>). Abdominal ventral plate with fine spinules arranged in rows. Dorsal setae of abdomen short, capitate or blunt, with small bases, ventral setae short and pointed. Abdominal tergites I–II each with one pair of spinal, pleural, and marginal setae; tergites III–VII each with one pair of spino-pleural and one pair of marginal setae; tergite VIII with 9–12 setae at margin. Spiracles reniform, open; spiracular plates slightly swollen. <abbrev xmlns:xlink="http://www.w3.org/1999/xlink" xlink:title="siphunculus" id="ABBRID0E2HDK" xlink:type="simple">SIPH</abbrev> long spoon-shaped, incurved inward, broad at base, thin at middle, slightly swollen distally, with distinct imbrications, obliquely truncated at tip, without flange (Figs <xref ref-type="fig" rid="F16">16E</xref>, <xref ref-type="fig" rid="F17">17H</xref>). Cauda wide tongue-shaped, slightly constricted at the middle, with spinulose imbrications and four setae (Figs <xref ref-type="fig" rid="F16">16F</xref>, <xref ref-type="fig" rid="F17">17I</xref>). Anal plate semicircular, spinulose (Figs <xref ref-type="fig" rid="F16">16G</xref>, <xref ref-type="fig" rid="F17">17J</xref>), with 11–14 setae. Genital plate broadly round, with sparse spinules in transverse rows (Figs <xref ref-type="fig" rid="F16">16H</xref>, <xref ref-type="fig" rid="F17">17K</xref>), with two anterior setae and 4-6 setae along the posterior margin.</p><fig id="F17" position="float" orientation="portrait"><object-id xmlns:xlink="http://www.w3.org/1999/xlink" content-type="doi" xlink:type="simple">10.3897/zookeys.1106.77912.figure17</object-id><object-id xmlns:xlink="http://www.w3.org/1999/xlink" content-type="arpha" xlink:type="simple">A4B7370C-DF69-5714-9ED9-C4565DE99155</object-id><label>Figure 17.</label><caption><p><tp:taxon-name><tp:taxon-name-part taxon-name-part-type="genus" reg="Aspidophorodon">Aspidophorodon</tp:taxon-name-part> (<tp:taxon-name-part taxon-name-part-type="subgenus" reg="Eoessigia">Eoessigia</tp:taxon-name-part>) <tp:taxon-name-part taxon-name-part-type="species" reg="longirostre">longirostre</tp:taxon-name-part></tp:taxon-name> Qiao &amp; Xu, sp. nov. Apterous viviparous female <bold>A</bold> dorsal view of body <bold>B</bold> dorsal view of head <bold>C</bold> antenna <bold>D</bold> ultimate rostral segment <bold>E</bold> oval and irregular polygonal sculptures of abdominal tergites <bold>F</bold> dorsal view of abdominal tergites V–VIII <bold>G</bold> spinal process of abdominal tergite VIII <bold>H</bold> siphunculus <bold>I</bold> cauda <bold>J</bold> anal plate <bold>K</bold> genital plate. Scale bars: 0.10 mm.</p></caption><graphic xmlns:xlink="http://www.w3.org/1999/xlink" xlink:href="zookeys-1106-001_article-77912__-g017.jpg" position="float" orientation="portrait" xlink:type="simple" id="oo_702352.jpg"><uri content-type="original_file" xlink:type="simple">https://binary.pensoft.net/fig/702352</uri></graphic></fig><p><bold>Fourth instar apterous nymph.</bold> As in apterous viviparous females except as follows: legs normal; femora scabrous at distal part, and tibia with spinulose imbrications distributed on 2/3 distal part. Setae on legs short and blunt; hind tibiae with long pointed setae dorsally and short blunt setae ventrally, and with a row of short and blunt setae dorsally on the middle.</p></tp:treatment-sec><tp:treatment-sec sec-type="etymology" id="SECID0EUKDK"><title>Etymology.</title><p>The new species is named for its long <abbrev xmlns:xlink="http://www.w3.org/1999/xlink" xlink:title="ultimate rostral segment" id="ABBRID0E1KDK" xlink:type="simple">URS</abbrev>, <italic><tp:taxon-name><tp:taxon-name-part taxon-name-part-type="genus" reg="Aspidophorodon"/><tp:taxon-name-part taxon-name-part-type="species" reg="longirostre">longirostre</tp:taxon-name-part></tp:taxon-name></italic> being the neuter form of the adjective.</p></tp:treatment-sec><tp:treatment-sec sec-type="Taxonomic notes" id="SECID0EILDK"><title>Taxonomic notes.</title><p>The new species resembles <italic><tp:taxon-name><tp:taxon-name-part taxon-name-part-type="genus" reg="Aspidophorodon">A.</tp:taxon-name-part><tp:taxon-name-part taxon-name-part-type="species" reg="indicum">indicum</tp:taxon-name-part></tp:taxon-name></italic> (David, Rajasingh &amp; Narayanan) in median frontal tubercle protuberant; dorsum of head covered with distinctly oval and wavy sculptures; abdominal tergite VIII with a spinal tubercle; but differs from it as follows: median frontal tubercle well-developed, imbricated, with a strong depression at the middle separating it into two cylinders, a finger-shaped and imbricated process at inner apex of antennal tubercles (the latter: median frontal tubercle protuberant rectangular and slightly depressed at the middle, a short cylindrical process at inner apex of antennal tubercles); abdominal tergite VIII produced caudad into triangular process (the latter: abdominal tergite VIII with conical spinal process); dorsum of head covered with oval sculptures (the latter: dorsum of head with densely semicircular and wavy sculptures).</p><p>The new species resembles <italic><tp:taxon-name><tp:taxon-name-part taxon-name-part-type="genus" reg="Aspidophorodon">A.</tp:taxon-name-part><tp:taxon-name-part taxon-name-part-type="species" reg="furcatum">furcatum</tp:taxon-name-part></tp:taxon-name></italic> Qiao &amp; Xu, sp. nov. in well-developed median frontal tubercle, with a strong depression at middle separating it into two cylinders; abdominal tergite VIII produced caudad into triangular spinal process; <abbrev xmlns:xlink="http://www.w3.org/1999/xlink" xlink:title="siphunculus" id="ABBRID0EGMDK" xlink:type="simple">SIPH</abbrev> long spoon-shaped, curved inward; cauda wide, tongue-shaped, slightly constricted at the middle. The new species differs from <italic><tp:taxon-name><tp:taxon-name-part taxon-name-part-type="genus" reg="Aspidophorodon">A.</tp:taxon-name-part><tp:taxon-name-part taxon-name-part-type="species" reg="furcatum">furcatum</tp:taxon-name-part></tp:taxon-name></italic> as follows: median frontal tubercle protuberant, 0.025–0.046mm; a finger-shaped and blunt process at inner apex of antennal tubercles, 0.027-0.047mm, as high as median frontal tubercle (the latter: median frontal tubercle well-developed, 0.063–0.077mm; a long finger-shaped and pointed process at inner apex of antennal tubercles, 0.077–0.095mm, higher than median frontal tubercle); rostrum reaching hind coxae, <abbrev xmlns:xlink="http://www.w3.org/1999/xlink" xlink:title="ultimate rostral segment" id="ABBRID0EVMDK" xlink:type="simple">URS</abbrev> 3.28–3.42 × as long as its width, 1.56–1.92 × as long as <abbrev xmlns:xlink="http://www.w3.org/1999/xlink" xlink:title="second hind tarsal segment" id="ABBRID0EZMDK" xlink:type="simple">2HT</abbrev> (the latter: rostrum reaching mid-coxae, <abbrev xmlns:xlink="http://www.w3.org/1999/xlink" xlink:title="ultimate rostral segment" id="ABBRID0E4MDK" xlink:type="simple">URS</abbrev> 2.21–3.18 × as long as its width, 1.31–1.62 × as long as <abbrev xmlns:xlink="http://www.w3.org/1999/xlink" xlink:title="second hind tarsal segment" id="ABBRID0EBNDK" xlink:type="simple">2HT</abbrev>); abdominal tergite VIII with oval sculptures, constricted at apex (the latter: abdominal tergite VIII with distinctly irregular polygonal makings and marginal area with wavy sculptures, blunt at apex).</p></tp:treatment-sec><tp:treatment-sec sec-type="host" id="SECID0EFNDK"><title>Host plant.</title><p><italic><tp:taxon-name><tp:taxon-name-part taxon-name-part-type="genus" reg="Salix">Salix</tp:taxon-name-part></tp:taxon-name></italic> sp.</p></tp:treatment-sec><tp:treatment-sec sec-type="distribution" id="SECID0ESNDK"><title>Distribution.</title><p>China (Sichuan).</p></tp:treatment-sec><tp:treatment-sec sec-type="biology" id="SECID0EXNDK"><title>Biology.</title><p>This species colonizes the undersides of leaves of its host plant.</p></tp:treatment-sec><tp:treatment-sec><!--Section generated to contain objects referenced in tp:taxon-treatment.--><table-wrap id="T3" position="float" orientation="portrait"><label>Table 3.</label><caption><p>Morphometric data about species of the subgenus <tp:taxon-name><tp:taxon-name-part taxon-name-part-type="genus" reg="Aspidophorodon">Aspidophorodon</tp:taxon-name-part> (<tp:taxon-name-part taxon-name-part-type="subgenus" reg="Eoessigia">Eoessigia</tp:taxon-name-part>)</tp:taxon-name> (in mm).</p></caption><table id="TID0EFQAK" rules="all"><tbody><tr><th rowspan="2" colspan="2">Parts</th><th rowspan="1" colspan="3"><italic><tp:taxon-name><tp:taxon-name-part taxon-name-part-type="genus" reg="Aspidophorodon">A.</tp:taxon-name-part><tp:taxon-name-part taxon-name-part-type="species" reg="furcatum">furcatum</tp:taxon-name-part></tp:taxon-name></italic> Qiao &amp; Xu, sp. nov.</th><th rowspan="1" colspan="3"><italic><tp:taxon-name><tp:taxon-name-part taxon-name-part-type="genus" reg="Aspidophorodon">A.</tp:taxon-name-part><tp:taxon-name-part taxon-name-part-type="species" reg="indicum">indicum</tp:taxon-name-part></tp:taxon-name></italic> (David, Rajasingh &amp; Narayanan)</th><th rowspan="1" colspan="2"><italic><tp:taxon-name><tp:taxon-name-part taxon-name-part-type="genus" reg="Aspidophorodon">A.</tp:taxon-name-part><tp:taxon-name-part taxon-name-part-type="species" reg="longirostre">longirostre</tp:taxon-name-part></tp:taxon-name></italic> Qiao &amp; Xu, sp. nov.</th><th rowspan="1" colspan="1"><italic><tp:taxon-name><tp:taxon-name-part taxon-name-part-type="genus" reg="Aspidophorodon">A.</tp:taxon-name-part><tp:taxon-name-part taxon-name-part-type="species" reg="obtusirostre">obtusirostre</tp:taxon-name-part></tp:taxon-name></italic> Qiao &amp; Xu, sp. nov.</th></tr><tr><th rowspan="1" colspan="1">Apterous viviparous female (n = 8)</th><th rowspan="1" colspan="1">4<sup>th</sup> apterous nymph (n = 1)</th><th rowspan="1" colspan="1">4<sup>th</sup> alate nymph (n = 2)</th><th rowspan="1" colspan="1">Apterous viviparous female (n = 10)</th><th rowspan="1" colspan="1">Alate viviparous female (n = 1)</th><th rowspan="1" colspan="1">Fundatrice (n = 2)</th><th rowspan="1" colspan="1">Apterous viviparous female (n = 3)</th><th rowspan="1" colspan="1">4<sup>th</sup> alate nymph (n = 1)</th><th rowspan="1" colspan="1">Apterous viviparous female (n = 8)</th></tr><tr><td rowspan="14" colspan="1">Length (mm)</td><td rowspan="1" colspan="1">Body length</td><td rowspan="1" colspan="1">1.969–2.218</td><td rowspan="1" colspan="1">1.519</td><td rowspan="1" colspan="1">1.623–1.728</td><td rowspan="1" colspan="1">1.740–2.528</td><td rowspan="1" colspan="1">1.861</td><td rowspan="1" colspan="1">1.717–1.790</td><td rowspan="1" colspan="1">1.136–1.487</td><td rowspan="1" colspan="1">1.076</td><td rowspan="1" colspan="1">1.102–1.468</td></tr><tr><td rowspan="1" colspan="1">Body width</td><td rowspan="1" colspan="1">0.997–1.166</td><td rowspan="1" colspan="1">0.716</td><td rowspan="1" colspan="1">0.720–0.746</td><td rowspan="1" colspan="1">0.721–1.041</td><td rowspan="1" colspan="1">0.644</td><td rowspan="1" colspan="1">0.730–0.770</td><td rowspan="1" colspan="1">0.514–0.708</td><td rowspan="1" colspan="1">0.508</td><td rowspan="1" colspan="1">0.600–0.714</td></tr><tr><td rowspan="1" colspan="1">Antennae</td><td rowspan="1" colspan="1">0.646–0.766</td><td rowspan="1" colspan="1">0.566</td><td rowspan="1" colspan="1">0.688–0.692</td><td rowspan="1" colspan="1">0.752–1.193</td><td rowspan="1" colspan="1">/</td><td rowspan="1" colspan="1">0.645–0.660</td><td rowspan="1" colspan="1">0.451–0.568</td><td rowspan="1" colspan="1">0.296</td><td rowspan="1" colspan="1">0.389–0.484</td></tr><tr><td rowspan="1" colspan="1">Ant. I</td><td rowspan="1" colspan="1">0.078–0.082</td><td rowspan="1" colspan="1">0.064</td><td rowspan="1" colspan="1">0.065–0.070</td><td rowspan="1" colspan="1">0.075–0.099</td><td rowspan="1" colspan="1">0.090</td><td rowspan="1" colspan="1">0.087–0.089</td><td rowspan="1" colspan="1">0.047–0.059</td><td rowspan="1" colspan="1">0.035</td><td rowspan="1" colspan="1">0.054–0.059</td></tr><tr><td rowspan="1" colspan="1">Ant. II</td><td rowspan="1" colspan="1">0.042–0.055</td><td rowspan="1" colspan="1">0.045</td><td rowspan="1" colspan="1">0.057–0.059</td><td rowspan="1" colspan="1">0.046–0.060</td><td rowspan="1" colspan="1">0.063</td><td rowspan="1" colspan="1">0.046–0.047</td><td rowspan="1" colspan="1">0.033–0.037</td><td rowspan="1" colspan="1">0.034</td><td rowspan="1" colspan="1">0.034–0.040</td></tr><tr><td rowspan="1" colspan="1">Ant. III</td><td rowspan="1" colspan="1">0.164–0.305</td><td rowspan="1" colspan="1">0.244</td><td rowspan="1" colspan="1">0.152–0.158</td><td rowspan="1" colspan="1">0.171–0.324</td><td rowspan="1" colspan="1">0.410</td><td rowspan="1" colspan="1">0.239</td><td rowspan="1" colspan="1">0.185–0.259</td><td rowspan="1" colspan="1">0.160</td><td rowspan="1" colspan="1">0.093–0.144</td></tr><tr><td rowspan="1" colspan="1">Ant. IV</td><td rowspan="1" colspan="1">0.127–0.162</td><td rowspan="1" colspan="1">/</td><td rowspan="1" colspan="1">0.079–0.094</td><td rowspan="1" colspan="1">0.105–0.221</td><td rowspan="1" colspan="1">0.191</td><td rowspan="1" colspan="1">0.094–0.097</td><td rowspan="1" colspan="1">/</td><td rowspan="1" colspan="1">/</td><td rowspan="1" colspan="1">0.056–0.080</td></tr><tr><td rowspan="1" colspan="1">Ant. IVb</td><td rowspan="1" colspan="1">/</td><td rowspan="1" colspan="1">0.092</td><td rowspan="1" colspan="1">/</td><td rowspan="1" colspan="1">/</td><td rowspan="1" colspan="1">/</td><td rowspan="1" colspan="1">/</td><td rowspan="1" colspan="1">0.055–0.087</td><td rowspan="1" colspan="1">0.067</td><td rowspan="1" colspan="1">/</td></tr><tr><td rowspan="1" colspan="1">Ant. V</td><td rowspan="1" colspan="1">/</td><td rowspan="1" colspan="1">/</td><td rowspan="1" colspan="1">0.112–0.015</td><td rowspan="1" colspan="1">0.121–0.201</td><td rowspan="1" colspan="1">/</td><td rowspan="1" colspan="1">/</td><td rowspan="1" colspan="1">/</td><td rowspan="1" colspan="1">/</td><td rowspan="1" colspan="1">0.074–0.084</td></tr><tr><td rowspan="1" colspan="1">Ant. Vb</td><td rowspan="1" colspan="1">0.093–0.120</td><td rowspan="1" colspan="1">/</td><td rowspan="1" colspan="1">0.085–0.088</td><td rowspan="1" colspan="1">/</td><td rowspan="1" colspan="1">/</td><td rowspan="1" colspan="1">0.096–0.097</td><td rowspan="1" colspan="1">/</td><td rowspan="1" colspan="1">/</td><td rowspan="1" colspan="1">/</td></tr><tr><td rowspan="1" colspan="1">Ant. VIb</td><td rowspan="1" colspan="1">/</td><td rowspan="1" colspan="1">/</td><td rowspan="1" colspan="1">/</td><td rowspan="1" colspan="1">0.101–0.143</td><td rowspan="1" colspan="1">/</td><td rowspan="1" colspan="1">/</td><td rowspan="1" colspan="1">/</td><td rowspan="1" colspan="1">/</td><td rowspan="1" colspan="1">/</td></tr><tr><td rowspan="1" colspan="1">
                    <abbrev xmlns:xlink="http://www.w3.org/1999/xlink" xlink:title="processus terminalis" id="ABBRID0EHZDI" xlink:type="simple">PT</abbrev>
                  </td><td rowspan="1" colspan="1">0.113–0.166</td><td rowspan="1" colspan="1">0.121</td><td rowspan="1" colspan="1">0.122–0.124</td><td rowspan="1" colspan="1">0.119–0.165</td><td rowspan="1" colspan="1">/</td><td rowspan="1" colspan="1">0.082–0.092</td><td rowspan="1" colspan="1">0.119–0.132</td><td rowspan="1" colspan="1">0.101</td><td rowspan="1" colspan="1">0.076–0.089</td></tr><tr><td rowspan="1" colspan="1">
                    <abbrev xmlns:xlink="http://www.w3.org/1999/xlink" xlink:title="ultimate rostral segment" id="ABBRID0EL1DI" xlink:type="simple">URS</abbrev>
                  </td><td rowspan="1" colspan="1">0.115–0.129</td><td rowspan="1" colspan="1">0.107</td><td rowspan="1" colspan="1">0.104–0.112</td><td rowspan="1" colspan="1">0.096–0.132</td><td rowspan="1" colspan="1">0.118</td><td rowspan="1" colspan="1">0.094–0.100</td><td rowspan="1" colspan="1">0.123–0.128</td><td rowspan="1" colspan="1">0.122</td><td rowspan="1" colspan="1">0.054–0.066</td></tr><tr><td rowspan="1" colspan="1">Hind femur</td><td rowspan="1" colspan="1">0.346–0.412</td><td rowspan="1" colspan="1">0.275</td><td rowspan="1" colspan="1">0.296–0.310</td><td rowspan="1" colspan="1">0.341–0.556</td><td rowspan="1" colspan="1">0.505</td><td rowspan="1" colspan="1">0.328–0.339</td><td rowspan="1" colspan="1">0.207–0.297</td><td rowspan="1" colspan="1">0.193</td><td rowspan="1" colspan="1">0.197–0.299</td></tr><tr><td rowspan="15" colspan="1">Length (mm)</td><td rowspan="1" colspan="1">Hind tibia</td><td rowspan="1" colspan="1">0.577–0.680</td><td rowspan="1" colspan="1">0.463</td><td rowspan="1" colspan="1">0.464–0.481</td><td rowspan="1" colspan="1">0.641–1.015</td><td rowspan="1" colspan="1">0.992</td><td rowspan="1" colspan="1">0.547–0.567</td><td rowspan="1" colspan="1">0.366–0.480</td><td rowspan="1" colspan="1">0.337</td><td rowspan="1" colspan="1">0.333–0.425</td></tr><tr><td rowspan="1" colspan="1">
                    <abbrev xmlns:xlink="http://www.w3.org/1999/xlink" xlink:title="second hind tarsal segment" id="ABBRID0EQ4DI" xlink:type="simple">2HT</abbrev>
                  </td><td rowspan="1" colspan="1">0.071–0.094</td><td rowspan="1" colspan="1">0.078</td><td rowspan="1" colspan="1">0.072–0.077</td><td rowspan="1" colspan="1">0.104–0.124</td><td rowspan="1" colspan="1">0.117</td><td rowspan="1" colspan="1">0.080–0.083</td><td rowspan="1" colspan="1">0.064–0.082</td><td rowspan="1" colspan="1">0.071</td><td rowspan="1" colspan="1">0.071–0.088</td></tr><tr><td rowspan="1" colspan="1">
                    <abbrev xmlns:xlink="http://www.w3.org/1999/xlink" xlink:title="siphunculus" id="ABBRID0EU5DI" xlink:type="simple">SIPH</abbrev>
                  </td><td rowspan="1" colspan="1">0.325–0.415</td><td rowspan="1" colspan="1">0.251</td><td rowspan="1" colspan="1">0.214–0.237</td><td rowspan="1" colspan="1">0.314–0.432</td><td rowspan="1" colspan="1">0.271</td><td rowspan="1" colspan="1">0.398–0.401</td><td rowspan="1" colspan="1">0.240–0.294</td><td rowspan="1" colspan="1">0.210</td><td rowspan="1" colspan="1">0.024–0.028</td></tr><tr><td rowspan="1" colspan="1">
                    <abbrev xmlns:xlink="http://www.w3.org/1999/xlink" xlink:title="basal width of siphunculus" id="ABBRID0EY6DI" xlink:type="simple">BW SIPH</abbrev>
                  </td><td rowspan="1" colspan="1">0.047–0.059</td><td rowspan="1" colspan="1">0.047</td><td rowspan="1" colspan="1">0.041–0.042</td><td rowspan="1" colspan="1">0.059–0.076</td><td rowspan="1" colspan="1">0.033</td><td rowspan="1" colspan="1">0.050–0.062</td><td rowspan="1" colspan="1">0.039–0.048</td><td rowspan="1" colspan="1">0.039</td><td rowspan="1" colspan="1">0.046–0.052</td></tr><tr><td rowspan="1" colspan="1">
                    <abbrev xmlns:xlink="http://www.w3.org/1999/xlink" xlink:title="mid-width of siphunculus" id="ABBRID0E4AAK" xlink:type="simple">MW SIPH</abbrev>
                  </td><td rowspan="1" colspan="1">0.024–0.032</td><td rowspan="1" colspan="1">0.023</td><td rowspan="1" colspan="1">0.025–0.040</td><td rowspan="1" colspan="1">0.020–0.026</td><td rowspan="1" colspan="1">0.018</td><td rowspan="1" colspan="1">0.033–0.041</td><td rowspan="1" colspan="1">0.016–0.018</td><td rowspan="1" colspan="1">0.018</td><td rowspan="1" colspan="1">0.017–0.021</td></tr><tr><td rowspan="1" colspan="1">
                    <abbrev xmlns:xlink="http://www.w3.org/1999/xlink" xlink:title="distal width of siphunculus" id="ABBRID0EBCAK" xlink:type="simple">DW SIPH</abbrev>
                  </td><td rowspan="1" colspan="1">0.030–0.036</td><td rowspan="1" colspan="1">0.031</td><td rowspan="1" colspan="1">0.031–0.036</td><td rowspan="1" colspan="1">0.025–0.030</td><td rowspan="1" colspan="1">0.029</td><td rowspan="1" colspan="1">0.024–0.026</td><td rowspan="1" colspan="1">0.022–0.027</td><td rowspan="1" colspan="1">0.024</td><td rowspan="1" colspan="1">0.019–0.025</td></tr><tr><td rowspan="1" colspan="1">Cauda</td><td rowspan="1" colspan="1">0.093–0.128</td><td rowspan="1" colspan="1">/</td><td rowspan="1" colspan="1">/</td><td rowspan="1" colspan="1">0.179–0.246</td><td rowspan="1" colspan="1">0.106</td><td rowspan="1" colspan="1">0.167–0.170</td><td rowspan="1" colspan="1">0.084–0.095</td><td rowspan="1" colspan="1">/</td><td rowspan="1" colspan="1">0.161–0.129</td></tr><tr><td rowspan="1" colspan="1">
                    <abbrev xmlns:xlink="http://www.w3.org/1999/xlink" xlink:title="basal width of cauda" id="ABBRID0EEEAK" xlink:type="simple">BW Cauda</abbrev>
                  </td><td rowspan="1" colspan="1">0.074–0.103</td><td rowspan="1" colspan="1">/</td><td rowspan="1" colspan="1">/</td><td rowspan="1" colspan="1">0.100–0.134</td><td rowspan="1" colspan="1">0.099</td><td rowspan="1" colspan="1">0.067–0.068</td><td rowspan="1" colspan="1">0.056–0.062</td><td rowspan="1" colspan="1">/</td><td rowspan="1" colspan="1">0.069–0.085</td></tr><tr><td rowspan="1" colspan="1">MW Cauda</td><td rowspan="1" colspan="1">0.056–0.065</td><td rowspan="1" colspan="1">/</td><td rowspan="1" colspan="1">/</td><td rowspan="1" colspan="1">0.047–0.069</td><td rowspan="1" colspan="1">0.039</td><td rowspan="1" colspan="1">0.048–0.054</td><td rowspan="1" colspan="1">0.041</td><td rowspan="1" colspan="1">/</td><td rowspan="1" colspan="1">0.052–0.066</td></tr><tr><td rowspan="1" colspan="1">Ant. IIIBD</td><td rowspan="1" colspan="1">0.027–0.038</td><td rowspan="1" colspan="1">0.039</td><td rowspan="1" colspan="1">0.031–0.034</td><td rowspan="1" colspan="1">0.026–0.033</td><td rowspan="1" colspan="1">0.033</td><td rowspan="1" colspan="1">0.028–0.030</td><td rowspan="1" colspan="1">0.017–0.022</td><td rowspan="1" colspan="1">0.021</td><td rowspan="1" colspan="1">0.019–0.022</td></tr><tr><td rowspan="1" colspan="1">Widest width of hind femur</td><td rowspan="1" colspan="1">0.062–0.069</td><td rowspan="1" colspan="1">0.064</td><td rowspan="1" colspan="1">0.056–0.058</td><td rowspan="1" colspan="1">0.057–0.072</td><td rowspan="1" colspan="1">0.059</td><td rowspan="1" colspan="1">0.062–0.068</td><td rowspan="1" colspan="1">0.044–0.051</td><td rowspan="1" colspan="1">0.050</td><td rowspan="1" colspan="1">0.053–0.151</td></tr><tr><td rowspan="1" colspan="1">
                    <abbrev xmlns:xlink="http://www.w3.org/1999/xlink" xlink:title="mid-width of hind tibia" id="ABBRID0EFIAK" xlink:type="simple">MW hind tibia</abbrev>
                  </td><td rowspan="1" colspan="1">0.033–0.040</td><td rowspan="1" colspan="1">0.044</td><td rowspan="1" colspan="1">0.037–0.041</td><td rowspan="1" colspan="1">0.029–0.037</td><td rowspan="1" colspan="1">0.027</td><td rowspan="1" colspan="1">0.034</td><td rowspan="1" colspan="1">0.024–0.027</td><td rowspan="1" colspan="1">0.031</td><td rowspan="1" colspan="1">0.023–0.029</td></tr><tr><td rowspan="1" colspan="1">Cephalic setae</td><td rowspan="1" colspan="1">0.012–0.017</td><td rowspan="1" colspan="1">0.012</td><td rowspan="1" colspan="1">0.015–0.016</td><td rowspan="1" colspan="1">0.020–0.028</td><td rowspan="1" colspan="1">0.026</td><td rowspan="1" colspan="1">0.029–0.030</td><td rowspan="1" colspan="1">0.010–0.017</td><td rowspan="1" colspan="1">0.015</td><td rowspan="1" colspan="1">0.031–0.038</td></tr><tr><td rowspan="1" colspan="1">Dorsal setae of head</td><td rowspan="1" colspan="1">0.007–0.010</td><td rowspan="1" colspan="1">0.007</td><td rowspan="1" colspan="1">0.006–0.007</td><td rowspan="1" colspan="1">0.004–0.006</td><td rowspan="1" colspan="1">0.011</td><td rowspan="1" colspan="1">/</td><td rowspan="1" colspan="1">0.005–0.007</td><td rowspan="1" colspan="1">0.006</td><td rowspan="1" colspan="1">/</td></tr><tr><td rowspan="1" colspan="1">Dorsal setae of head between antennae</td><td rowspan="1" colspan="1">/</td><td rowspan="1" colspan="1">/</td><td rowspan="1" colspan="1">/</td><td rowspan="1" colspan="1">0.004–0.009</td><td rowspan="1" colspan="1">0.011</td><td rowspan="1" colspan="1">0.017–0.025</td><td rowspan="1" colspan="1">/</td><td rowspan="1" colspan="1">/</td><td rowspan="1" colspan="1">0.030–0.035</td></tr><tr><td rowspan="15" colspan="1">Length (mm)</td><td rowspan="1" colspan="1">Dorsal setae of head between compound eyes</td><td rowspan="1" colspan="1">/</td><td rowspan="1" colspan="1">/</td><td rowspan="1" colspan="1">/</td><td rowspan="1" colspan="1">0.004–0.008</td><td rowspan="1" colspan="1">0.009</td><td rowspan="1" colspan="1">0.010–0.012</td><td rowspan="1" colspan="1">/</td><td rowspan="1" colspan="1">/</td><td rowspan="1" colspan="1">0.009–0.011</td></tr><tr><td rowspan="1" colspan="1">Marginal setae on Tergite I</td><td rowspan="1" colspan="1">0.006–0.010</td><td rowspan="1" colspan="1">0.004</td><td rowspan="1" colspan="1">0.005–0.006</td><td rowspan="1" colspan="1">0.004–0.007</td><td rowspan="1" colspan="1">0.010</td><td rowspan="1" colspan="1">0.008</td><td rowspan="1" colspan="1">0.004–0.008</td><td rowspan="1" colspan="1">0.003</td><td rowspan="1" colspan="1">0.008–0.009</td></tr><tr><td rowspan="1" colspan="1">Spinal setae on Tergite VIII</td><td rowspan="1" colspan="1">0.015–0.021</td><td rowspan="1" colspan="1">0.016</td><td rowspan="1" colspan="1">0.014–0.026</td><td rowspan="1" colspan="1">0.018–0.025</td><td rowspan="1" colspan="1">0.017</td><td rowspan="1" colspan="1">0.024–0.026</td><td rowspan="1" colspan="1">0.013–0.018</td><td rowspan="1" colspan="1">0.016</td><td rowspan="1" colspan="1">0.032–0.040</td></tr><tr><td rowspan="1" colspan="1">Setae on Ant. III</td><td rowspan="1" colspan="1">0.004–0.008</td><td rowspan="1" colspan="1">0.006</td><td rowspan="1" colspan="1">0.004–0.006</td><td rowspan="1" colspan="1">0.005–0.009</td><td rowspan="1" colspan="1">0.011</td><td rowspan="1" colspan="1">0.006–0.007</td><td rowspan="1" colspan="1">0.004–0.005</td><td rowspan="1" colspan="1">0.006</td><td rowspan="1" colspan="1">0.006–0.008</td></tr><tr><td rowspan="1" colspan="1">Setae on hind tibia</td><td rowspan="1" colspan="1">0.577–0.680</td><td rowspan="1" colspan="1">0.463</td><td rowspan="1" colspan="1">0.464–0.681</td><td rowspan="1" colspan="1">0.017–0.026</td><td rowspan="1" colspan="1">0.021</td><td rowspan="1" colspan="1">0.015–0.017</td><td rowspan="1" colspan="1">0.020–0.022</td><td rowspan="1" colspan="1">0.038</td><td rowspan="1" colspan="1">0.018–0.026</td></tr><tr><td rowspan="1" colspan="1">Processes on antennal tubercle</td><td rowspan="1" colspan="1">0.077–0.095</td><td rowspan="1" colspan="1">0.061</td><td rowspan="1" colspan="1">0.068–0.073</td><td rowspan="1" colspan="1">0.020–0.029</td><td rowspan="1" colspan="1">/</td><td rowspan="1" colspan="1">/</td><td rowspan="1" colspan="1">0.027–0.047</td><td rowspan="1" colspan="1">0.028</td><td rowspan="1" colspan="1">/</td></tr><tr><td rowspan="1" colspan="1">Median frontal tubercle</td><td rowspan="1" colspan="1">0.063–0.077</td><td rowspan="1" colspan="1">0.054</td><td rowspan="1" colspan="1">0.055–0.064</td><td rowspan="1" colspan="1">/</td><td rowspan="1" colspan="1">/</td><td rowspan="1" colspan="1">/</td><td rowspan="1" colspan="1">0.025–0.046</td><td rowspan="1" colspan="1">0.024</td><td rowspan="1" colspan="1">/</td></tr><tr><td rowspan="1" colspan="1">Marginal process on pronotum</td><td rowspan="1" colspan="1">/</td><td rowspan="1" colspan="1">/</td><td rowspan="1" colspan="1">/</td><td rowspan="1" colspan="1">/</td><td rowspan="1" colspan="1">/</td><td rowspan="1" colspan="1">0.064</td><td rowspan="1" colspan="1">/</td><td rowspan="1" colspan="1">/</td><td rowspan="1" colspan="1">/</td></tr><tr><td rowspan="1" colspan="1">Marginal process on mesonotum</td><td rowspan="1" colspan="1">/</td><td rowspan="1" colspan="1">/</td><td rowspan="1" colspan="1">/</td><td rowspan="1" colspan="1">/</td><td rowspan="1" colspan="1">/</td><td rowspan="1" colspan="1">0.127–0.141</td><td rowspan="1" colspan="1">/</td><td rowspan="1" colspan="1">/</td><td rowspan="1" colspan="1">/</td></tr><tr><td rowspan="1" colspan="1">Marginal process on metanotum</td><td rowspan="1" colspan="1">/</td><td rowspan="1" colspan="1">/</td><td rowspan="1" colspan="1">/</td><td rowspan="1" colspan="1">/</td><td rowspan="1" colspan="1">/</td><td rowspan="1" colspan="1">0.133–0.165</td><td rowspan="1" colspan="1">/</td><td rowspan="1" colspan="1">/</td><td rowspan="1" colspan="1">/</td></tr><tr><td rowspan="1" colspan="1">Marginal process on Tergite I</td><td rowspan="1" colspan="1">/</td><td rowspan="1" colspan="1">/</td><td rowspan="1" colspan="1">/</td><td rowspan="1" colspan="1">/</td><td rowspan="1" colspan="1">/</td><td rowspan="1" colspan="1">0.192–0.206</td><td rowspan="1" colspan="1">/</td><td rowspan="1" colspan="1">/</td><td rowspan="1" colspan="1">/</td></tr><tr><td rowspan="1" colspan="1">Marginal process on Tergite II</td><td rowspan="1" colspan="1">/</td><td rowspan="1" colspan="1">/</td><td rowspan="1" colspan="1">/</td><td rowspan="1" colspan="1">/</td><td rowspan="1" colspan="1">/</td><td rowspan="1" colspan="1">0.195–0.196</td><td rowspan="1" colspan="1">/</td><td rowspan="1" colspan="1">/</td><td rowspan="1" colspan="1">/</td></tr><tr><td rowspan="1" colspan="1">Marginal process on Tergite III</td><td rowspan="1" colspan="1">/</td><td rowspan="1" colspan="1">/</td><td rowspan="1" colspan="1">/</td><td rowspan="1" colspan="1">/</td><td rowspan="1" colspan="1">/</td><td rowspan="1" colspan="1">0.175–0.208</td><td rowspan="1" colspan="1">/</td><td rowspan="1" colspan="1">/</td><td rowspan="1" colspan="1">/</td></tr><tr><td rowspan="1" colspan="1">Marginal process on Tergite IV</td><td rowspan="1" colspan="1">/</td><td rowspan="1" colspan="1">/</td><td rowspan="1" colspan="1">/</td><td rowspan="1" colspan="1">/</td><td rowspan="1" colspan="1">/</td><td rowspan="1" colspan="1">0.201–0.224</td><td rowspan="1" colspan="1">/</td><td rowspan="1" colspan="1">/</td><td rowspan="1" colspan="1">/</td></tr><tr><td rowspan="1" colspan="1">Spinal process on Tergite VIII</td><td rowspan="1" colspan="1">0.161–0.175</td><td rowspan="1" colspan="1">0.847</td><td rowspan="1" colspan="1">/</td><td rowspan="1" colspan="1">/</td><td rowspan="1" colspan="1">/</td><td rowspan="1" colspan="1">0.209</td><td rowspan="1" colspan="1">0.112–0.139</td><td rowspan="1" colspan="1">0.117</td><td rowspan="1" colspan="1">0.022–0.061</td></tr><tr><td rowspan="3" colspan="1">Ratio (times)</td><td rowspan="1" colspan="1">Body length / Body width</td><td rowspan="1" colspan="1">1.84–2.02</td><td rowspan="1" colspan="1">2.12</td><td rowspan="1" colspan="1">2.25–2.32</td><td rowspan="1" colspan="1">2.22–2.56</td><td rowspan="1" colspan="1">2.89</td><td rowspan="1" colspan="1">2.23–2.45</td><td rowspan="1" colspan="1">2.16–2.21</td><td rowspan="1" colspan="1">2.12</td><td rowspan="1" colspan="1">1.84–2.27</td></tr><tr><td rowspan="1" colspan="1">Whole antennae / Body</td><td rowspan="1" colspan="1">0.31–0.36</td><td rowspan="1" colspan="1">0.37</td><td rowspan="1" colspan="1">0.40–0.42</td><td rowspan="1" colspan="1">0.38–0.52</td><td rowspan="1" colspan="1">/</td><td rowspan="1" colspan="1">0.36–0.38</td><td rowspan="1" colspan="1">0.37–0.40</td><td rowspan="1" colspan="1">0.37</td><td rowspan="1" colspan="1">0.30–0.35</td></tr><tr><td rowspan="1" colspan="1">Hind femur / Ant. III</td><td rowspan="1" colspan="1">1.13–2.20</td><td rowspan="1" colspan="1">1.23</td><td rowspan="1" colspan="1">1.87–2.04</td><td rowspan="1" colspan="1">1.34–2.07</td><td rowspan="1" colspan="1">1.23</td><td rowspan="1" colspan="1">1.37–1.42</td><td rowspan="1" colspan="1">1.05–1.20</td><td rowspan="1" colspan="1">1.21</td><td rowspan="1" colspan="1">1.45–2.23</td></tr><tr><td rowspan="9" colspan="1">Ratio (times)</td><td rowspan="1" colspan="1">Hind tibia / Body</td><td rowspan="1" colspan="1">0.28–0.31</td><td rowspan="1" colspan="1">0.31</td><td rowspan="1" colspan="1">0.28–0.29</td><td rowspan="1" colspan="1">0.37–0.43</td><td rowspan="1" colspan="1">0.53</td><td rowspan="1" colspan="1">0.31–0.33</td><td rowspan="1" colspan="1">0.31–0.32</td><td rowspan="1" colspan="1">0.31</td><td rowspan="1" colspan="1">0.24–0.30</td></tr><tr><td rowspan="1" colspan="1">Ant. I / Ant. III</td><td rowspan="1" colspan="1">0.23–0.50</td><td rowspan="1" colspan="1">0.26</td><td rowspan="1" colspan="1">0.43–0.44</td><td rowspan="1" colspan="1">0.28–0.44</td><td rowspan="1" colspan="1">0.22</td><td rowspan="1" colspan="1">0.36–0.37</td><td rowspan="1" colspan="1">0.22–0.25</td><td rowspan="1" colspan="1">0.22</td><td rowspan="1" colspan="1">0.38–0.59</td></tr><tr><td rowspan="1" colspan="1">Ant. II / Ant. III</td><td rowspan="1" colspan="1">0.15–0.30</td><td rowspan="1" colspan="1">0.18</td><td rowspan="1" colspan="1">0.36–0.39</td><td rowspan="1" colspan="1">0.18–0.27</td><td rowspan="1" colspan="1">0.15</td><td rowspan="1" colspan="1">0.19–0.20</td><td rowspan="1" colspan="1">0.14–0.18</td><td rowspan="1" colspan="1">0.21</td><td rowspan="1" colspan="1">0.26–0.37</td></tr><tr><td rowspan="1" colspan="1">Ant. IV / Ant. III</td><td rowspan="1" colspan="1">0.66–0.88</td><td rowspan="1" colspan="1">/</td><td rowspan="1" colspan="1">0.50–0.62</td><td rowspan="1" colspan="1">0.47–0.70</td><td rowspan="1" colspan="1">0.47</td><td rowspan="1" colspan="1">0.39–0.41</td><td rowspan="1" colspan="1">/</td><td rowspan="1" colspan="1">/</td><td rowspan="1" colspan="1">0.40–0.67</td></tr><tr><td rowspan="1" colspan="1">Ant. V/ Ant. III</td><td rowspan="1" colspan="1">/</td><td rowspan="1" colspan="1">/</td><td rowspan="1" colspan="1">0.73–0.74</td><td rowspan="1" colspan="1">0.55–0.71</td><td rowspan="1" colspan="1">/</td><td rowspan="1" colspan="1">/</td><td rowspan="1" colspan="1">/</td><td rowspan="1" colspan="1">/</td><td rowspan="1" colspan="1">/</td></tr><tr><td rowspan="1" colspan="1">Ant. IVb, Vb or VIb / Ant. III</td><td rowspan="1" colspan="1">0.35–0.58</td><td rowspan="1" colspan="1">0.38</td><td rowspan="1" colspan="1">0.54–0.58</td><td rowspan="1" colspan="1">0.37–0.62</td><td rowspan="1" colspan="1">/</td><td rowspan="1" colspan="1">0.40–0.41</td><td rowspan="1" colspan="1">0.30–0.35</td><td rowspan="1" colspan="1">0.42</td><td rowspan="1" colspan="1">0.51–0.81</td></tr><tr><td rowspan="1" colspan="1"><abbrev xmlns:xlink="http://www.w3.org/1999/xlink" xlink:title="processus terminalis" id="ABBRID0EXDBK" xlink:type="simple">PT</abbrev> / Ant. III</td><td rowspan="1" colspan="1">0.45–0.78</td><td rowspan="1" colspan="1">0.50</td><td rowspan="1" colspan="1">0.79–0.80</td><td rowspan="1" colspan="1">0.40–0.78</td><td rowspan="1" colspan="1">/</td><td rowspan="1" colspan="1">0.34–0.39</td><td rowspan="1" colspan="1">0.48–0.71</td><td rowspan="1" colspan="1">0.63</td><td rowspan="1" colspan="1">0.62–0.82</td></tr><tr><td rowspan="1" colspan="1"><abbrev xmlns:xlink="http://www.w3.org/1999/xlink" xlink:title="processus terminalis" id="ABBRID0E2EBK" xlink:type="simple">PT</abbrev> / Ant. IVb, Vb or VIb</td><td rowspan="1" colspan="1">1.10–1.57</td><td rowspan="1" colspan="1">1.32</td><td rowspan="1" colspan="1">1.39–1.46</td><td rowspan="1" colspan="1">0.93–1.34</td><td rowspan="1" colspan="1">/</td><td rowspan="1" colspan="1">0.85–0.95</td><td rowspan="1" colspan="1">1.37–2.38</td><td rowspan="1" colspan="1">1.51</td><td rowspan="1" colspan="1">0.98–1.25</td></tr><tr><td rowspan="1" colspan="1"><abbrev xmlns:xlink="http://www.w3.org/1999/xlink" xlink:title="ultimate rostral segment" id="ABBRID0E6FBK" xlink:type="simple">URS</abbrev> / <abbrev xmlns:xlink="http://www.w3.org/1999/xlink" xlink:title="asal width of ultimate rostral segment" id="ABBRID0EDGBK" xlink:type="simple">BW URS</abbrev></td><td rowspan="1" colspan="1">2.21–3.18</td><td rowspan="1" colspan="1">2.43</td><td rowspan="1" colspan="1">2.61–2.67</td><td rowspan="1" colspan="1">2.06–2.54</td><td rowspan="1" colspan="1">2.81</td><td rowspan="1" colspan="1">2.19–2.38</td><td rowspan="1" colspan="1">3.28–3.42</td><td rowspan="1" colspan="1">3.30</td><td rowspan="1" colspan="1">1.27–1.94</td></tr><tr><td rowspan="7" colspan="1">Ratio (times)</td><td rowspan="1" colspan="1"><abbrev xmlns:xlink="http://www.w3.org/1999/xlink" xlink:title="ultimate rostral segment" id="ABBRID0EJHBK" xlink:type="simple">URS</abbrev> / <abbrev xmlns:xlink="http://www.w3.org/1999/xlink" xlink:title="second hind tarsal segment" id="ABBRID0ENHBK" xlink:type="simple">2HT</abbrev></td><td rowspan="1" colspan="1">1.31–1.62</td><td rowspan="1" colspan="1">1.37</td><td rowspan="1" colspan="1">1.44–1.45</td><td rowspan="1" colspan="1">0.89–1.10</td><td rowspan="1" colspan="1">1.01</td><td rowspan="1" colspan="1">1.13–1.25</td><td rowspan="1" colspan="1">1.56–1.92</td><td rowspan="1" colspan="1">1.72</td><td rowspan="1" colspan="1">0.70–0.84</td></tr><tr><td rowspan="1" colspan="1"><abbrev xmlns:xlink="http://www.w3.org/1999/xlink" xlink:title="siphunculus" id="ABBRID0EQIBK" xlink:type="simple">SIPH</abbrev> / Body</td><td rowspan="1" colspan="1">0.16–0.19</td><td rowspan="1" colspan="1">0.17</td><td rowspan="1" colspan="1">0.13–0.14</td><td rowspan="1" colspan="1">0.16–0.21</td><td rowspan="1" colspan="1">0.15</td><td rowspan="1" colspan="1">0.22–0.23</td><td rowspan="1" colspan="1">0.20–0.21</td><td rowspan="1" colspan="1">0.20</td><td rowspan="1" colspan="1">0.16–0.23</td></tr><tr><td rowspan="1" colspan="1"><abbrev xmlns:xlink="http://www.w3.org/1999/xlink" xlink:title="siphunculus" id="ABBRID0EUJBK" xlink:type="simple">SIPH</abbrev> / Cauda</td><td rowspan="1" colspan="1">2.62–3.88</td><td rowspan="1" colspan="1">/</td><td rowspan="1" colspan="1">/</td><td rowspan="1" colspan="1">1.70–2.05</td><td rowspan="1" colspan="1">2.56</td><td rowspan="1" colspan="1">0.34–0.40</td><td rowspan="1" colspan="1">2.86–3.09</td><td rowspan="1" colspan="1">/</td><td rowspan="1" colspan="1">1.51–1.93</td></tr><tr><td rowspan="1" colspan="1"><abbrev xmlns:xlink="http://www.w3.org/1999/xlink" xlink:title="siphunculus" id="ABBRID0EYKBK" xlink:type="simple">SIPH</abbrev> / <abbrev xmlns:xlink="http://www.w3.org/1999/xlink" xlink:title="basal width of siphunculus" id="ABBRID0E3KBK" xlink:type="simple">BW SIPH</abbrev></td><td rowspan="1" colspan="1">5.70–7.62</td><td rowspan="1" colspan="1">5.34</td><td rowspan="1" colspan="1">5.10–5.78</td><td rowspan="1" colspan="1">5.23–6.44</td><td rowspan="1" colspan="1">8.21</td><td rowspan="1" colspan="1">6.42–8.02</td><td rowspan="1" colspan="1">6.13–6.69</td><td rowspan="1" colspan="1">5.39</td><td rowspan="1" colspan="1">4.88–5.51</td></tr><tr><td rowspan="1" colspan="1"><abbrev xmlns:xlink="http://www.w3.org/1999/xlink" xlink:title="siphunculus" id="ABBRID0E6LBK" xlink:type="simple">SIPH</abbrev> / <abbrev xmlns:xlink="http://www.w3.org/1999/xlink" xlink:title="mid-width of siphunculus" id="ABBRID0EDMBK" xlink:type="simple">MW SIPH</abbrev></td><td rowspan="1" colspan="1">10.16–15.71</td><td rowspan="1" colspan="1">10.91</td><td rowspan="1" colspan="1">5.93–8.56</td><td rowspan="1" colspan="1">13.08–20.85</td><td rowspan="1" colspan="1">15.06</td><td rowspan="1" colspan="1">9.71–12.15</td><td rowspan="1" colspan="1">14.12–17.56</td><td rowspan="1" colspan="1">11.67</td><td rowspan="1" colspan="1">11.85–14.35</td></tr><tr><td rowspan="1" colspan="1"><abbrev xmlns:xlink="http://www.w3.org/1999/xlink" xlink:title="siphunculus" id="ABBRID0EGNBK" xlink:type="simple">SIPH</abbrev> / <abbrev xmlns:xlink="http://www.w3.org/1999/xlink" xlink:title="distal width of siphunculus" id="ABBRID0EKNBK" xlink:type="simple">DW SIPH</abbrev></td><td rowspan="1" colspan="1">9.03–12.57</td><td rowspan="1" colspan="1">8.10</td><td rowspan="1" colspan="1">5.94–7.65</td><td rowspan="1" colspan="1">11.63–14.60</td><td rowspan="1" colspan="1">9.35</td><td rowspan="1" colspan="1">15.31–16.71</td><td rowspan="1" colspan="1">10.89–12.22</td><td rowspan="1" colspan="1">8.75</td><td rowspan="1" colspan="1">10.36–12.84</td></tr><tr><td rowspan="1" colspan="1">Cauda / <abbrev xmlns:xlink="http://www.w3.org/1999/xlink" xlink:title="basal width of cauda" id="ABBRID0ENOBK" xlink:type="simple">BW Cauda</abbrev></td><td rowspan="1" colspan="1">1.07–1.49</td><td rowspan="1" colspan="1">/</td><td rowspan="1" colspan="1">/</td><td rowspan="1" colspan="1">1.65–2.18</td><td rowspan="1" colspan="1">1.07</td><td rowspan="1" colspan="1">2.46–2.54</td><td rowspan="1" colspan="1">1.50–1.53</td><td rowspan="1" colspan="1">/</td><td rowspan="1" colspan="1">1.67–2.04</td></tr><tr><td rowspan="15" colspan="1">Ratio (times)</td><td rowspan="1" colspan="1">Cephalic setae / Ant. IIIBD</td><td rowspan="1" colspan="1">0.37–0.57</td><td rowspan="1" colspan="1">0.31</td><td rowspan="1" colspan="1">0.47–0.48</td><td rowspan="1" colspan="1">0.61–0.91</td><td rowspan="1" colspan="1">0.79</td><td rowspan="1" colspan="1">0.97–1.07</td><td rowspan="1" colspan="1">0.59–0.77</td><td rowspan="1" colspan="1">0.71</td><td rowspan="1" colspan="1">1.41–2.00</td></tr><tr><td rowspan="1" colspan="1">Marginal setae on Tergite I / Ant. III BD</td><td rowspan="1" colspan="1">0.18–0.37</td><td rowspan="1" colspan="1">0.10</td><td rowspan="1" colspan="1">0.16–0.18</td><td rowspan="1" colspan="1">0.12–0.21</td><td rowspan="1" colspan="1">0.30</td><td rowspan="1" colspan="1">0.27</td><td rowspan="1" colspan="1">0.23–0.38</td><td rowspan="1" colspan="1">0.14</td><td rowspan="1" colspan="1">0.36–0.47</td></tr><tr><td rowspan="1" colspan="1">Spinal setae on Tergite VIII / Ant. III BD</td><td rowspan="1" colspan="1">0.53–0.60</td><td rowspan="1" colspan="1">0.41</td><td rowspan="1" colspan="1">0.45–0.77</td><td rowspan="1" colspan="1">0.55–0.77</td><td rowspan="1" colspan="1">0.52</td><td rowspan="1" colspan="1">0.86–0.87</td><td rowspan="1" colspan="1">0.76–0.86</td><td rowspan="1" colspan="1">0.76</td><td rowspan="1" colspan="1">1.52–2.11</td></tr><tr><td rowspan="1" colspan="1">Setae on Ant. III / Ant. IIIBD</td><td rowspan="1" colspan="1">0.13–0.28</td><td rowspan="1" colspan="1">0.15</td><td rowspan="1" colspan="1">0.13–0.17</td><td rowspan="1" colspan="1">0.17–0.28</td><td rowspan="1" colspan="1">0.33</td><td rowspan="1" colspan="1">0.20–0.25</td><td rowspan="1" colspan="1">0.18–0.29</td><td rowspan="1" colspan="1">0.29</td><td rowspan="1" colspan="1">0.27–0.38</td></tr><tr><td rowspan="1" colspan="1">Setae on hind tibia / <abbrev xmlns:xlink="http://www.w3.org/1999/xlink" xlink:title="mid-width of hind tibia" id="ABBRID0EPTBK" xlink:type="simple">MW hind tibia</abbrev></td><td rowspan="1" colspan="1">0.51–0.68</td><td rowspan="1" colspan="1">0.91</td><td rowspan="1" colspan="1">0.93–1.16</td><td rowspan="1" colspan="1">0.53–0.70</td><td rowspan="1" colspan="1">0.78</td><td rowspan="1" colspan="1">0.44–0.50</td><td rowspan="1" colspan="1">0.74–0.88</td><td rowspan="1" colspan="1">1.23</td><td rowspan="1" colspan="1">0.62–0.90</td></tr><tr><td rowspan="1" colspan="1">Length of processes on antennal tubercle / its basal width</td><td rowspan="1" colspan="1">1.83–2.64</td><td rowspan="1" colspan="1">1.53</td><td rowspan="1" colspan="1">1.74–2.15</td><td rowspan="1" colspan="1">0.77–1.24</td><td rowspan="1" colspan="1">/</td><td rowspan="1" colspan="1">/</td><td rowspan="1" colspan="1">0.90–1.47</td><td rowspan="1" colspan="1">1.04</td><td rowspan="1" colspan="1">/</td></tr><tr><td rowspan="1" colspan="1">Length of median frontal tubercle / its basal width</td><td rowspan="1" colspan="1">0.97–1.24</td><td rowspan="1" colspan="1">0.93</td><td rowspan="1" colspan="1">0.87–1.60</td><td rowspan="1" colspan="1">/</td><td rowspan="1" colspan="1">/</td><td rowspan="1" colspan="1">/</td><td rowspan="1" colspan="1">0.56–0.90</td><td rowspan="1" colspan="1">0.45</td><td rowspan="1" colspan="1">/</td></tr><tr><td rowspan="1" colspan="1">Length of marginal process on pronotum / its basal width</td><td rowspan="1" colspan="1">/</td><td rowspan="1" colspan="1">/</td><td rowspan="1" colspan="1">/</td><td rowspan="1" colspan="1">/</td><td rowspan="1" colspan="1">1.94–2.00</td><td rowspan="1" colspan="1">/</td><td rowspan="1" colspan="1">/</td><td rowspan="1" colspan="1">/</td><td rowspan="1" colspan="1">/</td></tr><tr><td rowspan="1" colspan="1">Length of marginal process on mesonotum / its basal width</td><td rowspan="1" colspan="1">/</td><td rowspan="1" colspan="1">/</td><td rowspan="1" colspan="1">/</td><td rowspan="1" colspan="1">/</td><td rowspan="1" colspan="1">2.59–3.07</td><td rowspan="1" colspan="1">/</td><td rowspan="1" colspan="1">/</td><td rowspan="1" colspan="1">/</td><td rowspan="1" colspan="1">/</td></tr><tr><td rowspan="1" colspan="1">Length of marginal process on metanotum / its basal width</td><td rowspan="1" colspan="1">/</td><td rowspan="1" colspan="1">/</td><td rowspan="1" colspan="1">/</td><td rowspan="1" colspan="1">/</td><td rowspan="1" colspan="1">2.80–3.41</td><td rowspan="1" colspan="1">/</td><td rowspan="1" colspan="1">/</td><td rowspan="1" colspan="1">/</td><td rowspan="1" colspan="1">/</td></tr><tr><td rowspan="1" colspan="1">Length of marginal process on Tergite I / its basal width</td><td rowspan="1" colspan="1">/</td><td rowspan="1" colspan="1"/><td rowspan="1" colspan="1">/</td><td rowspan="1" colspan="1">/</td><td rowspan="1" colspan="1">3.03–3.43</td><td rowspan="1" colspan="1">/</td><td rowspan="1" colspan="1">/</td><td rowspan="1" colspan="1">/</td><td rowspan="1" colspan="1">/</td></tr><tr><td rowspan="1" colspan="1">Length of marginal process on Tergite II / its basal width</td><td rowspan="1" colspan="1">/</td><td rowspan="1" colspan="1"/><td rowspan="1" colspan="1"/><td rowspan="1" colspan="1">/</td><td rowspan="1" colspan="1">3.00–3.32</td><td rowspan="1" colspan="1">/</td><td rowspan="1" colspan="1">/</td><td rowspan="1" colspan="1">/</td><td rowspan="1" colspan="1">/</td></tr><tr><td rowspan="1" colspan="1">Length of marginal process on Tergite III / its basal width</td><td rowspan="1" colspan="1">/</td><td rowspan="1" colspan="1">/</td><td rowspan="1" colspan="1">/</td><td rowspan="1" colspan="1">/</td><td rowspan="1" colspan="1">3.37–3.53</td><td rowspan="1" colspan="1">/</td><td rowspan="1" colspan="1">/</td><td rowspan="1" colspan="1">/</td><td rowspan="1" colspan="1">/</td></tr><tr><td rowspan="1" colspan="1">Length of marginal process on Tergite IV / its basal width</td><td rowspan="1" colspan="1">/</td><td rowspan="1" colspan="1">/</td><td rowspan="1" colspan="1">//</td><td rowspan="1" colspan="1">/</td><td rowspan="1" colspan="1">3.24–3.25</td><td rowspan="1" colspan="1">/</td><td rowspan="1" colspan="1">/</td><td rowspan="1" colspan="1">/</td><td rowspan="1" colspan="1">/</td></tr><tr><td rowspan="1" colspan="1">Length of spinal process on Tergite VIII / its basal width</td><td rowspan="1" colspan="1">0.49–0.67</td><td rowspan="1" colspan="1">0.85</td><td rowspan="1" colspan="1">/</td><td rowspan="1" colspan="1">/</td><td rowspan="1" colspan="1">/</td><td rowspan="1" colspan="1">/</td><td rowspan="1" colspan="1">0.62–0.76</td><td rowspan="1" colspan="1">1.05</td><td rowspan="1" colspan="1">0.19–0.38</td></tr></tbody></table></table-wrap></tp:treatment-sec></tp:taxon-treatment>
