# Supplementary material for: ﻿Six new species of Aspidophorodon Verma, 1967 (Hemiptera, Aphididae, Aphidinae) from China
Source: Zookeys. 2022 Jun 16;1106:1–55. doi: 10.3897/zookeys.1106.77912 (PMC9848890; doi:10.3897/zookeys.1106.77912)
Supplement: XML Treatment for Aspidophorodon (Eoessigia) longituberculatum [file zookeys.1106.77912-treatment15.xml]

<!DOCTYPE tp:taxon-treatment
  PUBLIC "-//TaxonX//DTD Taxonomic Treatment Publishing DTD v0 20100105//EN" "tax-treatment-NSO.dtd">
<tp:taxon-treatment xmlns:tp="http://www.plazi.org/taxpub"><tp:treatment-meta><kwd-group><label>Taxon classification</label><kwd>
              <named-content content-type="kingdom">Animalia</named-content>
            </kwd><kwd>
              <named-content content-type="order">Hemiptera</named-content>
            </kwd><kwd>
              <named-content content-type="family">Aphididae</named-content>
            </kwd></kwd-group><mixed-citation publication-type="journal"><person-group><name><surname>Xu</surname><given-names>Ying</given-names></name><name><surname>Jiang</surname><given-names>Li-Yun</given-names></name><name><surname>Chen</surname><given-names>Jing</given-names></name><name><surname>Kholmatov</surname><given-names>Bakhtiyor Rustamovich</given-names></name><name><surname>Qiao</surname><given-names>Ge-Xia</given-names></name></person-group><article-title>﻿Six new species of <italic><tp:taxon-name><tp:taxon-name-part taxon-name-part-type="genus" reg="Aspidophorodon">Aspidophorodon</tp:taxon-name-part></tp:taxon-name></italic> Verma, 1967 (<tp:taxon-name><tp:taxon-name-part taxon-name-part-type="order">Hemiptera</tp:taxon-name-part></tp:taxon-name>, <tp:taxon-name><tp:taxon-name-part taxon-name-part-type="family">Aphididae</tp:taxon-name-part></tp:taxon-name>, <tp:taxon-name><tp:taxon-name-part taxon-name-part-type="subfamily">Aphidinae</tp:taxon-name-part></tp:taxon-name>) from China</article-title><source>Zookeys</source><day>16</day><month>06</month><year>2022</year><volume>1106</volume><fpage>1</fpage><lpage>55</lpage><pub-id pub-id-type="doi">10.3897/zookeys.1106.77912</pub-id></mixed-citation></tp:treatment-meta><tp:nomenclature><label>﻿</label><tp:taxon-name><object-id xmlns:xlink="http://www.w3.org/1999/xlink" content-type="arpha" xlink:type="simple">1B2CAFCD-B7EA-54B7-B27F-7A9B71448D34</object-id><tp:taxon-name-part taxon-name-part-type="genus" reg="Aspidophorodon">Aspidophorodon</tp:taxon-name-part> (<tp:taxon-name-part taxon-name-part-type="subgenus" reg="Eoessigia">Eoessigia</tp:taxon-name-part>) <tp:taxon-name-part taxon-name-part-type="species" reg="longituberculatum">longituberculatum</tp:taxon-name-part></tp:taxon-name><tp:taxon-authority>(Zhang, Zhong &amp; Zhang, 1992)</tp:taxon-authority><xref ref-type="fig" rid="F18">Figs 18</xref><xref ref-type="fig" rid="F21">, 21B–E</xref><tp:nomenclature-citation-list><tp:nomenclature-citation><tp:taxon-name>
                <tp:taxon-name-part taxon-name-part-type="genus" reg="Margituberculatus">Margituberculatus</tp:taxon-name-part>
                <tp:taxon-name-part taxon-name-part-type="species" reg="longituberculatum">longituberculatum</tp:taxon-name-part>
              </tp:taxon-name><comment>Zhang, Zhong &amp; Zhang 1992: 382; <xref ref-type="bibr" rid="B14">Remaudière and Remaudière 1997</xref>: 117; <xref ref-type="bibr" rid="B2">Blackman and Eastop 2006</xref>: 1219.</comment></tp:nomenclature-citation><tp:nomenclature-citation><tp:taxon-name><tp:taxon-name-part taxon-name-part-type="genus" reg="Aspidophorodon">Aspidophorodon</tp:taxon-name-part> (<tp:taxon-name-part taxon-name-part-type="subgenus" reg="Aspidophorodon">Aspidophorodon</tp:taxon-name-part>) <tp:taxon-name-part taxon-name-part-type="species" reg="cornuatum">cornuatum</tp:taxon-name-part></tp:taxon-name><comment>Qiao: <xref ref-type="bibr" rid="B6">Chen et al. 2015</xref>: 558. Syn. nov.</comment></tp:nomenclature-citation><tp:nomenclature-citation><tp:taxon-name><tp:taxon-name-part taxon-name-part-type="genus" reg="Aspidophorodon">Aspidophorodon</tp:taxon-name-part> (<tp:taxon-name-part taxon-name-part-type="subgenus" reg="Eoessigia">Eoessigia</tp:taxon-name-part>) <tp:taxon-name-part taxon-name-part-type="species" reg="longituberculatum">longituberculatum</tp:taxon-name-part></tp:taxon-name><comment>(Zhang, Zhong &amp; Zhang): <xref ref-type="bibr" rid="B6">Chen et al. 2015</xref>: 570.</comment></tp:nomenclature-citation></tp:nomenclature-citation-list></tp:nomenclature><tp:treatment-sec sec-type="material" id="SECID0EMRDK"><title>Specimens examined.</title><p>One alate viviparous female (Holotype), China: Yunnan (Lijiang City, Mt. Yulongxue, altitude 2900 m), 27.V.1980, No. 7165-1-1-1, on <italic><tp:taxon-name><tp:taxon-name-part taxon-name-part-type="genus" reg="Polygonum">Polygonum</tp:taxon-name-part></tp:taxon-name></italic> sp., coll. T.S. Zhong and L.Y. Wang; Holotype and paratypes of <italic><tp:taxon-name><tp:taxon-name-part taxon-name-part-type="genus" reg="Aspidophorodon">Aspidophorodon</tp:taxon-name-part><tp:taxon-name-part taxon-name-part-type="species" reg="cornuatum">cornuatum</tp:taxon-name-part></tp:taxon-name></italic> Qiao, 2015 syn. nov.: one apterous viviparous female, China: Tibet (Yadong County, <named-content xmlns:xlink="http://www.w3.org/1999/xlink" content-type="dwc:verbatimCoordinates" xlink:type="simple"><named-content content-type="geo-json" specific-use="{&#34;type&#34;:&#34;Point&#34;,&#34;coordinates&#34;:[88.970000,27.520000]}" id="NCID0EHSDK" xlink:type="simple">27.52°N, 88.97°E</named-content></named-content>, altitude 2800 m), 15.VIII.2010, No. 25908-2-3-1, on <italic><tp:taxon-name><tp:taxon-name-part taxon-name-part-type="genus" reg="Salix">Salix</tp:taxon-name-part><tp:taxon-name-part taxon-name-part-type="species" reg="cupularis">cupularis</tp:taxon-name-part></tp:taxon-name></italic>, coll. Y. Wang; five apterous viviparous females, with the same collection data as holotype. Other materials: one alate viviparous female, China: Tibet (Yadong County), 11.VII.2014, 32672-1-1, on <italic><tp:taxon-name><tp:taxon-name-part taxon-name-part-type="genus" reg="Salix">Salix</tp:taxon-name-part></tp:taxon-name></italic> sp., coll. J. Chen and X.C. Zhu; two apterous viviparous females, China: Tibet (Motuo County), 16.IX.2020, No. 49262-1-1, on <italic><tp:taxon-name><tp:taxon-name-part taxon-name-part-type="genus" reg="Salix">Salix</tp:taxon-name-part></tp:taxon-name></italic> sp., coll. Y. Xu.; one apterous viviparous female and one alate viviparous female (slide), one apterous viviparous female (COI: <ext-link xmlns:xlink="http://www.w3.org/1999/xlink" ext-link-type="gen" xlink:href="OK668444" xlink:type="simple">OK668444</ext-link>), one alate viviparous female (COI: <ext-link xmlns:xlink="http://www.w3.org/1999/xlink" ext-link-type="gen" xlink:href="OK668445" xlink:type="simple">OK668445</ext-link>), China: Tibet (Bomi County), 27.VI.2021, 51707-1-1, on <italic><tp:taxon-name><tp:taxon-name-part taxon-name-part-type="genus" reg="Salix">Salix</tp:taxon-name-part></tp:taxon-name></italic> sp., coll. Y. Xu.</p></tp:treatment-sec><tp:treatment-sec sec-type="comments" id="SECID0EMTDK"><title>Comments.</title><p>The species was erected in genus <italic><tp:taxon-name><tp:taxon-name-part taxon-name-part-type="genus" reg="Margituberculatus">Margituberculatus</tp:taxon-name-part></tp:taxon-name></italic> based on only one alate viviparous female (<xref ref-type="bibr" rid="B20">Zhang et al. 1992</xref>). Then the species was removed to the genus <italic><tp:taxon-name><tp:taxon-name-part taxon-name-part-type="genus" reg="Aspidophorodon">Aspidophorodon</tp:taxon-name-part></tp:taxon-name></italic> as <italic><tp:taxon-name><tp:taxon-name-part taxon-name-part-type="genus" reg="Aspidophorodon">Aspidophorodon</tp:taxon-name-part><tp:taxon-name-part taxon-name-part-type="species" reg="longituberculatum">longituberculatum</tp:taxon-name-part></tp:taxon-name></italic> according to the characters of processes and siphunculi; meanwhile, <italic><tp:taxon-name><tp:taxon-name-part taxon-name-part-type="genus" reg="Aspidophorodon">Aspidophorodon</tp:taxon-name-part><tp:taxon-name-part taxon-name-part-type="species" reg="cornuatum">cornuatum</tp:taxon-name-part></tp:taxon-name></italic> was described as a new species (<xref ref-type="bibr" rid="B6">Chen et al. 2015</xref>). At that time, there were no alate viviparous females of <italic><tp:taxon-name><tp:taxon-name-part taxon-name-part-type="genus" reg="Aspidophorodon">Aspidophorodon</tp:taxon-name-part><tp:taxon-name-part taxon-name-part-type="species" reg="cornuatum">cornuatum</tp:taxon-name-part></tp:taxon-name></italic>, so it was difficult to compare with the two species. After several surveys in southwest China, apterous viviparous female (Fig. <xref ref-type="fig" rid="F18">18C</xref>) and alate viviparous female (Fig. <xref ref-type="fig" rid="F18">18D</xref>) of <italic><tp:taxon-name><tp:taxon-name-part taxon-name-part-type="genus" reg="Aspidophorodon">Aspidophorodon</tp:taxon-name-part><tp:taxon-name-part taxon-name-part-type="species" reg="cornuatum">cornuatum</tp:taxon-name-part></tp:taxon-name></italic> were collected. The alate viviparous female of <italic><tp:taxon-name><tp:taxon-name-part taxon-name-part-type="genus" reg="Aspidophorodon">Aspidophorodon</tp:taxon-name-part><tp:taxon-name-part taxon-name-part-type="species" reg="cornuatum">cornuatum</tp:taxon-name-part></tp:taxon-name></italic> is with marginal processes on abdominal tergites I–IV (Fig. <xref ref-type="fig" rid="F18">18E</xref>) which is the same as <italic><tp:taxon-name><tp:taxon-name-part taxon-name-part-type="genus" reg="Aspidophorodon">Aspidophorodon</tp:taxon-name-part><tp:taxon-name-part taxon-name-part-type="species" reg="longituberculatum">longituberculatum</tp:taxon-name-part></tp:taxon-name></italic> (Fig. <xref ref-type="fig" rid="F18">18A, B</xref>). The molecular data of alate viviparous females of <italic><tp:taxon-name><tp:taxon-name-part taxon-name-part-type="genus" reg="Aspidophorodon">Aspidophorodon</tp:taxon-name-part><tp:taxon-name-part taxon-name-part-type="species" reg="longituberculatum">longituberculatum</tp:taxon-name-part></tp:taxon-name></italic> and apterous viviparous females of <italic><tp:taxon-name><tp:taxon-name-part taxon-name-part-type="genus" reg="Aspidophorodon">Aspidophorodon</tp:taxon-name-part><tp:taxon-name-part taxon-name-part-type="species" reg="cornuatum">cornuatum</tp:taxon-name-part></tp:taxon-name></italic> support they are the same species (Fig. <xref ref-type="fig" rid="F23">23</xref>). So, <italic><tp:taxon-name><tp:taxon-name-part taxon-name-part-type="genus" reg="Aspidophorodon">Aspidophorodon</tp:taxon-name-part><tp:taxon-name-part taxon-name-part-type="species" reg="cornuatum">cornuatum</tp:taxon-name-part></tp:taxon-name></italic> Qiao, 2015 should be considered as junior synonym of <italic><tp:taxon-name><tp:taxon-name-part taxon-name-part-type="genus" reg="Aspidophorodon">Aspidophorodon</tp:taxon-name-part><tp:taxon-name-part taxon-name-part-type="species" reg="longituberculatum">longituberculatum</tp:taxon-name-part></tp:taxon-name></italic> (Zhang, Zhong &amp; Zhang, 1992).</p><fig id="F18" position="float" orientation="portrait"><object-id xmlns:xlink="http://www.w3.org/1999/xlink" content-type="doi" xlink:type="simple">10.3897/zookeys.1106.77912.figure18</object-id><object-id xmlns:xlink="http://www.w3.org/1999/xlink" content-type="arpha" xlink:type="simple">E3E6E6E9-5CB4-5CEC-B367-4D6CB7F0DE34</object-id><label>Figure 18.</label><caption><p><tp:taxon-name><tp:taxon-name-part taxon-name-part-type="genus" reg="Aspidophorodon">Aspidophorodon</tp:taxon-name-part> (<tp:taxon-name-part taxon-name-part-type="subgenus" reg="Eoessigia">Eoessigia</tp:taxon-name-part>) <tp:taxon-name-part taxon-name-part-type="species" reg="longituberculatum">longituberculatum</tp:taxon-name-part></tp:taxon-name> (Zhang, Zhong &amp; Zhang, 1992). Alate viviparous female <bold>A</bold> dorsal view of body <bold>B</bold> dorsal view of abdomen. Apterous viviparous female <bold>C</bold> dorsal view of <italic><tp:taxon-name><tp:taxon-name-part taxon-name-part-type="genus" reg="Aspidophorodon">Aspidophorodon</tp:taxon-name-part><tp:taxon-name-part taxon-name-part-type="species" reg="cornutus">cornutus</tp:taxon-name-part></tp:taxon-name></italic> Qiao, 2015 syn. nov. Alate viviparous female <bold>D</bold> dorsal view of <italic><tp:taxon-name><tp:taxon-name-part taxon-name-part-type="genus" reg="Aspidophorodon">Aspidophorodon</tp:taxon-name-part><tp:taxon-name-part taxon-name-part-type="species" reg="cornutum">cornutum</tp:taxon-name-part></tp:taxon-name></italic> Qiao, 2015 syn. nov. <bold>E</bold> dorsal view of abdomen of <italic><tp:taxon-name><tp:taxon-name-part taxon-name-part-type="genus" reg="Aspidophorodon">Aspidophorodon</tp:taxon-name-part><tp:taxon-name-part taxon-name-part-type="species" reg="cornutum">cornutum</tp:taxon-name-part></tp:taxon-name></italic> Qiao, 2015 syn. nov. Scale bars: 0.10 mm.</p></caption><graphic xmlns:xlink="http://www.w3.org/1999/xlink" xlink:href="zookeys-1106-001_article-77912__-g018.jpg" position="float" orientation="portrait" xlink:type="simple" id="oo_702353.jpg"><uri content-type="original_file" xlink:type="simple">https://binary.pensoft.net/fig/702353</uri></graphic></fig><p><italic><tp:taxon-name><tp:taxon-name-part taxon-name-part-type="genus" reg="Aspidophoron">Aspidophoron</tp:taxon-name-part></tp:taxon-name></italic> being neuter, the adjectival specific epithet is also neuter, so <italic>longituberculatus</italic> is revised as <italic><tp:taxon-name><tp:taxon-name-part taxon-name-part-type="genus" reg="Aspidophorodon"/><tp:taxon-name-part taxon-name-part-type="species" reg="longituberculatum">longituberculatum</tp:taxon-name-part></tp:taxon-name></italic>.</p></tp:treatment-sec><tp:treatment-sec sec-type="host" id="SECID0EF2DK"><title>Host plant.</title><p><italic><tp:taxon-name><tp:taxon-name-part taxon-name-part-type="genus" reg="Salix">Salix</tp:taxon-name-part><tp:taxon-name-part taxon-name-part-type="species" reg="cupularis">cupularis</tp:taxon-name-part></tp:taxon-name></italic>.</p></tp:treatment-sec><tp:treatment-sec sec-type="distribution" id="SECID0EW2DK"><title>Distribution.</title><p>China (Yunnan, Tibet).</p></tp:treatment-sec><tp:treatment-sec sec-type="biology" id="SECID0E22DK"><title>Biology.</title><p>The species occurs on the undersides of leaves along the main vein of host plants (Fig. <xref ref-type="fig" rid="F21">21B–E</xref>).</p></tp:treatment-sec><tp:treatment-sec><!--Section generated to contain objects referenced in tp:taxon-treatment.--><fig id="F21" position="float" orientation="portrait"><object-id xmlns:xlink="http://www.w3.org/1999/xlink" content-type="doi" xlink:type="simple">10.3897/zookeys.1106.77912.figure21</object-id><object-id xmlns:xlink="http://www.w3.org/1999/xlink" content-type="arpha" xlink:type="simple">A22806F4-3851-53DC-B926-20739E67B5FC</object-id><label>Figure 21.</label><caption><p>The ecological photos of <italic><tp:taxon-name><tp:taxon-name-part taxon-name-part-type="genus" reg="Aspidophorodon">Aspidophorodon</tp:taxon-name-part></tp:taxon-name></italic> in the field <bold>A</bold> an aptera of <italic><tp:taxon-name><tp:taxon-name-part taxon-name-part-type="genus" reg="Aspidophorodon">Aspidophorodon</tp:taxon-name-part><tp:taxon-name-part taxon-name-part-type="species" reg="capitatum">capitatum</tp:taxon-name-part></tp:taxon-name></italic> Qiao &amp; Xu, sp. nov. on underside of leaf <bold>B, C</bold> the apterae and nymphs of <italic><tp:taxon-name><tp:taxon-name-part taxon-name-part-type="genus" reg="Aspidophorodon">Aspidophorodon</tp:taxon-name-part><tp:taxon-name-part taxon-name-part-type="species" reg="longituberculatum">longituberculatum</tp:taxon-name-part></tp:taxon-name></italic> (Zhang, Zhong &amp; Zhang) on main veins and part lateral veins of underside of leaf <bold>D, E</bold> the apterae, alatae and nymphs of <italic><tp:taxon-name><tp:taxon-name-part taxon-name-part-type="genus" reg="Aspidophorodon">Aspidophorodon</tp:taxon-name-part><tp:taxon-name-part taxon-name-part-type="species" reg="longituberculatum">longituberculatum</tp:taxon-name-part></tp:taxon-name></italic> (Zhang, Zhong &amp; Zhang) on main veins and part lateral veins of underside of leaves <bold>F</bold> an aptera and a nymph of <italic><tp:taxon-name><tp:taxon-name-part taxon-name-part-type="genus" reg="Aspidophorodon">Aspidophorodon</tp:taxon-name-part><tp:taxon-name-part taxon-name-part-type="species" reg="harvense">harvense</tp:taxon-name-part></tp:taxon-name></italic> Verma on a twig <bold>G</bold> the apterae of <italic><tp:taxon-name><tp:taxon-name-part taxon-name-part-type="genus" reg="Aspidophorodon">Aspidophorodon</tp:taxon-name-part><tp:taxon-name-part taxon-name-part-type="species" reg="obtusum">obtusum</tp:taxon-name-part></tp:taxon-name></italic> Qiao on underside of leaf <bold>H–J</bold> the apterae and nymphs of <italic><tp:taxon-name><tp:taxon-name-part taxon-name-part-type="genus" reg="Aspidophorodon">Aspidophorodon</tp:taxon-name-part><tp:taxon-name-part taxon-name-part-type="species" reg="salicis">salicis</tp:taxon-name-part></tp:taxon-name></italic> Miyazaki on underside of leaf.</p></caption><graphic xmlns:xlink="http://www.w3.org/1999/xlink" xlink:href="zookeys-1106-001_article-77912__-g021.jpg" position="float" orientation="portrait" xlink:type="simple" id="oo_702356.jpg"><uri content-type="original_file" xlink:type="simple">https://binary.pensoft.net/fig/702356</uri></graphic></fig><fig id="F23" position="float" orientation="portrait"><object-id xmlns:xlink="http://www.w3.org/1999/xlink" content-type="doi" xlink:type="simple">10.3897/zookeys.1106.77912.figure23</object-id><object-id xmlns:xlink="http://www.w3.org/1999/xlink" content-type="arpha" xlink:type="simple">EDA3D490-E231-5BB7-8848-FA41DDB3358E</object-id><label>Figure 23.</label><caption><p>Neighbour-joining tree for <italic><tp:taxon-name><tp:taxon-name-part taxon-name-part-type="genus" reg="Aspidophorodon">Aspidophorodon</tp:taxon-name-part></tp:taxon-name></italic> samples based on COI sequences.</p></caption><graphic xmlns:xlink="http://www.w3.org/1999/xlink" xlink:href="zookeys-1106-001_article-77912__-g023.jpg" position="float" orientation="portrait" xlink:type="simple" id="oo_702358.jpg"><uri content-type="original_file" xlink:type="simple">https://binary.pensoft.net/fig/702358</uri></graphic></fig></tp:treatment-sec><ref-list><ref id="B14"><mixed-citation xmlns:xlink="http://www.w3.org/1999/xlink" xlink:type="simple"><person-group><name name-style="western"><surname>Remaudière</surname><given-names>G</given-names></name><name name-style="western"><surname>Remaudière</surname><given-names>M</given-names></name></person-group> (<year>1997</year>) <source>Catalogue of the World’s <tp:taxon-name><tp:taxon-name-part taxon-name-part-type="family">Aphididae</tp:taxon-name-part></tp:taxon-name>. <tp:taxon-name><tp:taxon-name-part taxon-name-part-type="suborder">Homoptera</tp:taxon-name-part></tp:taxon-name><tp:taxon-name><tp:taxon-name-part taxon-name-part-type="superfamily">Aphidoidea</tp:taxon-name-part></tp:taxon-name>.</source><publisher-name>Institut National de la Recherche Agronomique</publisher-name>, <publisher-loc>Paris</publisher-loc>, <size units="page">473 pp</size>.</mixed-citation></ref><ref id="B2"><mixed-citation xmlns:xlink="http://www.w3.org/1999/xlink" xlink:type="simple"><person-group><name name-style="western"><surname>Blackman</surname><given-names>RL</given-names></name><name name-style="western"><surname>Eastop</surname><given-names>VF</given-names></name></person-group> (<year>2006</year>) <source>Aphids on the World’s Herbaceous Plants and Shrubs.</source><publisher-name>John Wiley and Sons Ltd.</publisher-name>, <publisher-loc>Chichester</publisher-loc>, <size units="page">1439 pp</size>.</mixed-citation></ref><ref id="B6"><mixed-citation xmlns:xlink="http://www.w3.org/1999/xlink" xlink:type="simple"><person-group><name name-style="western"><surname>Chen</surname><given-names>J</given-names></name><name name-style="western"><surname>Zhang</surname><given-names>B</given-names></name><name name-style="western"><surname>Zhu</surname><given-names>XC</given-names></name><name name-style="western"><surname>Jiang</surname><given-names>LY</given-names></name><name name-style="western"><surname>Qiao</surname><given-names>GX</given-names></name></person-group> (<year>2015</year>) <article-title>Review of the aphid genus <italic><tp:taxon-name><tp:taxon-name-part taxon-name-part-type="genus">Aspidophorodon</tp:taxon-name-part></tp:taxon-name></italic> Verma, 1967 with descriptions of three new species from China (<tp:taxon-name><tp:taxon-name-part taxon-name-part-type="order">Hemiptera</tp:taxon-name-part></tp:taxon-name>: <tp:taxon-name><tp:taxon-name-part taxon-name-part-type="family">Aphididae</tp:taxon-name-part></tp:taxon-name>: <tp:taxon-name><tp:taxon-name-part taxon-name-part-type="subfamily">Aphidinae</tp:taxon-name-part></tp:taxon-name>).</article-title><source>Zootaxa</source><volume>4028</volume>(<issue>4</issue>): <fpage>551</fpage>–<lpage>576</lpage>. <ext-link xlink:type="simple" ext-link-type="doi" xlink:href="10.11646/zootaxa.4028.4.6">https://doi.org/10.11646/zootaxa.4028.4.6</ext-link></mixed-citation></ref><ref id="B20"><mixed-citation xmlns:xlink="http://www.w3.org/1999/xlink" xlink:type="simple"><person-group><name name-style="western"><surname>Zhang</surname><given-names>GX</given-names></name><name name-style="western"><surname>Zhong</surname><given-names>TS</given-names></name><name name-style="western"><surname>Zhang</surname><given-names>WY</given-names></name></person-group> (<year>1992</year>) <article-title><tp:taxon-name><tp:taxon-name-part taxon-name-part-type="suborder">Homoptera</tp:taxon-name-part></tp:taxon-name>: <tp:taxon-name><tp:taxon-name-part taxon-name-part-type="superfamily">Aphidoidea</tp:taxon-name-part></tp:taxon-name>.</article-title> In: Chinese Academy of Sciences (<role>Ed.</role>) <issue-title>The Comprehensive Scientific Expedition to the Qinghai-Xizang Plateau, Insects of the Hengduan Mountains Regions.</issue-title><source>Vol. 1. Science Press, Beijing</source>, <fpage>360</fpage>–<lpage>403</lpage>.</mixed-citation></ref></ref-list></tp:taxon-treatment>
