# Supplementary material for: ﻿Six new species of Aspidophorodon Verma, 1967 (Hemiptera, Aphididae, Aphidinae) from China
Source: Zookeys. 2022 Jun 16;1106:1–55. doi: 10.3897/zookeys.1106.77912 (PMC9848890; doi:10.3897/zookeys.1106.77912)
Supplement: XML Treatment for Aspidophorodon (Eoessigia) obtusirostre [file zookeys.1106.77912-treatment17.xml]

<!DOCTYPE tp:taxon-treatment
  PUBLIC "-//TaxonX//DTD Taxonomic Treatment Publishing DTD v0 20100105//EN" "tax-treatment-NSO.dtd">
<tp:taxon-treatment xmlns:tp="http://www.plazi.org/taxpub"><tp:treatment-meta><kwd-group><label>Taxon classification</label><kwd>
              <named-content content-type="kingdom">Animalia</named-content>
            </kwd><kwd>
              <named-content content-type="order">Hemiptera</named-content>
            </kwd><kwd>
              <named-content content-type="family">Aphididae</named-content>
            </kwd></kwd-group><mixed-citation publication-type="journal"><person-group><name><surname>Xu</surname><given-names>Ying</given-names></name><name><surname>Jiang</surname><given-names>Li-Yun</given-names></name><name><surname>Chen</surname><given-names>Jing</given-names></name><name><surname>Kholmatov</surname><given-names>Bakhtiyor Rustamovich</given-names></name><name><surname>Qiao</surname><given-names>Ge-Xia</given-names></name></person-group><article-title>﻿Six new species of <italic><tp:taxon-name><tp:taxon-name-part taxon-name-part-type="genus" reg="Aspidophorodon">Aspidophorodon</tp:taxon-name-part></tp:taxon-name></italic> Verma, 1967 (<tp:taxon-name><tp:taxon-name-part taxon-name-part-type="order">Hemiptera</tp:taxon-name-part></tp:taxon-name>, <tp:taxon-name><tp:taxon-name-part taxon-name-part-type="family">Aphididae</tp:taxon-name-part></tp:taxon-name>, <tp:taxon-name><tp:taxon-name-part taxon-name-part-type="subfamily">Aphidinae</tp:taxon-name-part></tp:taxon-name>) from China</article-title><source>Zookeys</source><day>16</day><month>06</month><year>2022</year><volume>1106</volume><fpage>1</fpage><lpage>55</lpage><pub-id pub-id-type="doi">10.3897/zookeys.1106.77912</pub-id></mixed-citation></tp:treatment-meta><tp:nomenclature><label>﻿</label><tp:taxon-name><object-id xmlns:xlink="http://www.w3.org/1999/xlink" content-type="arpha" xlink:type="simple">91ABC474-086C-5811-98F1-4C2CEAC2056E</object-id><tp:taxon-name-part taxon-name-part-type="genus" reg="Aspidophorodon">Aspidophorodon</tp:taxon-name-part> (<tp:taxon-name-part taxon-name-part-type="subgenus" reg="Eoessigia">Eoessigia</tp:taxon-name-part>) <tp:taxon-name-part taxon-name-part-type="species" reg="obtusirostre">obtusirostre</tp:taxon-name-part><object-id xmlns:xlink="http://www.w3.org/1999/xlink" content-type="zoobank" xlink:type="simple">http://zoobank.org/47423FD8-010A-4191-B9CA-A17C67273CB9</object-id></tp:taxon-name><tp:taxon-authority>Qiao &amp; Xu</tp:taxon-authority><tp:taxon-status xmlns:xlink="http://www.w3.org/1999/xlink" xlink:type="simple">sp. nov.</tp:taxon-status><xref ref-type="fig" rid="F19">Figs 19</xref><xref ref-type="fig" rid="F20">, 20</xref><xref ref-type="table" rid="T3">, Table 3</xref></tp:nomenclature><tp:treatment-sec sec-type="material" id="SECID0E1BEK"><title>Specimens examined.</title><p><bold><italic>Holotype</italic></bold>: apterous viviparous female, China: Beijing (Mt. Dongling, <named-content xmlns:xlink="http://www.w3.org/1999/xlink" content-type="dwc:verbatimCoordinates" xlink:type="simple"><named-content content-type="geo-json" specific-use="{&#34;type&#34;:&#34;Point&#34;,&#34;coordinates&#34;:[115.420000,40.030000]}" id="NCID0EICEK" xlink:type="simple">40.03°N, 115.42°E</named-content></named-content>, altitude 2063m), 24.VIII.2015, No. 35918-1-1; on <italic><tp:taxon-name><tp:taxon-name-part taxon-name-part-type="genus" reg="Potentilla">Potentilla</tp:taxon-name-part></tp:taxon-name></italic> sp., coll. H. Long; <bold><italic>Paratypes</italic></bold>: five apterous viviparous females (slides) and one apterous viviparous female (COI: <ext-link xmlns:xlink="http://www.w3.org/1999/xlink" ext-link-type="gen" xlink:href="OK668433" xlink:type="simple">OK668433</ext-link>), 35918-1-2 with the same collection data as holotype; two apterous viviparous females, 35918-1-3, with the same collection data as holotype (<named-content xmlns:xlink="http://www.w3.org/1999/xlink" content-type="dwc:institutional_code" xlink:title="Natural History Museum, London, UK" xlink:href="http://grbio.org/institution/natural-history-museum-london" xlink:type="simple">NHMUK</named-content>).</p></tp:treatment-sec><tp:treatment-sec sec-type="diagnosis" id="SECID0E2CEK"><title>Diagnosis.</title><p>Median frontal tubercle protuberant, rectangular, with a shallow depression at middle; antennal tubercles each with a low process at inner apex, lower than median frontal tubercle; rostrum reaching mid-coxae, <abbrev xmlns:xlink="http://www.w3.org/1999/xlink" xlink:title="ultimate rostral segment" id="ABBRID0EBDEK" xlink:type="simple">URS</abbrev> wedge-shaped, short and blunt, 1.27–1.94 × as long as its width, 0.70–0.84 × as long as <abbrev xmlns:xlink="http://www.w3.org/1999/xlink" xlink:title="second hind tarsal segment" id="ABBRID0EFDEK" xlink:type="simple">2HT</abbrev>; cauda long tongue-shaped with 6–11 setae, including two pairs of very long and pointed setae and 2–7 short and pointed setae.</p></tp:treatment-sec><tp:treatment-sec sec-type="description" id="SECID0EJDEK"><title>Description.</title><p>Apterous viviparous females: body elongated oval (Fig. <xref ref-type="fig" rid="F20">20A</xref>), yellowish in life.</p><p><bold>Mounted specimens.</bold> Body pale, <abbrev xmlns:xlink="http://www.w3.org/1999/xlink" xlink:title="processus terminalis" id="ABBRID0EXDEK" xlink:type="simple">PT</abbrev>, distal part of rostrum, tarsi, distal parts of <abbrev xmlns:xlink="http://www.w3.org/1999/xlink" xlink:title="siphunculus" id="ABBRID0E2DEK" xlink:type="simple">SIPH</abbrev> and anal plate pale brown, other parts pale in color (Fig. <xref ref-type="fig" rid="F20">20A</xref>). See Table <xref ref-type="table" rid="T3">3</xref> for general measurements.</p><p><bold><italic>Head</italic>.</bold> Ocular tubercles small. Dorsum of head covered with wavy sculptures (Figs <xref ref-type="fig" rid="F19">19A</xref>, <xref ref-type="fig" rid="F20">20B</xref>), those distinctly developed between compound eyes. Median frontal tubercle protuberant, rectangular, with a shallow depression at middle (Figs <xref ref-type="fig" rid="F19">19A</xref>, <xref ref-type="fig" rid="F20">20B</xref>), with one pair of thick and blunt setae on venter. Antennal tubercles undeveloped, each with a low process at inner apex, and lower than median frontal tubercle (Figs <xref ref-type="fig" rid="F19">19A</xref>, <xref ref-type="fig" rid="F20">20B</xref>), each process with a thick and blunt seta at apex, occasionally with two thick and blunt setae. Head with one pair of dorsal setae between antennae, thick and blunt, and two pairs of dorsal setae between compound eyes arranged transversely, short and blunt. Antennae 5-segmented, Ant. I slightly projected at inner apex, Ant. I–III smooth, Ant. IV–V slightly imbricated (Figs <xref ref-type="fig" rid="F19">19B</xref>, <xref ref-type="fig" rid="F20">20C</xref>). Antennal setae short and blunt, Ant. I–V with 4–5, 3–4, 1–2, 0–2, 0–2 (base) +0–1 (<abbrev xmlns:xlink="http://www.w3.org/1999/xlink" xlink:title="processus terminalis" id="ABBRID0EOFEK" xlink:type="simple">PT</abbrev>) setae, respectively; apex of <abbrev xmlns:xlink="http://www.w3.org/1999/xlink" xlink:title="processus terminalis" id="ABBRID0ESFEK" xlink:type="simple">PT</abbrev> with two or three setae. Primary rhinaria ciliated. Rostrum reaching mid-coxae; <abbrev xmlns:xlink="http://www.w3.org/1999/xlink" xlink:title="ultimate rostral segment" id="ABBRID0EWFEK" xlink:type="simple">URS</abbrev> wedge-shaped, short and blunt (Figs <xref ref-type="fig" rid="F19">19C</xref>, <xref ref-type="fig" rid="F20">20D</xref>), with three pairs of primary setae, and without accessory setae.</p><fig id="F19" position="float" orientation="portrait"><object-id xmlns:xlink="http://www.w3.org/1999/xlink" content-type="doi" xlink:type="simple">10.3897/zookeys.1106.77912.figure19</object-id><object-id xmlns:xlink="http://www.w3.org/1999/xlink" content-type="arpha" xlink:type="simple">D7911BB2-9C1C-56BD-8FBB-C0999F338DC2</object-id><label>Figure 19.</label><caption><p><tp:taxon-name><tp:taxon-name-part taxon-name-part-type="genus" reg="Aspidophorodon">Aspidophorodon</tp:taxon-name-part> (<tp:taxon-name-part taxon-name-part-type="subgenus" reg="Eoessigia">Eoessigia</tp:taxon-name-part>) <tp:taxon-name-part taxon-name-part-type="species" reg="obtusirostre">obtusirostre</tp:taxon-name-part></tp:taxon-name> Qiao &amp; Xu, sp. nov. Apterous viviparous female <bold>A</bold> dorsal view of head <bold>B</bold> antenna <bold>C</bold> ultimate rostral segment <bold>D</bold> marginal seta of abdominal tergite I <bold>E</bold> spinal seta of abdominal tergite VIII <bold>F</bold> spinal process of abdominal tergite VIII <bold>G</bold> siphunculus <bold>H</bold> cauda <bold>I</bold> anal plate <bold>J</bold> genital plate. Scale bars: 0.10 mm.</p></caption><graphic xmlns:xlink="http://www.w3.org/1999/xlink" xlink:href="zookeys-1106-001_article-77912__-g019.jpg" position="float" orientation="portrait" xlink:type="simple" id="oo_702354.jpg"><uri content-type="original_file" xlink:type="simple">https://binary.pensoft.net/fig/702354</uri></graphic></fig><p><bold><italic>Thorax</italic>.</bold> Prothorax nota with wrinkles, those developed on spino-pleural area. Meso- and metanotum with wrinkles on marginal area, spino-pleural area smooth. Thoracic setae sparse, short and blunt, with small setal tubercles; pronotum with two pairs of spinal setae, arranged in anterior and posterior pairs, one pair of pleural and one pair of marginal setae; meso- and metanotum each with one pair of spinal, one pair of pleural setae, two pairs of marginal setae, respectively. Legs normal, smooth. Setae on 2/3 distal part of femora and tibiae, short and blunt; hind tibiae with a row of short and blunt setae dorsally on the middle (Fig. <xref ref-type="fig" rid="F20">20E</xref>). First tarsal chaetotaxy: 3, 2, 2. Second tarsal segments slightly imbricated.</p><fig id="F20" position="float" orientation="portrait"><object-id xmlns:xlink="http://www.w3.org/1999/xlink" content-type="doi" xlink:type="simple">10.3897/zookeys.1106.77912.figure20</object-id><object-id xmlns:xlink="http://www.w3.org/1999/xlink" content-type="arpha" xlink:type="simple">05F5E560-50A3-539F-AB98-36E1B9A52188</object-id><label>Figure 20.</label><caption><p><tp:taxon-name><tp:taxon-name-part taxon-name-part-type="genus" reg="Aspidophorodon">Aspidophorodon</tp:taxon-name-part> (<tp:taxon-name-part taxon-name-part-type="subgenus" reg="Eoessigia">Eoessigia</tp:taxon-name-part>) <tp:taxon-name-part taxon-name-part-type="species" reg="obtusirostre">obtusirostre</tp:taxon-name-part></tp:taxon-name> Qiao &amp; Xu, sp. nov. Apterous viviparous female <bold>A</bold> dorsal view of body <bold>B</bold> dorsal view of head <bold>C</bold> antenna <bold>D</bold> ultimate rostral segment <bold>E</bold> hind tibia and tarsi <bold>F</bold> siphunculus <bold>G</bold> spinal process of abdominal tergite VIII <bold>H</bold> cauda <bold>I</bold> anal plate <bold>J</bold> genital plate. Scale bars: 0.10 mm.</p></caption><graphic xmlns:xlink="http://www.w3.org/1999/xlink" xlink:href="zookeys-1106-001_article-77912__-g020.jpg" position="float" orientation="portrait" xlink:type="simple" id="oo_702355.jpg"><uri content-type="original_file" xlink:type="simple">https://binary.pensoft.net/fig/702355</uri></graphic></fig><p><bold><italic>Abdomen</italic>.</bold> Abdominal tergites I–VII with wrinkles, those distinctly developed on marginal area; tergite VIII with scaly sculptures, swollen into conical spinal process, with 7–10 long, thick, and blunt setae at margin (Figs <xref ref-type="fig" rid="F19">19F</xref>, <xref ref-type="fig" rid="F20">20G</xref>). Venter of abdominal tergites III–VIII with fine spinules arranged in rows. Dorsal setae of abdominal tergites I–VI short, thick, and blunt (Fig. <xref ref-type="fig" rid="F19">19D</xref>), tergite VII long, thick, and blunt, occasionally short, thick, and blunt, tergite VIII long, thick, and blunt with distinct setal tubercles (Fig. <xref ref-type="fig" rid="F19">19E</xref>); ventral setae short and pointed. Abdominal tergites I and II each with one pair of spinal, pleural, and marginal setae; tergites III–VII each with one pair of spinal and marginal setae. Spiracles reniform, open or closed; spiracular plates slightly swollen. <abbrev xmlns:xlink="http://www.w3.org/1999/xlink" xlink:title="siphunculus" id="ABBRID0ECKEK" xlink:type="simple">SIPH</abbrev> long spoon-shaped, broad at base, thin at the middle, swollen distally, with developed imbrications, obliquely truncated at tip, without flange (Figs <xref ref-type="fig" rid="F19">19G</xref>, <xref ref-type="fig" rid="F20">20F</xref>). Cauda long tongue-shaped, with spinulose imbrications, slightly constricted at base and weakly pointed at apex (Figs <xref ref-type="fig" rid="F19">19H</xref>, <xref ref-type="fig" rid="F20">20H</xref>); with 6–11 setae, including two pairs of very long and pointed setae, 0.055–0.061mm and 2–7 short and pointed setae, 0.027–0.041mm. Anal plate semicircular, spinulose (Figs <xref ref-type="fig" rid="F19">19I</xref>, <xref ref-type="fig" rid="F20">20I</xref>), with 8–13 setae. Genital plate transversely oval, with sparse spinules in transverse stripes (Figs <xref ref-type="fig" rid="F19">19J</xref>, <xref ref-type="fig" rid="F20">20J</xref>), with 4 or 5 anterior setae and 5–7 setae along the posterior margin.</p></tp:treatment-sec><tp:treatment-sec sec-type="etymology" id="SECID0EGLEK"><title>Etymology.</title><p>The new species is named for its short and blunt <abbrev xmlns:xlink="http://www.w3.org/1999/xlink" xlink:title="ultimate rostral segment" id="ABBRID0EMLEK" xlink:type="simple">URS</abbrev>. The Latin word <italic>obtus</italic> means blunt, and <italic>rostre</italic> for rostrum, <italic>obtusirostre</italic> being the neuter form of the adjective.</p></tp:treatment-sec><tp:treatment-sec sec-type="Taxonomic notes" id="SECID0EWLEK"><title>Taxonomic notes.</title><p>The new species resembles <italic><tp:taxon-name><tp:taxon-name-part taxon-name-part-type="genus" reg="Aspidophorodon">A.</tp:taxon-name-part><tp:taxon-name-part taxon-name-part-type="species" reg="indicum">indicum</tp:taxon-name-part></tp:taxon-name></italic> (David, Rajasingh &amp; Narayanan) in median frontal tubercle protuberant, rectangular; dorsal setae of head between antennal tubercles thick and blunt; abdominal tergite VIII with conical spinal process; <abbrev xmlns:xlink="http://www.w3.org/1999/xlink" xlink:title="siphunculus" id="ABBRID0EHMEK" xlink:type="simple">SIPH</abbrev> long spoon-shaped; but differs from it as follows: dorsum of head covered with wavy sculptures, those distinctly developed between compound eyes, thoracic nota and abdominal tergites I–VII with wavy sculptures (the latter: dorsum of head with densely semicircular and wavy sculptures, thoracic nota, and abdominal tergites I–VII with semicircular and wavy sculptures); antennae 5-segmented, 0.30–0.36 × as long as body length (the latter: antennae 6-segmented, 0.38–0.52 × as long as body length); <abbrev xmlns:xlink="http://www.w3.org/1999/xlink" xlink:title="ultimate rostral segment" id="ABBRID0ELMEK" xlink:type="simple">URS</abbrev> short and blunt, 1.27–1.94 × as long as the basal width, 0.70–0.84 × as long as <abbrev xmlns:xlink="http://www.w3.org/1999/xlink" xlink:title="second hind tarsal segment" id="ABBRID0EPMEK" xlink:type="simple">2HT</abbrev> (the latter: <abbrev xmlns:xlink="http://www.w3.org/1999/xlink" xlink:title="ultimate rostral segment" id="ABBRID0ETMEK" xlink:type="simple">URS</abbrev> long wedge-shaped, 2.06–2.54 × as long as the basal width, 0.89–1.10 × as long as <abbrev xmlns:xlink="http://www.w3.org/1999/xlink" xlink:title="second hind tarsal segment" id="ABBRID0EXMEK" xlink:type="simple">2HT</abbrev>).</p></tp:treatment-sec><tp:treatment-sec sec-type="host" id="SECID0E2MEK"><title>Host plant.</title><p><italic><tp:taxon-name><tp:taxon-name-part taxon-name-part-type="genus" reg="Potentilla">Potentilla</tp:taxon-name-part></tp:taxon-name></italic> sp.</p></tp:treatment-sec><tp:treatment-sec sec-type="distribution" id="SECID0EINEK"><title>Distribution.</title><p>China (Beijing).</p></tp:treatment-sec><tp:treatment-sec sec-type="biology" id="SECID0ENNEK"><title>Biology.</title><p>The species colonizes the undersides of leaves of its host plant and with ant-attendance.</p></tp:treatment-sec><tp:treatment-sec><!--Section generated to contain objects referenced in tp:taxon-treatment.--><table-wrap id="T3" position="float" orientation="portrait"><label>Table 3.</label><caption><p>Morphometric data about species of the subgenus <tp:taxon-name><tp:taxon-name-part taxon-name-part-type="genus" reg="Aspidophorodon">Aspidophorodon</tp:taxon-name-part> (<tp:taxon-name-part taxon-name-part-type="subgenus" reg="Eoessigia">Eoessigia</tp:taxon-name-part>)</tp:taxon-name> (in mm).</p></caption><table id="TID0EFQAK" rules="all"><tbody><tr><th rowspan="2" colspan="2">Parts</th><th rowspan="1" colspan="3"><italic><tp:taxon-name><tp:taxon-name-part taxon-name-part-type="genus" reg="Aspidophorodon">A.</tp:taxon-name-part><tp:taxon-name-part taxon-name-part-type="species" reg="furcatum">furcatum</tp:taxon-name-part></tp:taxon-name></italic> Qiao &amp; Xu, sp. nov.</th><th rowspan="1" colspan="3"><italic><tp:taxon-name><tp:taxon-name-part taxon-name-part-type="genus" reg="Aspidophorodon">A.</tp:taxon-name-part><tp:taxon-name-part taxon-name-part-type="species" reg="indicum">indicum</tp:taxon-name-part></tp:taxon-name></italic> (David, Rajasingh &amp; Narayanan)</th><th rowspan="1" colspan="2"><italic><tp:taxon-name><tp:taxon-name-part taxon-name-part-type="genus" reg="Aspidophorodon">A.</tp:taxon-name-part><tp:taxon-name-part taxon-name-part-type="species" reg="longirostre">longirostre</tp:taxon-name-part></tp:taxon-name></italic> Qiao &amp; Xu, sp. nov.</th><th rowspan="1" colspan="1"><italic><tp:taxon-name><tp:taxon-name-part taxon-name-part-type="genus" reg="Aspidophorodon">A.</tp:taxon-name-part><tp:taxon-name-part taxon-name-part-type="species" reg="obtusirostre">obtusirostre</tp:taxon-name-part></tp:taxon-name></italic> Qiao &amp; Xu, sp. nov.</th></tr><tr><th rowspan="1" colspan="1">Apterous viviparous female (n = 8)</th><th rowspan="1" colspan="1">4<sup>th</sup> apterous nymph (n = 1)</th><th rowspan="1" colspan="1">4<sup>th</sup> alate nymph (n = 2)</th><th rowspan="1" colspan="1">Apterous viviparous female (n = 10)</th><th rowspan="1" colspan="1">Alate viviparous female (n = 1)</th><th rowspan="1" colspan="1">Fundatrice (n = 2)</th><th rowspan="1" colspan="1">Apterous viviparous female (n = 3)</th><th rowspan="1" colspan="1">4<sup>th</sup> alate nymph (n = 1)</th><th rowspan="1" colspan="1">Apterous viviparous female (n = 8)</th></tr><tr><td rowspan="14" colspan="1">Length (mm)</td><td rowspan="1" colspan="1">Body length</td><td rowspan="1" colspan="1">1.969–2.218</td><td rowspan="1" colspan="1">1.519</td><td rowspan="1" colspan="1">1.623–1.728</td><td rowspan="1" colspan="1">1.740–2.528</td><td rowspan="1" colspan="1">1.861</td><td rowspan="1" colspan="1">1.717–1.790</td><td rowspan="1" colspan="1">1.136–1.487</td><td rowspan="1" colspan="1">1.076</td><td rowspan="1" colspan="1">1.102–1.468</td></tr><tr><td rowspan="1" colspan="1">Body width</td><td rowspan="1" colspan="1">0.997–1.166</td><td rowspan="1" colspan="1">0.716</td><td rowspan="1" colspan="1">0.720–0.746</td><td rowspan="1" colspan="1">0.721–1.041</td><td rowspan="1" colspan="1">0.644</td><td rowspan="1" colspan="1">0.730–0.770</td><td rowspan="1" colspan="1">0.514–0.708</td><td rowspan="1" colspan="1">0.508</td><td rowspan="1" colspan="1">0.600–0.714</td></tr><tr><td rowspan="1" colspan="1">Antennae</td><td rowspan="1" colspan="1">0.646–0.766</td><td rowspan="1" colspan="1">0.566</td><td rowspan="1" colspan="1">0.688–0.692</td><td rowspan="1" colspan="1">0.752–1.193</td><td rowspan="1" colspan="1">/</td><td rowspan="1" colspan="1">0.645–0.660</td><td rowspan="1" colspan="1">0.451–0.568</td><td rowspan="1" colspan="1">0.296</td><td rowspan="1" colspan="1">0.389–0.484</td></tr><tr><td rowspan="1" colspan="1">Ant. I</td><td rowspan="1" colspan="1">0.078–0.082</td><td rowspan="1" colspan="1">0.064</td><td rowspan="1" colspan="1">0.065–0.070</td><td rowspan="1" colspan="1">0.075–0.099</td><td rowspan="1" colspan="1">0.090</td><td rowspan="1" colspan="1">0.087–0.089</td><td rowspan="1" colspan="1">0.047–0.059</td><td rowspan="1" colspan="1">0.035</td><td rowspan="1" colspan="1">0.054–0.059</td></tr><tr><td rowspan="1" colspan="1">Ant. II</td><td rowspan="1" colspan="1">0.042–0.055</td><td rowspan="1" colspan="1">0.045</td><td rowspan="1" colspan="1">0.057–0.059</td><td rowspan="1" colspan="1">0.046–0.060</td><td rowspan="1" colspan="1">0.063</td><td rowspan="1" colspan="1">0.046–0.047</td><td rowspan="1" colspan="1">0.033–0.037</td><td rowspan="1" colspan="1">0.034</td><td rowspan="1" colspan="1">0.034–0.040</td></tr><tr><td rowspan="1" colspan="1">Ant. III</td><td rowspan="1" colspan="1">0.164–0.305</td><td rowspan="1" colspan="1">0.244</td><td rowspan="1" colspan="1">0.152–0.158</td><td rowspan="1" colspan="1">0.171–0.324</td><td rowspan="1" colspan="1">0.410</td><td rowspan="1" colspan="1">0.239</td><td rowspan="1" colspan="1">0.185–0.259</td><td rowspan="1" colspan="1">0.160</td><td rowspan="1" colspan="1">0.093–0.144</td></tr><tr><td rowspan="1" colspan="1">Ant. IV</td><td rowspan="1" colspan="1">0.127–0.162</td><td rowspan="1" colspan="1">/</td><td rowspan="1" colspan="1">0.079–0.094</td><td rowspan="1" colspan="1">0.105–0.221</td><td rowspan="1" colspan="1">0.191</td><td rowspan="1" colspan="1">0.094–0.097</td><td rowspan="1" colspan="1">/</td><td rowspan="1" colspan="1">/</td><td rowspan="1" colspan="1">0.056–0.080</td></tr><tr><td rowspan="1" colspan="1">Ant. IVb</td><td rowspan="1" colspan="1">/</td><td rowspan="1" colspan="1">0.092</td><td rowspan="1" colspan="1">/</td><td rowspan="1" colspan="1">/</td><td rowspan="1" colspan="1">/</td><td rowspan="1" colspan="1">/</td><td rowspan="1" colspan="1">0.055–0.087</td><td rowspan="1" colspan="1">0.067</td><td rowspan="1" colspan="1">/</td></tr><tr><td rowspan="1" colspan="1">Ant. V</td><td rowspan="1" colspan="1">/</td><td rowspan="1" colspan="1">/</td><td rowspan="1" colspan="1">0.112–0.015</td><td rowspan="1" colspan="1">0.121–0.201</td><td rowspan="1" colspan="1">/</td><td rowspan="1" colspan="1">/</td><td rowspan="1" colspan="1">/</td><td rowspan="1" colspan="1">/</td><td rowspan="1" colspan="1">0.074–0.084</td></tr><tr><td rowspan="1" colspan="1">Ant. Vb</td><td rowspan="1" colspan="1">0.093–0.120</td><td rowspan="1" colspan="1">/</td><td rowspan="1" colspan="1">0.085–0.088</td><td rowspan="1" colspan="1">/</td><td rowspan="1" colspan="1">/</td><td rowspan="1" colspan="1">0.096–0.097</td><td rowspan="1" colspan="1">/</td><td rowspan="1" colspan="1">/</td><td rowspan="1" colspan="1">/</td></tr><tr><td rowspan="1" colspan="1">Ant. VIb</td><td rowspan="1" colspan="1">/</td><td rowspan="1" colspan="1">/</td><td rowspan="1" colspan="1">/</td><td rowspan="1" colspan="1">0.101–0.143</td><td rowspan="1" colspan="1">/</td><td rowspan="1" colspan="1">/</td><td rowspan="1" colspan="1">/</td><td rowspan="1" colspan="1">/</td><td rowspan="1" colspan="1">/</td></tr><tr><td rowspan="1" colspan="1">
                    <abbrev xmlns:xlink="http://www.w3.org/1999/xlink" xlink:title="processus terminalis" id="ABBRID0EHZDI" xlink:type="simple">PT</abbrev>
                  </td><td rowspan="1" colspan="1">0.113–0.166</td><td rowspan="1" colspan="1">0.121</td><td rowspan="1" colspan="1">0.122–0.124</td><td rowspan="1" colspan="1">0.119–0.165</td><td rowspan="1" colspan="1">/</td><td rowspan="1" colspan="1">0.082–0.092</td><td rowspan="1" colspan="1">0.119–0.132</td><td rowspan="1" colspan="1">0.101</td><td rowspan="1" colspan="1">0.076–0.089</td></tr><tr><td rowspan="1" colspan="1">
                    <abbrev xmlns:xlink="http://www.w3.org/1999/xlink" xlink:title="ultimate rostral segment" id="ABBRID0EL1DI" xlink:type="simple">URS</abbrev>
                  </td><td rowspan="1" colspan="1">0.115–0.129</td><td rowspan="1" colspan="1">0.107</td><td rowspan="1" colspan="1">0.104–0.112</td><td rowspan="1" colspan="1">0.096–0.132</td><td rowspan="1" colspan="1">0.118</td><td rowspan="1" colspan="1">0.094–0.100</td><td rowspan="1" colspan="1">0.123–0.128</td><td rowspan="1" colspan="1">0.122</td><td rowspan="1" colspan="1">0.054–0.066</td></tr><tr><td rowspan="1" colspan="1">Hind femur</td><td rowspan="1" colspan="1">0.346–0.412</td><td rowspan="1" colspan="1">0.275</td><td rowspan="1" colspan="1">0.296–0.310</td><td rowspan="1" colspan="1">0.341–0.556</td><td rowspan="1" colspan="1">0.505</td><td rowspan="1" colspan="1">0.328–0.339</td><td rowspan="1" colspan="1">0.207–0.297</td><td rowspan="1" colspan="1">0.193</td><td rowspan="1" colspan="1">0.197–0.299</td></tr><tr><td rowspan="15" colspan="1">Length (mm)</td><td rowspan="1" colspan="1">Hind tibia</td><td rowspan="1" colspan="1">0.577–0.680</td><td rowspan="1" colspan="1">0.463</td><td rowspan="1" colspan="1">0.464–0.481</td><td rowspan="1" colspan="1">0.641–1.015</td><td rowspan="1" colspan="1">0.992</td><td rowspan="1" colspan="1">0.547–0.567</td><td rowspan="1" colspan="1">0.366–0.480</td><td rowspan="1" colspan="1">0.337</td><td rowspan="1" colspan="1">0.333–0.425</td></tr><tr><td rowspan="1" colspan="1">
                    <abbrev xmlns:xlink="http://www.w3.org/1999/xlink" xlink:title="second hind tarsal segment" id="ABBRID0EQ4DI" xlink:type="simple">2HT</abbrev>
                  </td><td rowspan="1" colspan="1">0.071–0.094</td><td rowspan="1" colspan="1">0.078</td><td rowspan="1" colspan="1">0.072–0.077</td><td rowspan="1" colspan="1">0.104–0.124</td><td rowspan="1" colspan="1">0.117</td><td rowspan="1" colspan="1">0.080–0.083</td><td rowspan="1" colspan="1">0.064–0.082</td><td rowspan="1" colspan="1">0.071</td><td rowspan="1" colspan="1">0.071–0.088</td></tr><tr><td rowspan="1" colspan="1">
                    <abbrev xmlns:xlink="http://www.w3.org/1999/xlink" xlink:title="siphunculus" id="ABBRID0EU5DI" xlink:type="simple">SIPH</abbrev>
                  </td><td rowspan="1" colspan="1">0.325–0.415</td><td rowspan="1" colspan="1">0.251</td><td rowspan="1" colspan="1">0.214–0.237</td><td rowspan="1" colspan="1">0.314–0.432</td><td rowspan="1" colspan="1">0.271</td><td rowspan="1" colspan="1">0.398–0.401</td><td rowspan="1" colspan="1">0.240–0.294</td><td rowspan="1" colspan="1">0.210</td><td rowspan="1" colspan="1">0.024–0.028</td></tr><tr><td rowspan="1" colspan="1">
                    <abbrev xmlns:xlink="http://www.w3.org/1999/xlink" xlink:title="basal width of siphunculus" id="ABBRID0EY6DI" xlink:type="simple">BW SIPH</abbrev>
                  </td><td rowspan="1" colspan="1">0.047–0.059</td><td rowspan="1" colspan="1">0.047</td><td rowspan="1" colspan="1">0.041–0.042</td><td rowspan="1" colspan="1">0.059–0.076</td><td rowspan="1" colspan="1">0.033</td><td rowspan="1" colspan="1">0.050–0.062</td><td rowspan="1" colspan="1">0.039–0.048</td><td rowspan="1" colspan="1">0.039</td><td rowspan="1" colspan="1">0.046–0.052</td></tr><tr><td rowspan="1" colspan="1">
                    <abbrev xmlns:xlink="http://www.w3.org/1999/xlink" xlink:title="mid-width of siphunculus" id="ABBRID0E4AAK" xlink:type="simple">MW SIPH</abbrev>
                  </td><td rowspan="1" colspan="1">0.024–0.032</td><td rowspan="1" colspan="1">0.023</td><td rowspan="1" colspan="1">0.025–0.040</td><td rowspan="1" colspan="1">0.020–0.026</td><td rowspan="1" colspan="1">0.018</td><td rowspan="1" colspan="1">0.033–0.041</td><td rowspan="1" colspan="1">0.016–0.018</td><td rowspan="1" colspan="1">0.018</td><td rowspan="1" colspan="1">0.017–0.021</td></tr><tr><td rowspan="1" colspan="1">
                    <abbrev xmlns:xlink="http://www.w3.org/1999/xlink" xlink:title="distal width of siphunculus" id="ABBRID0EBCAK" xlink:type="simple">DW SIPH</abbrev>
                  </td><td rowspan="1" colspan="1">0.030–0.036</td><td rowspan="1" colspan="1">0.031</td><td rowspan="1" colspan="1">0.031–0.036</td><td rowspan="1" colspan="1">0.025–0.030</td><td rowspan="1" colspan="1">0.029</td><td rowspan="1" colspan="1">0.024–0.026</td><td rowspan="1" colspan="1">0.022–0.027</td><td rowspan="1" colspan="1">0.024</td><td rowspan="1" colspan="1">0.019–0.025</td></tr><tr><td rowspan="1" colspan="1">Cauda</td><td rowspan="1" colspan="1">0.093–0.128</td><td rowspan="1" colspan="1">/</td><td rowspan="1" colspan="1">/</td><td rowspan="1" colspan="1">0.179–0.246</td><td rowspan="1" colspan="1">0.106</td><td rowspan="1" colspan="1">0.167–0.170</td><td rowspan="1" colspan="1">0.084–0.095</td><td rowspan="1" colspan="1">/</td><td rowspan="1" colspan="1">0.161–0.129</td></tr><tr><td rowspan="1" colspan="1">
                    <abbrev xmlns:xlink="http://www.w3.org/1999/xlink" xlink:title="basal width of cauda" id="ABBRID0EEEAK" xlink:type="simple">BW Cauda</abbrev>
                  </td><td rowspan="1" colspan="1">0.074–0.103</td><td rowspan="1" colspan="1">/</td><td rowspan="1" colspan="1">/</td><td rowspan="1" colspan="1">0.100–0.134</td><td rowspan="1" colspan="1">0.099</td><td rowspan="1" colspan="1">0.067–0.068</td><td rowspan="1" colspan="1">0.056–0.062</td><td rowspan="1" colspan="1">/</td><td rowspan="1" colspan="1">0.069–0.085</td></tr><tr><td rowspan="1" colspan="1">MW Cauda</td><td rowspan="1" colspan="1">0.056–0.065</td><td rowspan="1" colspan="1">/</td><td rowspan="1" colspan="1">/</td><td rowspan="1" colspan="1">0.047–0.069</td><td rowspan="1" colspan="1">0.039</td><td rowspan="1" colspan="1">0.048–0.054</td><td rowspan="1" colspan="1">0.041</td><td rowspan="1" colspan="1">/</td><td rowspan="1" colspan="1">0.052–0.066</td></tr><tr><td rowspan="1" colspan="1">Ant. IIIBD</td><td rowspan="1" colspan="1">0.027–0.038</td><td rowspan="1" colspan="1">0.039</td><td rowspan="1" colspan="1">0.031–0.034</td><td rowspan="1" colspan="1">0.026–0.033</td><td rowspan="1" colspan="1">0.033</td><td rowspan="1" colspan="1">0.028–0.030</td><td rowspan="1" colspan="1">0.017–0.022</td><td rowspan="1" colspan="1">0.021</td><td rowspan="1" colspan="1">0.019–0.022</td></tr><tr><td rowspan="1" colspan="1">Widest width of hind femur</td><td rowspan="1" colspan="1">0.062–0.069</td><td rowspan="1" colspan="1">0.064</td><td rowspan="1" colspan="1">0.056–0.058</td><td rowspan="1" colspan="1">0.057–0.072</td><td rowspan="1" colspan="1">0.059</td><td rowspan="1" colspan="1">0.062–0.068</td><td rowspan="1" colspan="1">0.044–0.051</td><td rowspan="1" colspan="1">0.050</td><td rowspan="1" colspan="1">0.053–0.151</td></tr><tr><td rowspan="1" colspan="1">
                    <abbrev xmlns:xlink="http://www.w3.org/1999/xlink" xlink:title="mid-width of hind tibia" id="ABBRID0EFIAK" xlink:type="simple">MW hind tibia</abbrev>
                  </td><td rowspan="1" colspan="1">0.033–0.040</td><td rowspan="1" colspan="1">0.044</td><td rowspan="1" colspan="1">0.037–0.041</td><td rowspan="1" colspan="1">0.029–0.037</td><td rowspan="1" colspan="1">0.027</td><td rowspan="1" colspan="1">0.034</td><td rowspan="1" colspan="1">0.024–0.027</td><td rowspan="1" colspan="1">0.031</td><td rowspan="1" colspan="1">0.023–0.029</td></tr><tr><td rowspan="1" colspan="1">Cephalic setae</td><td rowspan="1" colspan="1">0.012–0.017</td><td rowspan="1" colspan="1">0.012</td><td rowspan="1" colspan="1">0.015–0.016</td><td rowspan="1" colspan="1">0.020–0.028</td><td rowspan="1" colspan="1">0.026</td><td rowspan="1" colspan="1">0.029–0.030</td><td rowspan="1" colspan="1">0.010–0.017</td><td rowspan="1" colspan="1">0.015</td><td rowspan="1" colspan="1">0.031–0.038</td></tr><tr><td rowspan="1" colspan="1">Dorsal setae of head</td><td rowspan="1" colspan="1">0.007–0.010</td><td rowspan="1" colspan="1">0.007</td><td rowspan="1" colspan="1">0.006–0.007</td><td rowspan="1" colspan="1">0.004–0.006</td><td rowspan="1" colspan="1">0.011</td><td rowspan="1" colspan="1">/</td><td rowspan="1" colspan="1">0.005–0.007</td><td rowspan="1" colspan="1">0.006</td><td rowspan="1" colspan="1">/</td></tr><tr><td rowspan="1" colspan="1">Dorsal setae of head between antennae</td><td rowspan="1" colspan="1">/</td><td rowspan="1" colspan="1">/</td><td rowspan="1" colspan="1">/</td><td rowspan="1" colspan="1">0.004–0.009</td><td rowspan="1" colspan="1">0.011</td><td rowspan="1" colspan="1">0.017–0.025</td><td rowspan="1" colspan="1">/</td><td rowspan="1" colspan="1">/</td><td rowspan="1" colspan="1">0.030–0.035</td></tr><tr><td rowspan="15" colspan="1">Length (mm)</td><td rowspan="1" colspan="1">Dorsal setae of head between compound eyes</td><td rowspan="1" colspan="1">/</td><td rowspan="1" colspan="1">/</td><td rowspan="1" colspan="1">/</td><td rowspan="1" colspan="1">0.004–0.008</td><td rowspan="1" colspan="1">0.009</td><td rowspan="1" colspan="1">0.010–0.012</td><td rowspan="1" colspan="1">/</td><td rowspan="1" colspan="1">/</td><td rowspan="1" colspan="1">0.009–0.011</td></tr><tr><td rowspan="1" colspan="1">Marginal setae on Tergite I</td><td rowspan="1" colspan="1">0.006–0.010</td><td rowspan="1" colspan="1">0.004</td><td rowspan="1" colspan="1">0.005–0.006</td><td rowspan="1" colspan="1">0.004–0.007</td><td rowspan="1" colspan="1">0.010</td><td rowspan="1" colspan="1">0.008</td><td rowspan="1" colspan="1">0.004–0.008</td><td rowspan="1" colspan="1">0.003</td><td rowspan="1" colspan="1">0.008–0.009</td></tr><tr><td rowspan="1" colspan="1">Spinal setae on Tergite VIII</td><td rowspan="1" colspan="1">0.015–0.021</td><td rowspan="1" colspan="1">0.016</td><td rowspan="1" colspan="1">0.014–0.026</td><td rowspan="1" colspan="1">0.018–0.025</td><td rowspan="1" colspan="1">0.017</td><td rowspan="1" colspan="1">0.024–0.026</td><td rowspan="1" colspan="1">0.013–0.018</td><td rowspan="1" colspan="1">0.016</td><td rowspan="1" colspan="1">0.032–0.040</td></tr><tr><td rowspan="1" colspan="1">Setae on Ant. III</td><td rowspan="1" colspan="1">0.004–0.008</td><td rowspan="1" colspan="1">0.006</td><td rowspan="1" colspan="1">0.004–0.006</td><td rowspan="1" colspan="1">0.005–0.009</td><td rowspan="1" colspan="1">0.011</td><td rowspan="1" colspan="1">0.006–0.007</td><td rowspan="1" colspan="1">0.004–0.005</td><td rowspan="1" colspan="1">0.006</td><td rowspan="1" colspan="1">0.006–0.008</td></tr><tr><td rowspan="1" colspan="1">Setae on hind tibia</td><td rowspan="1" colspan="1">0.577–0.680</td><td rowspan="1" colspan="1">0.463</td><td rowspan="1" colspan="1">0.464–0.681</td><td rowspan="1" colspan="1">0.017–0.026</td><td rowspan="1" colspan="1">0.021</td><td rowspan="1" colspan="1">0.015–0.017</td><td rowspan="1" colspan="1">0.020–0.022</td><td rowspan="1" colspan="1">0.038</td><td rowspan="1" colspan="1">0.018–0.026</td></tr><tr><td rowspan="1" colspan="1">Processes on antennal tubercle</td><td rowspan="1" colspan="1">0.077–0.095</td><td rowspan="1" colspan="1">0.061</td><td rowspan="1" colspan="1">0.068–0.073</td><td rowspan="1" colspan="1">0.020–0.029</td><td rowspan="1" colspan="1">/</td><td rowspan="1" colspan="1">/</td><td rowspan="1" colspan="1">0.027–0.047</td><td rowspan="1" colspan="1">0.028</td><td rowspan="1" colspan="1">/</td></tr><tr><td rowspan="1" colspan="1">Median frontal tubercle</td><td rowspan="1" colspan="1">0.063–0.077</td><td rowspan="1" colspan="1">0.054</td><td rowspan="1" colspan="1">0.055–0.064</td><td rowspan="1" colspan="1">/</td><td rowspan="1" colspan="1">/</td><td rowspan="1" colspan="1">/</td><td rowspan="1" colspan="1">0.025–0.046</td><td rowspan="1" colspan="1">0.024</td><td rowspan="1" colspan="1">/</td></tr><tr><td rowspan="1" colspan="1">Marginal process on pronotum</td><td rowspan="1" colspan="1">/</td><td rowspan="1" colspan="1">/</td><td rowspan="1" colspan="1">/</td><td rowspan="1" colspan="1">/</td><td rowspan="1" colspan="1">/</td><td rowspan="1" colspan="1">0.064</td><td rowspan="1" colspan="1">/</td><td rowspan="1" colspan="1">/</td><td rowspan="1" colspan="1">/</td></tr><tr><td rowspan="1" colspan="1">Marginal process on mesonotum</td><td rowspan="1" colspan="1">/</td><td rowspan="1" colspan="1">/</td><td rowspan="1" colspan="1">/</td><td rowspan="1" colspan="1">/</td><td rowspan="1" colspan="1">/</td><td rowspan="1" colspan="1">0.127–0.141</td><td rowspan="1" colspan="1">/</td><td rowspan="1" colspan="1">/</td><td rowspan="1" colspan="1">/</td></tr><tr><td rowspan="1" colspan="1">Marginal process on metanotum</td><td rowspan="1" colspan="1">/</td><td rowspan="1" colspan="1">/</td><td rowspan="1" colspan="1">/</td><td rowspan="1" colspan="1">/</td><td rowspan="1" colspan="1">/</td><td rowspan="1" colspan="1">0.133–0.165</td><td rowspan="1" colspan="1">/</td><td rowspan="1" colspan="1">/</td><td rowspan="1" colspan="1">/</td></tr><tr><td rowspan="1" colspan="1">Marginal process on Tergite I</td><td rowspan="1" colspan="1">/</td><td rowspan="1" colspan="1">/</td><td rowspan="1" colspan="1">/</td><td rowspan="1" colspan="1">/</td><td rowspan="1" colspan="1">/</td><td rowspan="1" colspan="1">0.192–0.206</td><td rowspan="1" colspan="1">/</td><td rowspan="1" colspan="1">/</td><td rowspan="1" colspan="1">/</td></tr><tr><td rowspan="1" colspan="1">Marginal process on Tergite II</td><td rowspan="1" colspan="1">/</td><td rowspan="1" colspan="1">/</td><td rowspan="1" colspan="1">/</td><td rowspan="1" colspan="1">/</td><td rowspan="1" colspan="1">/</td><td rowspan="1" colspan="1">0.195–0.196</td><td rowspan="1" colspan="1">/</td><td rowspan="1" colspan="1">/</td><td rowspan="1" colspan="1">/</td></tr><tr><td rowspan="1" colspan="1">Marginal process on Tergite III</td><td rowspan="1" colspan="1">/</td><td rowspan="1" colspan="1">/</td><td rowspan="1" colspan="1">/</td><td rowspan="1" colspan="1">/</td><td rowspan="1" colspan="1">/</td><td rowspan="1" colspan="1">0.175–0.208</td><td rowspan="1" colspan="1">/</td><td rowspan="1" colspan="1">/</td><td rowspan="1" colspan="1">/</td></tr><tr><td rowspan="1" colspan="1">Marginal process on Tergite IV</td><td rowspan="1" colspan="1">/</td><td rowspan="1" colspan="1">/</td><td rowspan="1" colspan="1">/</td><td rowspan="1" colspan="1">/</td><td rowspan="1" colspan="1">/</td><td rowspan="1" colspan="1">0.201–0.224</td><td rowspan="1" colspan="1">/</td><td rowspan="1" colspan="1">/</td><td rowspan="1" colspan="1">/</td></tr><tr><td rowspan="1" colspan="1">Spinal process on Tergite VIII</td><td rowspan="1" colspan="1">0.161–0.175</td><td rowspan="1" colspan="1">0.847</td><td rowspan="1" colspan="1">/</td><td rowspan="1" colspan="1">/</td><td rowspan="1" colspan="1">/</td><td rowspan="1" colspan="1">0.209</td><td rowspan="1" colspan="1">0.112–0.139</td><td rowspan="1" colspan="1">0.117</td><td rowspan="1" colspan="1">0.022–0.061</td></tr><tr><td rowspan="3" colspan="1">Ratio (times)</td><td rowspan="1" colspan="1">Body length / Body width</td><td rowspan="1" colspan="1">1.84–2.02</td><td rowspan="1" colspan="1">2.12</td><td rowspan="1" colspan="1">2.25–2.32</td><td rowspan="1" colspan="1">2.22–2.56</td><td rowspan="1" colspan="1">2.89</td><td rowspan="1" colspan="1">2.23–2.45</td><td rowspan="1" colspan="1">2.16–2.21</td><td rowspan="1" colspan="1">2.12</td><td rowspan="1" colspan="1">1.84–2.27</td></tr><tr><td rowspan="1" colspan="1">Whole antennae / Body</td><td rowspan="1" colspan="1">0.31–0.36</td><td rowspan="1" colspan="1">0.37</td><td rowspan="1" colspan="1">0.40–0.42</td><td rowspan="1" colspan="1">0.38–0.52</td><td rowspan="1" colspan="1">/</td><td rowspan="1" colspan="1">0.36–0.38</td><td rowspan="1" colspan="1">0.37–0.40</td><td rowspan="1" colspan="1">0.37</td><td rowspan="1" colspan="1">0.30–0.35</td></tr><tr><td rowspan="1" colspan="1">Hind femur / Ant. III</td><td rowspan="1" colspan="1">1.13–2.20</td><td rowspan="1" colspan="1">1.23</td><td rowspan="1" colspan="1">1.87–2.04</td><td rowspan="1" colspan="1">1.34–2.07</td><td rowspan="1" colspan="1">1.23</td><td rowspan="1" colspan="1">1.37–1.42</td><td rowspan="1" colspan="1">1.05–1.20</td><td rowspan="1" colspan="1">1.21</td><td rowspan="1" colspan="1">1.45–2.23</td></tr><tr><td rowspan="9" colspan="1">Ratio (times)</td><td rowspan="1" colspan="1">Hind tibia / Body</td><td rowspan="1" colspan="1">0.28–0.31</td><td rowspan="1" colspan="1">0.31</td><td rowspan="1" colspan="1">0.28–0.29</td><td rowspan="1" colspan="1">0.37–0.43</td><td rowspan="1" colspan="1">0.53</td><td rowspan="1" colspan="1">0.31–0.33</td><td rowspan="1" colspan="1">0.31–0.32</td><td rowspan="1" colspan="1">0.31</td><td rowspan="1" colspan="1">0.24–0.30</td></tr><tr><td rowspan="1" colspan="1">Ant. I / Ant. III</td><td rowspan="1" colspan="1">0.23–0.50</td><td rowspan="1" colspan="1">0.26</td><td rowspan="1" colspan="1">0.43–0.44</td><td rowspan="1" colspan="1">0.28–0.44</td><td rowspan="1" colspan="1">0.22</td><td rowspan="1" colspan="1">0.36–0.37</td><td rowspan="1" colspan="1">0.22–0.25</td><td rowspan="1" colspan="1">0.22</td><td rowspan="1" colspan="1">0.38–0.59</td></tr><tr><td rowspan="1" colspan="1">Ant. II / Ant. III</td><td rowspan="1" colspan="1">0.15–0.30</td><td rowspan="1" colspan="1">0.18</td><td rowspan="1" colspan="1">0.36–0.39</td><td rowspan="1" colspan="1">0.18–0.27</td><td rowspan="1" colspan="1">0.15</td><td rowspan="1" colspan="1">0.19–0.20</td><td rowspan="1" colspan="1">0.14–0.18</td><td rowspan="1" colspan="1">0.21</td><td rowspan="1" colspan="1">0.26–0.37</td></tr><tr><td rowspan="1" colspan="1">Ant. IV / Ant. III</td><td rowspan="1" colspan="1">0.66–0.88</td><td rowspan="1" colspan="1">/</td><td rowspan="1" colspan="1">0.50–0.62</td><td rowspan="1" colspan="1">0.47–0.70</td><td rowspan="1" colspan="1">0.47</td><td rowspan="1" colspan="1">0.39–0.41</td><td rowspan="1" colspan="1">/</td><td rowspan="1" colspan="1">/</td><td rowspan="1" colspan="1">0.40–0.67</td></tr><tr><td rowspan="1" colspan="1">Ant. V/ Ant. III</td><td rowspan="1" colspan="1">/</td><td rowspan="1" colspan="1">/</td><td rowspan="1" colspan="1">0.73–0.74</td><td rowspan="1" colspan="1">0.55–0.71</td><td rowspan="1" colspan="1">/</td><td rowspan="1" colspan="1">/</td><td rowspan="1" colspan="1">/</td><td rowspan="1" colspan="1">/</td><td rowspan="1" colspan="1">/</td></tr><tr><td rowspan="1" colspan="1">Ant. IVb, Vb or VIb / Ant. III</td><td rowspan="1" colspan="1">0.35–0.58</td><td rowspan="1" colspan="1">0.38</td><td rowspan="1" colspan="1">0.54–0.58</td><td rowspan="1" colspan="1">0.37–0.62</td><td rowspan="1" colspan="1">/</td><td rowspan="1" colspan="1">0.40–0.41</td><td rowspan="1" colspan="1">0.30–0.35</td><td rowspan="1" colspan="1">0.42</td><td rowspan="1" colspan="1">0.51–0.81</td></tr><tr><td rowspan="1" colspan="1"><abbrev xmlns:xlink="http://www.w3.org/1999/xlink" xlink:title="processus terminalis" id="ABBRID0EXDBK" xlink:type="simple">PT</abbrev> / Ant. III</td><td rowspan="1" colspan="1">0.45–0.78</td><td rowspan="1" colspan="1">0.50</td><td rowspan="1" colspan="1">0.79–0.80</td><td rowspan="1" colspan="1">0.40–0.78</td><td rowspan="1" colspan="1">/</td><td rowspan="1" colspan="1">0.34–0.39</td><td rowspan="1" colspan="1">0.48–0.71</td><td rowspan="1" colspan="1">0.63</td><td rowspan="1" colspan="1">0.62–0.82</td></tr><tr><td rowspan="1" colspan="1"><abbrev xmlns:xlink="http://www.w3.org/1999/xlink" xlink:title="processus terminalis" id="ABBRID0E2EBK" xlink:type="simple">PT</abbrev> / Ant. IVb, Vb or VIb</td><td rowspan="1" colspan="1">1.10–1.57</td><td rowspan="1" colspan="1">1.32</td><td rowspan="1" colspan="1">1.39–1.46</td><td rowspan="1" colspan="1">0.93–1.34</td><td rowspan="1" colspan="1">/</td><td rowspan="1" colspan="1">0.85–0.95</td><td rowspan="1" colspan="1">1.37–2.38</td><td rowspan="1" colspan="1">1.51</td><td rowspan="1" colspan="1">0.98–1.25</td></tr><tr><td rowspan="1" colspan="1"><abbrev xmlns:xlink="http://www.w3.org/1999/xlink" xlink:title="ultimate rostral segment" id="ABBRID0E6FBK" xlink:type="simple">URS</abbrev> / <abbrev xmlns:xlink="http://www.w3.org/1999/xlink" xlink:title="asal width of ultimate rostral segment" id="ABBRID0EDGBK" xlink:type="simple">BW URS</abbrev></td><td rowspan="1" colspan="1">2.21–3.18</td><td rowspan="1" colspan="1">2.43</td><td rowspan="1" colspan="1">2.61–2.67</td><td rowspan="1" colspan="1">2.06–2.54</td><td rowspan="1" colspan="1">2.81</td><td rowspan="1" colspan="1">2.19–2.38</td><td rowspan="1" colspan="1">3.28–3.42</td><td rowspan="1" colspan="1">3.30</td><td rowspan="1" colspan="1">1.27–1.94</td></tr><tr><td rowspan="7" colspan="1">Ratio (times)</td><td rowspan="1" colspan="1"><abbrev xmlns:xlink="http://www.w3.org/1999/xlink" xlink:title="ultimate rostral segment" id="ABBRID0EJHBK" xlink:type="simple">URS</abbrev> / <abbrev xmlns:xlink="http://www.w3.org/1999/xlink" xlink:title="second hind tarsal segment" id="ABBRID0ENHBK" xlink:type="simple">2HT</abbrev></td><td rowspan="1" colspan="1">1.31–1.62</td><td rowspan="1" colspan="1">1.37</td><td rowspan="1" colspan="1">1.44–1.45</td><td rowspan="1" colspan="1">0.89–1.10</td><td rowspan="1" colspan="1">1.01</td><td rowspan="1" colspan="1">1.13–1.25</td><td rowspan="1" colspan="1">1.56–1.92</td><td rowspan="1" colspan="1">1.72</td><td rowspan="1" colspan="1">0.70–0.84</td></tr><tr><td rowspan="1" colspan="1"><abbrev xmlns:xlink="http://www.w3.org/1999/xlink" xlink:title="siphunculus" id="ABBRID0EQIBK" xlink:type="simple">SIPH</abbrev> / Body</td><td rowspan="1" colspan="1">0.16–0.19</td><td rowspan="1" colspan="1">0.17</td><td rowspan="1" colspan="1">0.13–0.14</td><td rowspan="1" colspan="1">0.16–0.21</td><td rowspan="1" colspan="1">0.15</td><td rowspan="1" colspan="1">0.22–0.23</td><td rowspan="1" colspan="1">0.20–0.21</td><td rowspan="1" colspan="1">0.20</td><td rowspan="1" colspan="1">0.16–0.23</td></tr><tr><td rowspan="1" colspan="1"><abbrev xmlns:xlink="http://www.w3.org/1999/xlink" xlink:title="siphunculus" id="ABBRID0EUJBK" xlink:type="simple">SIPH</abbrev> / Cauda</td><td rowspan="1" colspan="1">2.62–3.88</td><td rowspan="1" colspan="1">/</td><td rowspan="1" colspan="1">/</td><td rowspan="1" colspan="1">1.70–2.05</td><td rowspan="1" colspan="1">2.56</td><td rowspan="1" colspan="1">0.34–0.40</td><td rowspan="1" colspan="1">2.86–3.09</td><td rowspan="1" colspan="1">/</td><td rowspan="1" colspan="1">1.51–1.93</td></tr><tr><td rowspan="1" colspan="1"><abbrev xmlns:xlink="http://www.w3.org/1999/xlink" xlink:title="siphunculus" id="ABBRID0EYKBK" xlink:type="simple">SIPH</abbrev> / <abbrev xmlns:xlink="http://www.w3.org/1999/xlink" xlink:title="basal width of siphunculus" id="ABBRID0E3KBK" xlink:type="simple">BW SIPH</abbrev></td><td rowspan="1" colspan="1">5.70–7.62</td><td rowspan="1" colspan="1">5.34</td><td rowspan="1" colspan="1">5.10–5.78</td><td rowspan="1" colspan="1">5.23–6.44</td><td rowspan="1" colspan="1">8.21</td><td rowspan="1" colspan="1">6.42–8.02</td><td rowspan="1" colspan="1">6.13–6.69</td><td rowspan="1" colspan="1">5.39</td><td rowspan="1" colspan="1">4.88–5.51</td></tr><tr><td rowspan="1" colspan="1"><abbrev xmlns:xlink="http://www.w3.org/1999/xlink" xlink:title="siphunculus" id="ABBRID0E6LBK" xlink:type="simple">SIPH</abbrev> / <abbrev xmlns:xlink="http://www.w3.org/1999/xlink" xlink:title="mid-width of siphunculus" id="ABBRID0EDMBK" xlink:type="simple">MW SIPH</abbrev></td><td rowspan="1" colspan="1">10.16–15.71</td><td rowspan="1" colspan="1">10.91</td><td rowspan="1" colspan="1">5.93–8.56</td><td rowspan="1" colspan="1">13.08–20.85</td><td rowspan="1" colspan="1">15.06</td><td rowspan="1" colspan="1">9.71–12.15</td><td rowspan="1" colspan="1">14.12–17.56</td><td rowspan="1" colspan="1">11.67</td><td rowspan="1" colspan="1">11.85–14.35</td></tr><tr><td rowspan="1" colspan="1"><abbrev xmlns:xlink="http://www.w3.org/1999/xlink" xlink:title="siphunculus" id="ABBRID0EGNBK" xlink:type="simple">SIPH</abbrev> / <abbrev xmlns:xlink="http://www.w3.org/1999/xlink" xlink:title="distal width of siphunculus" id="ABBRID0EKNBK" xlink:type="simple">DW SIPH</abbrev></td><td rowspan="1" colspan="1">9.03–12.57</td><td rowspan="1" colspan="1">8.10</td><td rowspan="1" colspan="1">5.94–7.65</td><td rowspan="1" colspan="1">11.63–14.60</td><td rowspan="1" colspan="1">9.35</td><td rowspan="1" colspan="1">15.31–16.71</td><td rowspan="1" colspan="1">10.89–12.22</td><td rowspan="1" colspan="1">8.75</td><td rowspan="1" colspan="1">10.36–12.84</td></tr><tr><td rowspan="1" colspan="1">Cauda / <abbrev xmlns:xlink="http://www.w3.org/1999/xlink" xlink:title="basal width of cauda" id="ABBRID0ENOBK" xlink:type="simple">BW Cauda</abbrev></td><td rowspan="1" colspan="1">1.07–1.49</td><td rowspan="1" colspan="1">/</td><td rowspan="1" colspan="1">/</td><td rowspan="1" colspan="1">1.65–2.18</td><td rowspan="1" colspan="1">1.07</td><td rowspan="1" colspan="1">2.46–2.54</td><td rowspan="1" colspan="1">1.50–1.53</td><td rowspan="1" colspan="1">/</td><td rowspan="1" colspan="1">1.67–2.04</td></tr><tr><td rowspan="15" colspan="1">Ratio (times)</td><td rowspan="1" colspan="1">Cephalic setae / Ant. IIIBD</td><td rowspan="1" colspan="1">0.37–0.57</td><td rowspan="1" colspan="1">0.31</td><td rowspan="1" colspan="1">0.47–0.48</td><td rowspan="1" colspan="1">0.61–0.91</td><td rowspan="1" colspan="1">0.79</td><td rowspan="1" colspan="1">0.97–1.07</td><td rowspan="1" colspan="1">0.59–0.77</td><td rowspan="1" colspan="1">0.71</td><td rowspan="1" colspan="1">1.41–2.00</td></tr><tr><td rowspan="1" colspan="1">Marginal setae on Tergite I / Ant. III BD</td><td rowspan="1" colspan="1">0.18–0.37</td><td rowspan="1" colspan="1">0.10</td><td rowspan="1" colspan="1">0.16–0.18</td><td rowspan="1" colspan="1">0.12–0.21</td><td rowspan="1" colspan="1">0.30</td><td rowspan="1" colspan="1">0.27</td><td rowspan="1" colspan="1">0.23–0.38</td><td rowspan="1" colspan="1">0.14</td><td rowspan="1" colspan="1">0.36–0.47</td></tr><tr><td rowspan="1" colspan="1">Spinal setae on Tergite VIII / Ant. III BD</td><td rowspan="1" colspan="1">0.53–0.60</td><td rowspan="1" colspan="1">0.41</td><td rowspan="1" colspan="1">0.45–0.77</td><td rowspan="1" colspan="1">0.55–0.77</td><td rowspan="1" colspan="1">0.52</td><td rowspan="1" colspan="1">0.86–0.87</td><td rowspan="1" colspan="1">0.76–0.86</td><td rowspan="1" colspan="1">0.76</td><td rowspan="1" colspan="1">1.52–2.11</td></tr><tr><td rowspan="1" colspan="1">Setae on Ant. III / Ant. IIIBD</td><td rowspan="1" colspan="1">0.13–0.28</td><td rowspan="1" colspan="1">0.15</td><td rowspan="1" colspan="1">0.13–0.17</td><td rowspan="1" colspan="1">0.17–0.28</td><td rowspan="1" colspan="1">0.33</td><td rowspan="1" colspan="1">0.20–0.25</td><td rowspan="1" colspan="1">0.18–0.29</td><td rowspan="1" colspan="1">0.29</td><td rowspan="1" colspan="1">0.27–0.38</td></tr><tr><td rowspan="1" colspan="1">Setae on hind tibia / <abbrev xmlns:xlink="http://www.w3.org/1999/xlink" xlink:title="mid-width of hind tibia" id="ABBRID0EPTBK" xlink:type="simple">MW hind tibia</abbrev></td><td rowspan="1" colspan="1">0.51–0.68</td><td rowspan="1" colspan="1">0.91</td><td rowspan="1" colspan="1">0.93–1.16</td><td rowspan="1" colspan="1">0.53–0.70</td><td rowspan="1" colspan="1">0.78</td><td rowspan="1" colspan="1">0.44–0.50</td><td rowspan="1" colspan="1">0.74–0.88</td><td rowspan="1" colspan="1">1.23</td><td rowspan="1" colspan="1">0.62–0.90</td></tr><tr><td rowspan="1" colspan="1">Length of processes on antennal tubercle / its basal width</td><td rowspan="1" colspan="1">1.83–2.64</td><td rowspan="1" colspan="1">1.53</td><td rowspan="1" colspan="1">1.74–2.15</td><td rowspan="1" colspan="1">0.77–1.24</td><td rowspan="1" colspan="1">/</td><td rowspan="1" colspan="1">/</td><td rowspan="1" colspan="1">0.90–1.47</td><td rowspan="1" colspan="1">1.04</td><td rowspan="1" colspan="1">/</td></tr><tr><td rowspan="1" colspan="1">Length of median frontal tubercle / its basal width</td><td rowspan="1" colspan="1">0.97–1.24</td><td rowspan="1" colspan="1">0.93</td><td rowspan="1" colspan="1">0.87–1.60</td><td rowspan="1" colspan="1">/</td><td rowspan="1" colspan="1">/</td><td rowspan="1" colspan="1">/</td><td rowspan="1" colspan="1">0.56–0.90</td><td rowspan="1" colspan="1">0.45</td><td rowspan="1" colspan="1">/</td></tr><tr><td rowspan="1" colspan="1">Length of marginal process on pronotum / its basal width</td><td rowspan="1" colspan="1">/</td><td rowspan="1" colspan="1">/</td><td rowspan="1" colspan="1">/</td><td rowspan="1" colspan="1">/</td><td rowspan="1" colspan="1">1.94–2.00</td><td rowspan="1" colspan="1">/</td><td rowspan="1" colspan="1">/</td><td rowspan="1" colspan="1">/</td><td rowspan="1" colspan="1">/</td></tr><tr><td rowspan="1" colspan="1">Length of marginal process on mesonotum / its basal width</td><td rowspan="1" colspan="1">/</td><td rowspan="1" colspan="1">/</td><td rowspan="1" colspan="1">/</td><td rowspan="1" colspan="1">/</td><td rowspan="1" colspan="1">2.59–3.07</td><td rowspan="1" colspan="1">/</td><td rowspan="1" colspan="1">/</td><td rowspan="1" colspan="1">/</td><td rowspan="1" colspan="1">/</td></tr><tr><td rowspan="1" colspan="1">Length of marginal process on metanotum / its basal width</td><td rowspan="1" colspan="1">/</td><td rowspan="1" colspan="1">/</td><td rowspan="1" colspan="1">/</td><td rowspan="1" colspan="1">/</td><td rowspan="1" colspan="1">2.80–3.41</td><td rowspan="1" colspan="1">/</td><td rowspan="1" colspan="1">/</td><td rowspan="1" colspan="1">/</td><td rowspan="1" colspan="1">/</td></tr><tr><td rowspan="1" colspan="1">Length of marginal process on Tergite I / its basal width</td><td rowspan="1" colspan="1">/</td><td rowspan="1" colspan="1"/><td rowspan="1" colspan="1">/</td><td rowspan="1" colspan="1">/</td><td rowspan="1" colspan="1">3.03–3.43</td><td rowspan="1" colspan="1">/</td><td rowspan="1" colspan="1">/</td><td rowspan="1" colspan="1">/</td><td rowspan="1" colspan="1">/</td></tr><tr><td rowspan="1" colspan="1">Length of marginal process on Tergite II / its basal width</td><td rowspan="1" colspan="1">/</td><td rowspan="1" colspan="1"/><td rowspan="1" colspan="1"/><td rowspan="1" colspan="1">/</td><td rowspan="1" colspan="1">3.00–3.32</td><td rowspan="1" colspan="1">/</td><td rowspan="1" colspan="1">/</td><td rowspan="1" colspan="1">/</td><td rowspan="1" colspan="1">/</td></tr><tr><td rowspan="1" colspan="1">Length of marginal process on Tergite III / its basal width</td><td rowspan="1" colspan="1">/</td><td rowspan="1" colspan="1">/</td><td rowspan="1" colspan="1">/</td><td rowspan="1" colspan="1">/</td><td rowspan="1" colspan="1">3.37–3.53</td><td rowspan="1" colspan="1">/</td><td rowspan="1" colspan="1">/</td><td rowspan="1" colspan="1">/</td><td rowspan="1" colspan="1">/</td></tr><tr><td rowspan="1" colspan="1">Length of marginal process on Tergite IV / its basal width</td><td rowspan="1" colspan="1">/</td><td rowspan="1" colspan="1">/</td><td rowspan="1" colspan="1">//</td><td rowspan="1" colspan="1">/</td><td rowspan="1" colspan="1">3.24–3.25</td><td rowspan="1" colspan="1">/</td><td rowspan="1" colspan="1">/</td><td rowspan="1" colspan="1">/</td><td rowspan="1" colspan="1">/</td></tr><tr><td rowspan="1" colspan="1">Length of spinal process on Tergite VIII / its basal width</td><td rowspan="1" colspan="1">0.49–0.67</td><td rowspan="1" colspan="1">0.85</td><td rowspan="1" colspan="1">/</td><td rowspan="1" colspan="1">/</td><td rowspan="1" colspan="1">/</td><td rowspan="1" colspan="1">/</td><td rowspan="1" colspan="1">0.62–0.76</td><td rowspan="1" colspan="1">1.05</td><td rowspan="1" colspan="1">0.19–0.38</td></tr></tbody></table></table-wrap></tp:treatment-sec></tp:taxon-treatment>
