# Supplementary material for: ﻿Six new species of Aspidophorodon Verma, 1967 (Hemiptera, Aphididae, Aphidinae) from China
Source: Zookeys. 2022 Jun 16;1106:1–55. doi: 10.3897/zookeys.1106.77912 (PMC9848890; doi:10.3897/zookeys.1106.77912)
Supplement: XML Treatment for Aspidophorodon (Eoessigia) vera [file zookeys.1106.77912-treatment18.xml]

<!DOCTYPE tp:taxon-treatment
  PUBLIC "-//TaxonX//DTD Taxonomic Treatment Publishing DTD v0 20100105//EN" "tax-treatment-NSO.dtd">
<tp:taxon-treatment xmlns:tp="http://www.plazi.org/taxpub"><tp:treatment-meta><kwd-group><label>Taxon classification</label><kwd>
              <named-content content-type="kingdom">Animalia</named-content>
            </kwd><kwd>
              <named-content content-type="order">Hemiptera</named-content>
            </kwd><kwd>
              <named-content content-type="family">Aphididae</named-content>
            </kwd></kwd-group><mixed-citation publication-type="journal"><person-group><name><surname>Xu</surname><given-names>Ying</given-names></name><name><surname>Jiang</surname><given-names>Li-Yun</given-names></name><name><surname>Chen</surname><given-names>Jing</given-names></name><name><surname>Kholmatov</surname><given-names>Bakhtiyor Rustamovich</given-names></name><name><surname>Qiao</surname><given-names>Ge-Xia</given-names></name></person-group><article-title>﻿Six new species of <italic><tp:taxon-name><tp:taxon-name-part taxon-name-part-type="genus" reg="Aspidophorodon">Aspidophorodon</tp:taxon-name-part></tp:taxon-name></italic> Verma, 1967 (<tp:taxon-name><tp:taxon-name-part taxon-name-part-type="order">Hemiptera</tp:taxon-name-part></tp:taxon-name>, <tp:taxon-name><tp:taxon-name-part taxon-name-part-type="family">Aphididae</tp:taxon-name-part></tp:taxon-name>, <tp:taxon-name><tp:taxon-name-part taxon-name-part-type="subfamily">Aphidinae</tp:taxon-name-part></tp:taxon-name>) from China</article-title><source>Zookeys</source><day>16</day><month>06</month><year>2022</year><volume>1106</volume><fpage>1</fpage><lpage>55</lpage><pub-id pub-id-type="doi">10.3897/zookeys.1106.77912</pub-id></mixed-citation></tp:treatment-meta><tp:nomenclature><label>﻿</label><tp:taxon-name><object-id xmlns:xlink="http://www.w3.org/1999/xlink" content-type="arpha" xlink:type="simple">E5757309-9030-57D5-ACEA-39B1DE40B2F0</object-id><tp:taxon-name-part taxon-name-part-type="genus" reg="Aspidophorodon">Aspidophorodon</tp:taxon-name-part> (<tp:taxon-name-part taxon-name-part-type="subgenus" reg="Eoessigia">Eoessigia</tp:taxon-name-part>) <tp:taxon-name-part taxon-name-part-type="species" reg="vera">vera</tp:taxon-name-part></tp:taxon-name><tp:taxon-authority>Stekolshchikov &amp; Novgorodova, 2010</tp:taxon-authority><tp:nomenclature-citation-list><tp:nomenclature-citation><tp:taxon-name><tp:taxon-name-part taxon-name-part-type="genus" reg="Aspidophorodon">Aspidophorodon</tp:taxon-name-part> (<tp:taxon-name-part taxon-name-part-type="subgenus" reg="Eoessigia">Eoessigia</tp:taxon-name-part>) <tp:taxon-name-part taxon-name-part-type="species" reg="vera">vera</tp:taxon-name-part></tp:taxon-name><comment>Stekolshchikov &amp; Novgorodova, 2010: 39.</comment></tp:nomenclature-citation></tp:nomenclature-citation-list></tp:nomenclature><tp:treatment-sec sec-type="host" id="SECID0EKPEK"><title>Host plant.</title><p><italic><tp:taxon-name><tp:taxon-name-part taxon-name-part-type="genus" reg="Potentilla">Potentilla</tp:taxon-name-part><tp:taxon-name-part taxon-name-part-type="species" reg="fruticosa">fruticosa</tp:taxon-name-part></tp:taxon-name></italic>.</p></tp:treatment-sec><tp:treatment-sec sec-type="distribution" id="SECID0E2PEK"><title>Distribution.</title><p>Russia (the Altai Republic).</p><fig id="F21" position="float" orientation="portrait"><object-id xmlns:xlink="http://www.w3.org/1999/xlink" content-type="doi" xlink:type="simple">10.3897/zookeys.1106.77912.figure21</object-id><object-id xmlns:xlink="http://www.w3.org/1999/xlink" content-type="arpha" xlink:type="simple">A22806F4-3851-53DC-B926-20739E67B5FC</object-id><label>Figure 21.</label><caption><p>The ecological photos of <italic><tp:taxon-name><tp:taxon-name-part taxon-name-part-type="genus" reg="Aspidophorodon">Aspidophorodon</tp:taxon-name-part></tp:taxon-name></italic> in the field <bold>A</bold> an aptera of <italic><tp:taxon-name><tp:taxon-name-part taxon-name-part-type="genus" reg="Aspidophorodon">Aspidophorodon</tp:taxon-name-part><tp:taxon-name-part taxon-name-part-type="species" reg="capitatum">capitatum</tp:taxon-name-part></tp:taxon-name></italic> Qiao &amp; Xu, sp. nov. on underside of leaf <bold>B, C</bold> the apterae and nymphs of <italic><tp:taxon-name><tp:taxon-name-part taxon-name-part-type="genus" reg="Aspidophorodon">Aspidophorodon</tp:taxon-name-part><tp:taxon-name-part taxon-name-part-type="species" reg="longituberculatum">longituberculatum</tp:taxon-name-part></tp:taxon-name></italic> (Zhang, Zhong &amp; Zhang) on main veins and part lateral veins of underside of leaf <bold>D, E</bold> the apterae, alatae and nymphs of <italic><tp:taxon-name><tp:taxon-name-part taxon-name-part-type="genus" reg="Aspidophorodon">Aspidophorodon</tp:taxon-name-part><tp:taxon-name-part taxon-name-part-type="species" reg="longituberculatum">longituberculatum</tp:taxon-name-part></tp:taxon-name></italic> (Zhang, Zhong &amp; Zhang) on main veins and part lateral veins of underside of leaves <bold>F</bold> an aptera and a nymph of <italic><tp:taxon-name><tp:taxon-name-part taxon-name-part-type="genus" reg="Aspidophorodon">Aspidophorodon</tp:taxon-name-part><tp:taxon-name-part taxon-name-part-type="species" reg="harvense">harvense</tp:taxon-name-part></tp:taxon-name></italic> Verma on a twig <bold>G</bold> the apterae of <italic><tp:taxon-name><tp:taxon-name-part taxon-name-part-type="genus" reg="Aspidophorodon">Aspidophorodon</tp:taxon-name-part><tp:taxon-name-part taxon-name-part-type="species" reg="obtusum">obtusum</tp:taxon-name-part></tp:taxon-name></italic> Qiao on underside of leaf <bold>H–J</bold> the apterae and nymphs of <italic><tp:taxon-name><tp:taxon-name-part taxon-name-part-type="genus" reg="Aspidophorodon">Aspidophorodon</tp:taxon-name-part><tp:taxon-name-part taxon-name-part-type="species" reg="salicis">salicis</tp:taxon-name-part></tp:taxon-name></italic> Miyazaki on underside of leaf.</p></caption><graphic xmlns:xlink="http://www.w3.org/1999/xlink" xlink:href="zookeys-1106-001_article-77912__-g021.jpg" position="float" orientation="portrait" xlink:type="simple" id="oo_702356.jpg"><uri content-type="original_file" xlink:type="simple">https://binary.pensoft.net/fig/702356</uri></graphic></fig></tp:treatment-sec><tp:treatment-sec sec-type="biology" id="SECID0ECTEK"><title>Biology.</title><p>The species feeds along the margins on the underside of leaves of its host plant (<xref ref-type="bibr" rid="B16">Stekolshchikov and Novgorodova 2010</xref>).</p><fig id="F22" position="float" orientation="portrait"><object-id xmlns:xlink="http://www.w3.org/1999/xlink" content-type="doi" xlink:type="simple">10.3897/zookeys.1106.77912.figure22</object-id><object-id xmlns:xlink="http://www.w3.org/1999/xlink" content-type="arpha" xlink:type="simple">D8CBAC36-591C-57AF-92E8-0DAAC480CC66</object-id><label>Figure 22.</label><caption><p>The ecological photos of <italic><tp:taxon-name><tp:taxon-name-part taxon-name-part-type="genus" reg="Aspidophorodon">Aspidophorodon</tp:taxon-name-part></tp:taxon-name></italic> in the field <bold>A, B</bold> the apterae and nymphs of <italic><tp:taxon-name><tp:taxon-name-part taxon-name-part-type="genus" reg="Aspidophorodon">Aspidophorodon</tp:taxon-name-part><tp:taxon-name-part taxon-name-part-type="species" reg="furcatum">furcatum</tp:taxon-name-part></tp:taxon-name></italic> Qiao &amp; Xu, sp. nov. on undersides of leaves <bold>C–E</bold> the apterae and nymphs of <italic><tp:taxon-name><tp:taxon-name-part taxon-name-part-type="genus" reg="Aspidophorodon">Aspidophorodon</tp:taxon-name-part><tp:taxon-name-part taxon-name-part-type="species" reg="indicum">indicum</tp:taxon-name-part></tp:taxon-name></italic> (David, Rajasingh &amp; Narayanan) on main veins of upperside of leaves <bold>F</bold> the fundatrices of <italic><tp:taxon-name><tp:taxon-name-part taxon-name-part-type="genus" reg="Aspidophorodon">Aspidophorodon</tp:taxon-name-part><tp:taxon-name-part taxon-name-part-type="species" reg="indicum">indicum</tp:taxon-name-part></tp:taxon-name></italic> (David, Rajasingh &amp; Narayanan) on main vein of upperside of leaf.</p></caption><graphic xmlns:xlink="http://www.w3.org/1999/xlink" xlink:href="zookeys-1106-001_article-77912__-g022.jpg" position="float" orientation="portrait" xlink:type="simple" id="oo_702357.jpg"><uri content-type="original_file" xlink:type="simple">https://binary.pensoft.net/fig/702357</uri></graphic></fig><sec sec-type="﻿DNA barcoding" id="SECID0EHVEK"><title>﻿DNA barcoding</title><p>The final alignments of COI sequences consisted of 658 nucleotides, including 119 parsimony-informative sites. Pairwise sequence divergences of the gene among the <italic><tp:taxon-name><tp:taxon-name-part taxon-name-part-type="genus" reg="Aspidophorodon">Aspidophorodon</tp:taxon-name-part></tp:taxon-name></italic> species are presented in Table <xref ref-type="table" rid="T4">4</xref>. The interspecific genetic distances of new species and known species averaged 6.98% (range: 3.93%-8.97%) for COI closely corresponding to the divergence of <italic><tp:taxon-name><tp:taxon-name-part taxon-name-part-type="genus" reg="Aspidophorodon">Aspidophorodon</tp:taxon-name-part></tp:taxon-name></italic> taxa base on four species (mean: 6.88%; range: 5.29%-7.68%) (<xref ref-type="bibr" rid="B6">Chen et al. 2015</xref>). The validity of species was well-supported on <abbrev xmlns:xlink="http://www.w3.org/1999/xlink" xlink:title="Neighbor-joining" id="ABBRID0EDWEK" xlink:type="simple">NJ</abbrev> tree (&gt;95% bootstrap) (Fig. <xref ref-type="fig" rid="F23">23</xref>). At the same time, <italic><tp:taxon-name><tp:taxon-name-part taxon-name-part-type="genus" reg="Aspidophorodon">Aspidophorodon</tp:taxon-name-part><tp:taxon-name-part taxon-name-part-type="species" reg="cornuatum">cornuatum</tp:taxon-name-part></tp:taxon-name></italic> and <italic><tp:taxon-name><tp:taxon-name-part taxon-name-part-type="genus" reg="Aspidophorodon">Aspidophorodon</tp:taxon-name-part><tp:taxon-name-part taxon-name-part-type="species" reg="longituberculatum">longituberculatum</tp:taxon-name-part></tp:taxon-name></italic> formed a clade (Fig. <xref ref-type="fig" rid="F23">23</xref>) and the genetic distance between the two species is 0.00%–0.46%, so the result proved <italic><tp:taxon-name><tp:taxon-name-part taxon-name-part-type="genus" reg="Aspidophorodon">A.</tp:taxon-name-part><tp:taxon-name-part taxon-name-part-type="species" reg="cornuatum">cornuatum</tp:taxon-name-part></tp:taxon-name></italic> was a junior synonym of <italic><tp:taxon-name><tp:taxon-name-part taxon-name-part-type="genus" reg="Aspidophorodon">A.</tp:taxon-name-part><tp:taxon-name-part taxon-name-part-type="species" reg="longituberculatum">longituberculatum</tp:taxon-name-part></tp:taxon-name></italic>. However, the subgenera were not monophyletic groups on <abbrev xmlns:xlink="http://www.w3.org/1999/xlink" xlink:title="Neighbor-joining" id="ABBRID0E2XEK" xlink:type="simple">NJ</abbrev> tree, and this needs more evidence and more samples to prove. In this study, we also followed the traditional taxonomic system to divide two subgenera in <italic><tp:taxon-name><tp:taxon-name-part taxon-name-part-type="genus" reg="Aspidophorodon">Aspidophorodon</tp:taxon-name-part></tp:taxon-name></italic>. According to the distinct morphological characteristics in description and interspecific genetic distances between species, the six new species were supported.</p><table-wrap id="T4" position="float" orientation="portrait"><label>Table 4.</label><caption><p>Kimura’s two-parameter genetic distances among <italic><tp:taxon-name><tp:taxon-name-part taxon-name-part-type="genus" reg="Aspidophorodon">Aspidophorodon</tp:taxon-name-part></tp:taxon-name></italic> species samples based on COI.</p></caption><table id="TID0EWDEK" rules="all"><tbody><tr><th rowspan="1" colspan="1"/><th rowspan="1" colspan="1">1</th><th rowspan="1" colspan="1">2</th><th rowspan="1" colspan="1">3</th><th rowspan="1" colspan="1">4</th><th rowspan="1" colspan="1">5</th><th rowspan="1" colspan="1">6</th><th rowspan="1" colspan="1">7</th><th rowspan="1" colspan="1">8</th><th rowspan="1" colspan="1">9</th><th rowspan="1" colspan="1">10</th><th rowspan="1" colspan="1">11</th><th rowspan="1" colspan="1">12</th><th rowspan="1" colspan="1">13</th></tr><tr><td rowspan="1" colspan="1">1. <italic><tp:taxon-name><tp:taxon-name-part taxon-name-part-type="genus" reg="Aspidophorodon">A.</tp:taxon-name-part><tp:taxon-name-part taxon-name-part-type="species" reg="capitatum">capitatum</tp:taxon-name-part></tp:taxon-name></italic> sp. nov.</td><td rowspan="1" colspan="1"/><td rowspan="1" colspan="1"/><td rowspan="1" colspan="1"/><td rowspan="1" colspan="1"/><td rowspan="1" colspan="1"/><td rowspan="1" colspan="1"/><td rowspan="1" colspan="1"/><td rowspan="1" colspan="1"/><td rowspan="1" colspan="1"/><td rowspan="1" colspan="1"/><td rowspan="1" colspan="1"/><td rowspan="1" colspan="1"/><td rowspan="1" colspan="1"/></tr><tr><td rowspan="1" colspan="1">2. <italic><tp:taxon-name><tp:taxon-name-part taxon-name-part-type="genus" reg="Aspidophorodon">A.</tp:taxon-name-part><tp:taxon-name-part taxon-name-part-type="species" reg="cornuatum">cornuatum</tp:taxon-name-part></tp:taxon-name></italic> syn. nov.</td><td rowspan="1" colspan="1">0.082</td><td rowspan="1" colspan="1"/><td rowspan="1" colspan="1"/><td rowspan="1" colspan="1"/><td rowspan="1" colspan="1"/><td rowspan="1" colspan="1"/><td rowspan="1" colspan="1"/><td rowspan="1" colspan="1"/><td rowspan="1" colspan="1"/><td rowspan="1" colspan="1"/><td rowspan="1" colspan="1"/><td rowspan="1" colspan="1"/><td rowspan="1" colspan="1"/></tr><tr><td rowspan="1" colspan="1">3. <italic><tp:taxon-name><tp:taxon-name-part taxon-name-part-type="genus" reg="Aspidophorodon">A.</tp:taxon-name-part><tp:taxon-name-part taxon-name-part-type="species" reg="furcatum">furcatum</tp:taxon-name-part></tp:taxon-name></italic> sp. nov.</td><td rowspan="1" colspan="1">0.079</td><td rowspan="1" colspan="1">0.085</td><td rowspan="1" colspan="1"/><td rowspan="1" colspan="1"/><td rowspan="1" colspan="1"/><td rowspan="1" colspan="1"/><td rowspan="1" colspan="1"/><td rowspan="1" colspan="1"/><td rowspan="1" colspan="1"/><td rowspan="1" colspan="1"/><td rowspan="1" colspan="1"/><td rowspan="1" colspan="1"/><td rowspan="1" colspan="1"/></tr><tr><td rowspan="1" colspan="1">4. <italic><tp:taxon-name><tp:taxon-name-part taxon-name-part-type="genus" reg="Aspidophorodon">A.</tp:taxon-name-part><tp:taxon-name-part taxon-name-part-type="species" reg="harvense">harvense</tp:taxon-name-part></tp:taxon-name></italic></td><td rowspan="1" colspan="1">0.069</td><td rowspan="1" colspan="1">0.058</td><td rowspan="1" colspan="1">0.072</td><td rowspan="1" colspan="1"/><td rowspan="1" colspan="1"/><td rowspan="1" colspan="1"/><td rowspan="1" colspan="1"/><td rowspan="1" colspan="1"/><td rowspan="1" colspan="1"/><td rowspan="1" colspan="1"/><td rowspan="1" colspan="1"/><td rowspan="1" colspan="1"/><td rowspan="1" colspan="1"/></tr><tr><td rowspan="1" colspan="1">5. <italic><tp:taxon-name><tp:taxon-name-part taxon-name-part-type="genus" reg="Aspidophorodon">A.</tp:taxon-name-part><tp:taxon-name-part taxon-name-part-type="species" reg="indicum">indicum</tp:taxon-name-part></tp:taxon-name></italic></td><td rowspan="1" colspan="1">0.079</td><td rowspan="1" colspan="1">0.065</td><td rowspan="1" colspan="1">0.076</td><td rowspan="1" colspan="1">0.070</td><td rowspan="1" colspan="1"/><td rowspan="1" colspan="1"/><td rowspan="1" colspan="1"/><td rowspan="1" colspan="1"/><td rowspan="1" colspan="1"/><td rowspan="1" colspan="1"/><td rowspan="1" colspan="1"/><td rowspan="1" colspan="1"/><td rowspan="1" colspan="1"/></tr><tr><td rowspan="1" colspan="1">6. <italic><tp:taxon-name><tp:taxon-name-part taxon-name-part-type="genus" reg="Aspidophorodon">A.</tp:taxon-name-part><tp:taxon-name-part taxon-name-part-type="species" reg="longicauda">longicauda</tp:taxon-name-part></tp:taxon-name></italic></td><td rowspan="1" colspan="1">0.075</td><td rowspan="1" colspan="1">0.079</td><td rowspan="1" colspan="1">0.078</td><td rowspan="1" colspan="1">0.075</td><td rowspan="1" colspan="1">0.073</td><td rowspan="1" colspan="1"/><td rowspan="1" colspan="1"/><td rowspan="1" colspan="1"/><td rowspan="1" colspan="1"/><td rowspan="1" colspan="1"/><td rowspan="1" colspan="1"/><td rowspan="1" colspan="1"/><td rowspan="1" colspan="1"/></tr><tr><td rowspan="1" colspan="1">7. <italic><tp:taxon-name><tp:taxon-name-part taxon-name-part-type="genus" reg="Aspidophorodon">A.</tp:taxon-name-part><tp:taxon-name-part taxon-name-part-type="species" reg="longicornutum">longicornutum</tp:taxon-name-part></tp:taxon-name></italic> sp. nov.</td><td rowspan="1" colspan="1">0.069</td><td rowspan="1" colspan="1">0.070</td><td rowspan="1" colspan="1">0.064</td><td rowspan="1" colspan="1">0.054</td><td rowspan="1" colspan="1">0.072</td><td rowspan="1" colspan="1">0.066</td><td rowspan="1" colspan="1"/><td rowspan="1" colspan="1"/><td rowspan="1" colspan="1"/><td rowspan="1" colspan="1"/><td rowspan="1" colspan="1"/><td rowspan="1" colspan="1"/><td rowspan="1" colspan="1"/></tr><tr><td rowspan="1" colspan="1">8. <italic><tp:taxon-name><tp:taxon-name-part taxon-name-part-type="genus" reg="Aspidophorodon">A.</tp:taxon-name-part><tp:taxon-name-part taxon-name-part-type="species" reg="longirostre">longirostre</tp:taxon-name-part></tp:taxon-name></italic> sp. nov.</td><td rowspan="1" colspan="1">0.077</td><td rowspan="1" colspan="1">0.075</td><td rowspan="1" colspan="1">0.056</td><td rowspan="1" colspan="1">0.062</td><td rowspan="1" colspan="1">0.070</td><td rowspan="1" colspan="1">0.070</td><td rowspan="1" colspan="1">0.056</td><td rowspan="1" colspan="1"/><td rowspan="1" colspan="1"/><td rowspan="1" colspan="1"/><td rowspan="1" colspan="1"/><td rowspan="1" colspan="1"/><td rowspan="1" colspan="1"/></tr><tr><td rowspan="1" colspan="1">9. <italic><tp:taxon-name><tp:taxon-name-part taxon-name-part-type="genus" reg="Aspidophorodon">A.</tp:taxon-name-part><tp:taxon-name-part taxon-name-part-type="species" reg="longituberculatum">longituberculatum</tp:taxon-name-part></tp:taxon-name></italic></td><td rowspan="1" colspan="1">0.080</td><td rowspan="1" colspan="1">0.005</td><td rowspan="1" colspan="1">0.085</td><td rowspan="1" colspan="1">0.057</td><td rowspan="1" colspan="1">0.066</td><td rowspan="1" colspan="1">0.080</td><td rowspan="1" colspan="1">0.069</td><td rowspan="1" colspan="1">0.076</td><td rowspan="1" colspan="1"/><td rowspan="1" colspan="1"/><td rowspan="1" colspan="1"/><td rowspan="1" colspan="1"/><td rowspan="1" colspan="1"/></tr><tr><td rowspan="1" colspan="1">10. <italic><tp:taxon-name><tp:taxon-name-part taxon-name-part-type="genus" reg="Aspidophorodon">A.</tp:taxon-name-part><tp:taxon-name-part taxon-name-part-type="species" reg="musaicum">musaicum</tp:taxon-name-part></tp:taxon-name></italic></td><td rowspan="1" colspan="1">0.074</td><td rowspan="1" colspan="1">0.060</td><td rowspan="1" colspan="1">0.077</td><td rowspan="1" colspan="1">0.065</td><td rowspan="1" colspan="1">0.081</td><td rowspan="1" colspan="1">0.075</td><td rowspan="1" colspan="1">0.072</td><td rowspan="1" colspan="1">0.076</td><td rowspan="1" colspan="1">0.061</td><td rowspan="1" colspan="1"/><td rowspan="1" colspan="1"/><td rowspan="1" colspan="1"/><td rowspan="1" colspan="1"/></tr><tr><td rowspan="1" colspan="1">11. <italic><tp:taxon-name><tp:taxon-name-part taxon-name-part-type="genus" reg="Aspidophorodon">A.</tp:taxon-name-part><tp:taxon-name-part taxon-name-part-type="species" reg="obtusirostre">obtusirostre</tp:taxon-name-part></tp:taxon-name></italic> sp. nov.</td><td rowspan="1" colspan="1">0.076</td><td rowspan="1" colspan="1">0.067</td><td rowspan="1" colspan="1">0.079</td><td rowspan="1" colspan="1">0.057</td><td rowspan="1" colspan="1">0.052</td><td rowspan="1" colspan="1">0.078</td><td rowspan="1" colspan="1">0.070</td><td rowspan="1" colspan="1">0.074</td><td rowspan="1" colspan="1">0.067</td><td rowspan="1" colspan="1">0.084</td><td rowspan="1" colspan="1"/><td rowspan="1" colspan="1"/><td rowspan="1" colspan="1"/></tr><tr><td rowspan="1" colspan="1">12. <italic><tp:taxon-name><tp:taxon-name-part taxon-name-part-type="genus" reg="Aspidophorodon">A.</tp:taxon-name-part><tp:taxon-name-part taxon-name-part-type="species" reg="obtusum">obtusum</tp:taxon-name-part></tp:taxon-name></italic></td><td rowspan="1" colspan="1">0.074</td><td rowspan="1" colspan="1">0.050</td><td rowspan="1" colspan="1">0.064</td><td rowspan="1" colspan="1">0.062</td><td rowspan="1" colspan="1">0.074</td><td rowspan="1" colspan="1">0.078</td><td rowspan="1" colspan="1">0.069</td><td rowspan="1" colspan="1">0.081</td><td rowspan="1" colspan="1">0.047</td><td rowspan="1" colspan="1">0.065</td><td rowspan="1" colspan="1">0.081</td><td rowspan="1" colspan="1"/><td rowspan="1" colspan="1"/></tr><tr><td rowspan="1" colspan="1">13. <italic><tp:taxon-name><tp:taxon-name-part taxon-name-part-type="genus" reg="Aspidophorodon">A.</tp:taxon-name-part><tp:taxon-name-part taxon-name-part-type="species" reg="reticulatum">reticulatum</tp:taxon-name-part></tp:taxon-name></italic> sp. nov.</td><td rowspan="1" colspan="1">0.079</td><td rowspan="1" colspan="1">0.062</td><td rowspan="1" colspan="1">0.086</td><td rowspan="1" colspan="1">0.072</td><td rowspan="1" colspan="1">0.080</td><td rowspan="1" colspan="1">0.077</td><td rowspan="1" colspan="1">0.071</td><td rowspan="1" colspan="1">0.090</td><td rowspan="1" colspan="1">0.061</td><td rowspan="1" colspan="1">0.072</td><td rowspan="1" colspan="1">0.086</td><td rowspan="1" colspan="1">0.039</td><td rowspan="1" colspan="1"/></tr><tr><td rowspan="1" colspan="1">14. <italic><tp:taxon-name><tp:taxon-name-part taxon-name-part-type="genus" reg="Aspidophorodon">A.</tp:taxon-name-part><tp:taxon-name-part taxon-name-part-type="species" reg="salicis">salicis</tp:taxon-name-part></tp:taxon-name></italic></td><td rowspan="1" colspan="1">0.079</td><td rowspan="1" colspan="1">0.074</td><td rowspan="1" colspan="1">0.088</td><td rowspan="1" colspan="1">0.073</td><td rowspan="1" colspan="1">0.072</td><td rowspan="1" colspan="1">0.071</td><td rowspan="1" colspan="1">0.063</td><td rowspan="1" colspan="1">0.064</td><td rowspan="1" colspan="1">0.073</td><td rowspan="1" colspan="1">0.068</td><td rowspan="1" colspan="1">0.086</td><td rowspan="1" colspan="1">0.075</td><td rowspan="1" colspan="1">0.085</td></tr></tbody></table></table-wrap><fig id="F23" position="float" orientation="portrait"><object-id xmlns:xlink="http://www.w3.org/1999/xlink" content-type="doi" xlink:type="simple">10.3897/zookeys.1106.77912.figure23</object-id><object-id xmlns:xlink="http://www.w3.org/1999/xlink" content-type="arpha" xlink:type="simple">EDA3D490-E231-5BB7-8848-FA41DDB3358E</object-id><label>Figure 23.</label><caption><p>Neighbour-joining tree for <italic><tp:taxon-name><tp:taxon-name-part taxon-name-part-type="genus" reg="Aspidophorodon">Aspidophorodon</tp:taxon-name-part></tp:taxon-name></italic> samples based on COI sequences.</p></caption><graphic xmlns:xlink="http://www.w3.org/1999/xlink" xlink:href="zookeys-1106-001_article-77912__-g023.jpg" position="float" orientation="portrait" xlink:type="simple" id="oo_702358.jpg"><uri content-type="original_file" xlink:type="simple">https://binary.pensoft.net/fig/702358</uri></graphic></fig></sec></tp:treatment-sec><ref-list><ref id="B16"><mixed-citation xmlns:xlink="http://www.w3.org/1999/xlink" xlink:type="simple"><person-group><name name-style="western"><surname>Stekolshchikov</surname><given-names>AV</given-names></name><name name-style="western"><surname>Novgorodova</surname><given-names>TA</given-names></name></person-group> (<year>2010</year>) <article-title>A new species of <italic><tp:taxon-name><tp:taxon-name-part taxon-name-part-type="genus">Aspidophorodon</tp:taxon-name-part></tp:taxon-name></italic> Verma (<tp:taxon-name><tp:taxon-name-part taxon-name-part-type="order">Hemiptera</tp:taxon-name-part></tp:taxon-name>, <tp:taxon-name><tp:taxon-name-part taxon-name-part-type="family">Aphididae</tp:taxon-name-part></tp:taxon-name>) from the Altai Republic.</article-title><source>Zootaxa</source><volume>2566</volume>(<issue>1</issue>): <fpage>39</fpage>–<lpage>44</lpage>. <ext-link xlink:type="simple" ext-link-type="doi" xlink:href="10.11646/zootaxa.2566.1.3">https://doi.org/10.11646/zootaxa.2566.1.3</ext-link></mixed-citation></ref><ref id="B6"><mixed-citation xmlns:xlink="http://www.w3.org/1999/xlink" xlink:type="simple"><person-group><name name-style="western"><surname>Chen</surname><given-names>J</given-names></name><name name-style="western"><surname>Zhang</surname><given-names>B</given-names></name><name name-style="western"><surname>Zhu</surname><given-names>XC</given-names></name><name name-style="western"><surname>Jiang</surname><given-names>LY</given-names></name><name name-style="western"><surname>Qiao</surname><given-names>GX</given-names></name></person-group> (<year>2015</year>) <article-title>Review of the aphid genus <italic><tp:taxon-name><tp:taxon-name-part taxon-name-part-type="genus">Aspidophorodon</tp:taxon-name-part></tp:taxon-name></italic> Verma, 1967 with descriptions of three new species from China (<tp:taxon-name><tp:taxon-name-part taxon-name-part-type="order">Hemiptera</tp:taxon-name-part></tp:taxon-name>: <tp:taxon-name><tp:taxon-name-part taxon-name-part-type="family">Aphididae</tp:taxon-name-part></tp:taxon-name>: <tp:taxon-name><tp:taxon-name-part taxon-name-part-type="subfamily">Aphidinae</tp:taxon-name-part></tp:taxon-name>).</article-title><source>Zootaxa</source><volume>4028</volume>(<issue>4</issue>): <fpage>551</fpage>–<lpage>576</lpage>. <ext-link xlink:type="simple" ext-link-type="doi" xlink:href="10.11646/zootaxa.4028.4.6">https://doi.org/10.11646/zootaxa.4028.4.6</ext-link></mixed-citation></ref></ref-list></tp:taxon-treatment>
